# Supplementary material for: Prefrontal cortex neurons encode ambient light intensity differentially across regions and layers
Source: Nat Commun. 2024 Jun 29;15:5501. doi: 10.1038/s41467-024-49794-w (PMC11217280; doi:10.1038/s41467-024-49794-w)
Supplement: Supplementary file 4 — Source Data [file 41467_2024_49794_MOESM4_ESM.xlsx]

## Sheet: 1b_2b_venn_digram
Responsive_Transient	Responsive_Persistent	IE_Persistent	IE_Transient
0	1	1	0
1	1	1	1
0	0	0	0
0	0	0	0
1	0	0	1
0	0	0	0
0	0	0	0
0	0	0	0
0	0	0	0
0	0	0	0
0	1	1	0
1	0	0	1
0	1	1	0
1	1	1	1
0	0	0	0
1	1	1	1
0	1	1	0
1	0	0	1
0	1	1	0
0	1	1	0
0	1	1	0
1	0	0	1
0	0	0	0
0	0	0	0
0	0	0	0
1	0	0	1
0	0	0	0
0	1	1	0
0	0	0	0
1	0	0	1
0	1	1	0
0	0	0	0
0	0	0	0
1	0	0	1
0	0	0	0
0	0	0	0
0	0	0	0
0	0	0	0
0	0	0	0
1	0	0	1
1	0	0	1
0	0	0	0
1	1	1	1
0	0	0	0
1	1	1	1
1	0	0	1
0	0	0	0
1	1	1	1
0	0	0	0
1	1	1	1
0	1	1	0
1	0	0	1
0	1	1	0
0	0	0	0
1	0	0	1
1	1	1	1
1	0	0	1
1	1	1	1
0	1	1	0
1	1	1	1
1	0	0	1
1	1	1	1
1	1	1	1
1	1	1	1
0	0	0	0
1	0	0	1
1	1	1	1
0	0	0	0
0	0	0	0
0	1	1	0
0	1	1	0
0	0	0	0
1	1	1	1
0	0	0	0
0	0	0	0
0	0	0	0
0	1	1	0
0	0	0	0
0	0	0	0
0	0	0	0
0	0	0	0
0	0	0	0
0	0	0	0
0	0	0	0
0	1	1	0
0	0	0	0
0	0	0	0
0	0	0	0
0	0	0	0
0	0	0	0
0	0	0	0
0	0	0	0
0	0	0	0
0	0	0	0
1	1	1	1
0	0	0	0
0	0	0	0
1	0	0	1
1	0	0	1
1	0	0	1
1	1	1	1
1	1	1	1
1	1	1	1
0	0	0	0
0	0	0	0
1	0	0	1
1	1	1	1
1	0	0	1
1	1	1	1
0	0	0	0
0	0	0	0
0	0	0	0
0	1	1	0
0	0	0	0
0	0	0	0
0	0	0	0
1	1	1	1
0	0	0	0
1	0	0	1
1	0	0	1
1	0	0	1
1	0	0	1
1	0	0	1
0	0	0	0
0	0	0	0
0	0	0	0
0	1	1	0
1	1	1	1
1	1	1	1
0	1	1	0
0	1	1	0
0	1	1	0
0	0	0	0
0	0	0	0
0	1	1	0
0	1	1	0
0	0	0	0
1	0	0	1
1	0	0	1
1	0	0	1
1	0	0	1
1	0	0	1
1	0	0	1
0	0	0	0
1	0	0	1
1	0	0	1
1	0	0	1
0	0	0	0
1	0	0	1
0	0	0	0
1	0	0	1
0	0	0	0
1	0	0	1
1	0	0	1
1	0	0	1
0	0	0	0
0	0	0	0
0	0	0	0
1	1	1	1
0	0	0	0
1	1	1	1
1	0	0	1
1	0	0	1
0	0	0	0
0	0	0	0
1	1	1	1
1	0	0	1
0	0	0	0
1	0	0	1
0	0	0	0
0	1	1	0
1	0	0	1
1	0	0	1
0	1	1	0
0	0	0	0
0	0	0	0
0	0	0	0
0	0	0	0
0	0	0	0
0	0	0	0
0	0	0	0
0	0	0	0
0	0	0	0
0	0	0	0
0	0	0	0
1	0	0	1
0	0	0	0
0	0	0	0
0	0	0	0
0	0	0	0
0	0	0	0
0	0	0	0
0	0	0	0
0	0	0	0
1	1	1	1
0	0	0	0
0	0	0	0
0	1	1	0
1	1	1	1
0	1	1	0
0	1	1	0
0	0	0	0
0	1	1	0
0	0	0	0
0	1	1	0
0	0	0	0
1	0	0	1
1	0	0	1
1	0	0	1
0	0	0	0
0	0	0	0
1	1	1	1
0	0	0	0
1	0	0	1
1	1	1	1
0	1	1	0
0	0	0	0
0	0	0	0
0	0	0	0
1	0	0	1
1	0	0	1
0	1	1	0
0	0	0	0
0	1	1	0
0	0	0	0
0	0	0	0
0	0	0	0
0	1	1	0
0	0	0	0
1	1	1	1
0	0	0	0
0	0	0	0
0	0	0	0
0	0	0	0
0	0	0	0
0	0	0	0
0	0	0	0
1	1	1	1
0	0	0	0
1	1	1	1
0	0	0	0
1	1	1	1
0	1	1	0
0	1	1	0
1	1	1	1
0	1	1	0
1	0	0	1
1	1	1	1
1	1	1	1
0	1	1	0
1	1	1	1
1	1	1	1
1	1	1	1
0	1	1	0
0	0	0	0
1	1	1	1
1	1	1	1
1	1	1	1
1	1	1	1
1	1	1	1
0	0	0	0
0	0	0	0
0	1	1	0
1	0	0	1
1	1	1	1
0	0	0	0
1	1	1	1
0	0	0	0
0	0	0	0
0	0	0	0
0	0	0	0
1	1	1	1
0	1	1	0
0	0	0	0
0	1	1	0
1	1	1	1
1	1	1	1
1	1	1	1
1	0	0	1
1	1	1	1
1	1	1	1
1	1	1	1
0	1	1	0
1	1	1	1
1	1	1	1
1	1	1	1
1	1	1	1
1	0	0	1
1	1	1	1
1	1	1	1
1	1	1	1
0	0	0	0
0	0	0	0
1	0	0	1
0	1	1	0
1	1	1	1
1	1	1	1
1	1	1	1
1	1	1	1
1	0	0	1
1	1	1	1
1	1	1	1
1	1	1	1
0	0	0	0
0	1	1	0
1	1	1	1
1	1	1	1
0	0	0	0
1	1	1	1
1	1	1	1
1	1	1	1
1	1	1	1
0	0	0	0
1	0	0	1
0	0	0	0
0	0	0	0
0	0	0	0
1	1	1	1
1	0	0	1
1	1	1	1
1	1	1	1
1	1	1	1
1	1	1	1
0	1	1	0
0	1	1	0
0	1	1	0
1	1	1	1
1	0	0	1
1	0	0	1
1	1	1	1
1	1	1	1
1	1	1	1
0	1	1	0
1	1	1	1
1	0	0	1
0	0	0	0
0	0	0	0
1	0	0	1
0	0	0	0
0	0	0	0
1	1	1	1
1	0	0	1
1	0	0	1
1	0	0	1
0	1	1	0
1	1	1	1
0	0	0	0
0	0	0	0
0	1	1	0
1	0	0	1
1	1	1	1
1	0	0	1
1	0	0	1
1	0	0	1
0	0	0	0
1	0	0	1
0	1	1	0
1	0	0	1
0	0	0	0
0	0	0	0
0	1	1	0
1	1	1	1
1	0	0	1
1	0	0	1
0	0	0	0
1	0	0	1
0	0	0	0
0	0	0	0
0	0	0	0
0	0	0	0
0	0	0	0
0	0	0	0
0	0	0	0
1	0	0	1
0	0	0	0
0	0	0	0
0	0	0	0
0	0	0	0
1	0	0	1
1	1	1	1
1	1	1	1
0	0	0	0
0	0	0	0
1	0	0	1
1	0	0	1
1	0	0	1
1	1	1	1
1	1	1	1
1	1	1	1
1	0	0	1
1	1	1	1
1	1	1	1
1	1	1	1
0	0	0	0
1	1	1	1
1	0	0	1
1	1	1	1
1	0	0	1
1	1	1	1
1	1	1	1
1	1	1	1
1	1	1	1
1	1	1	1
1	0	0	1
1	1	1	1
1	0	0	1
1	1	1	1
1	1	1	1
1	1	1	1
0	0	0	0
0	1	1	0
1	0	0	1
0	0	0	0
1	1	1	1
1	1	1	1
1	0	0	1
0	0	0	0
1	1	1	1
1	1	1	1
0	1	1	0
0	0	0	0
0	0	0	0
0	0	0	0
0	0	0	0
0	0	0	0
0	0	0	0
1	1	1	1
0	0	0	0
1	1	1	1
1	1	1	1
1	1	1	1
1	0	0	1
1	1	1	1
1	0	0	1
0	0	0	0
1	0	0	1
1	0	0	1
1	1	1	1
1	0	0	1
0	0	0	0
1	1	1	1
1	1	1	1
1	1	1	1
0	0	0	0
0	1	1	0
0	0	0	0
0	0	0	0
0	0	0	0
0	0	0	0
0	0	0	0
0	0	0	0
0	0	0	0
0	0	0	0
0	0	0	0
1	0	0	1
0	0	0	0
0	0	0	0
0	0	0	0
0	0	0	0
0	1	1	0
0	0	0	0
0	1	1	0
0	0	0	0
0	0	0	0
1	0	0	1
0	0	0	0
1	1	1	1
0	0	0	0
1	1	1	1
0	0	0	0
0	0	0	0
1	0	0	1
1	1	1	1
1	0	0	1
1	0	0	1
1	0	0	1
0	0	0	0
1	0	0	1
0	0	0	0
0	0	0	0
0	1	1	0
1	1	1	1
1	0	0	1
0	0	0	0
1	0	0	1
0	0	0	0
0	0	0	0
0	0	0	0
1	0	0	1
1	1	1	1
0	0	0	0
0	0	0	0
1	0	0	1
1	0	0	1
0	0	0	0
0	1	1	0
1	0	0	1
0	0	0	0
1	1	1	1
0	0	0	0
0	0	0	0
1	1	1	1
0	0	0	0
0	0	0	0
1	1	1	1
0	1	1	0
1	0	0	1
1	0	0	1
1	0	0	1
0	0	0	0
1	1	1	1
1	0	0	1
0	1	1	0
0	0	0	0
0	0	0	0
1	0	0	1
0	0	0	0
0	0	0	0
1	0	0	1
1	1	1	1
1	0	0	1
1	1	1	1
0	0	0	0
0	1	1	0
1	1	1	1
0	0	0	0
1	0	0	1
1	0	0	1
1	0	0	1
0	0	0	0
1	1	1	1
0	0	0	0
1	0	0	1
1	0	0	1
1	0	0	1
1	0	0	1
1	1	1	1
1	0	0	1
1	0	0	1
0	0	0	0
1	0	0	1
1	0	0	1
1	0	0	1
1	1	1	1
0	0	0	0
0	0	0	0
0	0	0	0
1	0	0	1
0	1	1	0
1	1	1	1
0	0	0	0
1	1	1	1
0	0	0	0
0	0	0	0
0	1	1	0
0	1	1	0
0	1	1	0
0	0	0	0
0	0	0	0
0	0	0	0
0	0	0	0
0	1	1	0
1	0	0	1
0	0	0	0
1	1	1	1
1	0	0	1
1	0	0	1
1	1	1	1
1	0	0	1
1	0	0	1
0	0	0	0
0	0	0	0
1	1	1	1
1	0	0	1
0	1	1	0
0	0	0	0
0	1	1	0
0	1	1	0
0	1	1	0
0	0	0	0
1	1	1	1
1	1	1	1
0	1	1	0
0	0	0	0
0	0	0	0
1	0	0	1
1	1	1	1
1	1	1	1
1	0	0	1
0	0	0	0
1	0	0	1
1	0	0	1
0	0	0	0
1	0	0	1
1	0	0	1
1	0	0	1
1	0	0	1
1	0	0	1
1	0	0	1
1	0	0	1
0	0	0	0
0	0	0	0
0	0	0	0
0	0	0	0
1	1	1	1
1	0	0	1
1	1	1	1
1	1	1	1
1	0	0	1
1	0	0	1
1	1	1	1
0	0	0	0
1	0	0	1
1	1	1	1
0	0	0	0
1	1	1	1
1	1	1	1
1	1	1	1
1	0	0	1
1	1	1	1
0	0	0	0
1	1	1	1
0	0	0	0
1	0	0	1
1	1	1	1
1	1	1	1
1	1	1	1
1	1	1	1
1	0	0	1
1	1	1	1
1	0	0	1
1	0	0	1
0	1	1	0
1	0	0	1
1	1	1	1
1	0	0	1
1	0	0	1
1	1	1	1
0	0	0	0
0	0	0	0
0	1	1	0
0	0	0	0
1	0	0	1
0	0	0	0
1	0	0	1
1	1	1	1
1	0	0	1
0	0	0	0
0	1	1	0
1	0	0	1
1	0	0	1
1	0	0	1
1	0	0	1
0	0	0	0
1	0	0	1
1	1	1	1
1	1	1	1
1	0	0	1
0	0	0	0
0	1	1	0
0	1	1	0
0	0	0	0
0	0	0	0
0	0	0	0
0	1	1	0
0	0	0	0
0	0	0	0
0	0	0	0
0	1	1	0
0	1	1	0
0	0	0	0
0	1	1	0
0	0	0	0
0	1	1	0
0	1	1	0
0	0	0	0
0	0	0	0
0	0	0	0
1	1	1	1
0	1	1	0
0	1	1	0
0	1	1	0
0	0	0	0
0	1	1	0
1	0	0	1
0	1	1	0
1	1	1	1
0	0	0	0
1	1	1	1
0	0	0	0
0	0	0	0
0	1	1	0
1	1	1	1
0	1	1	0
0	0	0	0
0	0	0	0
0	0	0	0
0	0	0	0
1	0	0	1
0	0	0	0
0	1	1	0
0	1	1	0
1	1	1	1
1	0	0	1
1	1	1	1
0	1	1	0
1	1	1	1
1	1	1	1
0	1	1	0
0	0	0	0
1	0	0	1
0	1	1	0
0	0	0	0
1	0	0	1
1	0	0	1
0	0	0	0
0	1	1	0
0	0	0	0
0	1	1	0
0	0	0	0
0	0	0	0
1	0	0	1
0	0	0	0
1	0	0	1
0	0	0	0
1	0	0	1
1	1	1	1
1	0	0	1
1	0	0	1
0	0	0	0
0	0	0	0
0	0	0	0
0	1	1	0
1	0	0	1
1	0	0	1
0	0	0	0
1	0	0	1
1	0	0	1
0	0	0	0
1	0	0	1
1	1	1	1
0	0	0	0
1	1	1	1
1	0	0	1
0	0	0	0
0	1	1	0
0	1	1	0
0	1	1	0
1	1	1	1
1	1	1	1
1	0	0	1
0	1	1	0
0	0	0	0
0	1	1	0
0	1	1	0
1	0	0	1
0	1	1	0
1	1	1	1
0	1	1	0
0	0	0	0
0	0	0	0
0	0	0	0
1	1	1	1
0	0	0	0
0	0	0	0
0	0	0	0
0	0	0	0
0	0	0	0
0	0	0	0
1	1	1	1
0	0	0	0
1	0	0	1
1	0	0	1
0	0	0	0
0	0	0	0
0	1	1	0
0	0	0	0
0	0	0	0
0	1	1	0
0	1	1	0
0	0	0	0
1	0	0	1
0	1	1	0
0	0	0	0
0	0	0	0
1	1	1	1
0	0	0	0
0	0	0	0
1	0	0	1
1	1	1	1
0	1	1	0
1	1	1	1
1	1	1	1
0	1	1	0
0	0	0	0
1	1	1	1
0	1	1	0
1	0	0	1
1	1	1	1
0	1	1	0
0	0	0	0
0	0	0	0
1	0	0	1
0	0	0	0
0	0	0	0
1	0	0	1
1	1	1	1
0	0	0	0
0	1	1	0
0	1	1	0
0	1	1	0
0	0	0	0
0	1	1	0
0	0	0	0
1	1	1	1
0	1	1	0
1	1	1	1
0	0	0	0
1	0	0	1
0	0	0	0
0	0	0	0
1	1	1	1
0	1	1	0
0	0	0	0
0	1	1	0
1	1	1	1
0	0	0	0
0	1	1	0
0	0	0	0
0	1	1	0
1	1	1	1
1	0	0	1
0	1	1	0
0	0	0	0
0	0	0	0
0	0	0	0
1	0	0	1
0	0	0	0
0	0	0	0
0	0	0	0
1	0	0	1
0	1	1	0
1	0	0	1
0	0	0	0
0	1	1	0
0	0	0	0
0	0	0	0
0	0	0	0
0	1	1	0
0	0	0	0
0	0	0	0
0	0	0	0
0	0	0	0
0	0	0	0
1	1	1	1
1	0	0	1
0	0	0	0
1	1	1	1
0	1	1	0
0	0	0	0
1	0	0	1
0	0	0	0
1	0	0	1
0	0	0	0
1	0	0	1
1	1	1	1
0	0	0	0
0	0	0	0
0	1	1	0
0	1	1	0
1	1	1	1
0	0	0	0
0	0	0	0
0	1	1	0
0	0	0	0
1	0	0	1
1	0	0	1
1	0	0	1
0	0	0	0
0	0	0	0
1	0	0	1
1	1	1	1
1	0	0	1
1	0	0	1
1	0	0	1
1	0	0	1
1	0	0	1
1	1	1	1
0	0	0	0
0	0	0	0
0	0	0	0
0	1	1	0
0	0	0	0
0	0	0	0
1	0	0	1
1	0	0	1
0	0	0	0
1	0	0	1
0	0	0	0
0	0	0	0
0	0	0	0
1	0	0	1
0	0	0	0
0	1	1	0
0	0	0	0
0	0	0	0
0	0	0	0
0	0	0	0
0	0	0	0
0	0	0	0
0	0	0	0
0	0	0	0
0	0	0	0
1	0	0	1
0	0	0	0
0	0	0	0
0	0	0	0
0	0	0	0
0	0	0	0
0	0	0	0
0	0	0	0
1	1	1	1
0	0	0	0
0	0	0	0
0	1	1	0
1	0	0	1
0	0	0	0
0	0	0	0
1	1	1	1
0	0	0	0
0	1	1	0
0	1	1	0
0	0	0	0
0	0	0	0
0	0	0	0
0	0	0	0
0	0	0	0
0	0	0	0
0	0	0	0
0	0	0	0
0	0	0	0
0	1	1	0
0	0	0	0
0	0	0	0
0	0	0	0
0	0	0	0
0	0	0	0
0	0	0	0
0	1	1	0
0	0	0	0
0	0	0	0
0	0	0	0
0	0	0	0
0	0	0	0
0	0	0	0
0	0	0	0
0	0	0	0
0	1	1	0
1	0	0	1
0	1	1	0
0	0	0	0
1	0	0	1
0	0	0	0
1	0	0	1
1	0	0	1
1	1	1	1
0	1	1	0
0	0	0	0
0	0	0	0
1	1	1	1
1	1	1	1
1	0	0	1
1	0	0	1
0	0	0	0
0	0	0	0
0	0	0	0
0	0	0	0
1	0	0	1
0	1	1	0
0	1	1	0
1	1	1	1
1	1	1	1
1	1	1	1
0	0	0	0
0	1	1	0
0	0	0	0
1	1	1	1
1	1	1	1
1	0	0	1
1	0	0	1
1	1	1	1
0	1	1	0
0	0	0	0
0	0	0	0
0	0	0	0
0	0	0	0
1	0	0	1
1	1	1	1
1	0	0	1
1	0	0	1
0	0	0	0
0	0	0	0
0	0	0	0
0	0	0	0
0	0	0	0
0	0	0	0
0	1	1	0
1	1	1	1
0	1	1	0
1	0	0	1
0	0	0	0
1	1	1	1
0	1	1	0
0	0	0	0
0	0	0	0
1	1	1	1
0	0	0	0
1	0	0	1
0	1	1	0
1	1	1	1
1	1	1	1
1	0	0	1
0	0	0	0
0	0	0	0
0	0	0	0
0	0	0	0
0	0	0	0
0	0	0	0
0	0	0	0
0	0	0	0
0	0	0	0
1	1	1	1
1	0	0	1
1	1	1	1
0	0	0	0
0	0	0	0
0	0	0	0
0	0	0	0
0	0	0	0
0	0	0	0
0	0	0	0
0	0	0	0
1	0	0	1
1	1	1	1
0	0	0	0
0	0	0	0
0	0	0	0
0	0	0	0
0	0	0	0
0	0	0	0
0	0	0	0
1	0	0	1
0	0	0	0
0	0	0	0
1	0	0	1
1	0	0	1
1	0	0	1
0	0	0	0
0	1	1	0
0	0	0	0
1	0	0	1
0	0	0	0
0	0	0	0
0	0	0	0
1	1	1	1
1	0	0	1
0	0	0	0
1	0	0	1
1	0	0	1
1	0	0	1
0	1	1	0
1	0	0	1
0	0	0	0
1	1	1	1
0	1	1	0
0	0	0	0
1	0	0	1
0	0	0	0
0	1	1	0
1	0	0	1
0	1	1	0
1	0	0	1
0	0	0	0
0	0	0	0
0	0	0	0
1	0	0	1
1	1	1	1
0	0	0	0
1	1	1	1
0	1	1	0
0	0	0	0
0	0	0	0
0	1	1	0
1	0	0	1
1	0	0	1
1	1	1	1
1	0	0	1
1	1	1	1
0	0	0	0
0	1	1	0
0	1	1	0
1	0	0	1
1	1	1	1
1	0	0	1
0	0	0	0
0	0	0	0
0	0	0	0
0	0	0	0
1	0	0	1
0	0	0	0
0	0	0	0
0	0	0	0
0	1	1	0
0	0	0	0
0	1	1	0
0	0	0	0
0	1	1	0
0	0	0	0
1	1	1	1
1	1	1	1
1	1	1	1
1	1	1	1
1	1	1	1
0	1	1	0
0	1	1	0
0	0	0	0
1	1	1	1
1	1	1	1
1	0	0	1
1	0	0	1
1	1	1	1
0	0	0	0
0	1	1	0
1	1	1	1
1	0	0	1
0	0	0	0
0	0	0	0
0	0	0	0
1	1	1	1
0	0	0	0
0	0	0	0
1	0	0	1
1	1	1	1
0	1	1	0
0	0	0	0
0	0	0	0
1	1	1	1
1	0	0	1
0	0	0	0
1	1	1	1
0	0	0	0
1	1	1	1
0	0	0	0
1	0	0	1
1	1	1	1
1	0	0	1
1	1	1	1
1	1	1	1
1	0	0	1
1	1	1	1
1	0	0	1
1	0	0	1
0	0	0	0
0	0	0	0
1	1	1	1
1	0	0	1
1	1	1	1
1	0	0	1
1	1	1	1
1	0	0	1
0	0	0	0
1	1	1	1
1	1	1	1
0	0	0	0
0	0	0	0
1	1	1	1
0	1	1	0
1	1	1	1
1	1	1	1
0	0	0	0
0	0	0	0
1	0	0	1
1	0	0	1
0	0	0	0
0	0	0	0
0	0	0	0
1	0	0	1
0	1	1	0
1	1	1	1
1	1	1	1
1	1	1	1
1	1	1	1
1	1	1	1
0	0	0	0
1	1	1	1
1	1	1	1
1	1	1	1
1	0	0	1
0	0	0	0
1	0	0	1
1	1	1	1
1	1	1	1
0	0	0	0
0	1	1	0
1	0	0	1
1	1	1	1
1	1	1	1
0	0	0	0
0	0	0	0
1	1	1	1
1	1	1	1
1	0	0	1
1	1	1	1
0	1	1	0
1	0	0	1
1	1	1	1
0	1	1	0
1	0	0	1
0	0	0	0
0	0	0	0
0	1	1	0
1	1	1	1
1	1	1	1
1	0	0	1
1	1	1	1
0	0	0	0
0	0	0	0
0	0	0	0
1	0	0	1
0	0	0	0
1	1	1	1
1	1	1	1
1	1	1	1
0	0	0	0
0	1	1	0
0	1	1	0
0	1	1	0
0	0	0	0
0	0	0	0
1	1	1	1
1	1	1	1
0	0	0	0
1	1	1	1
0	1	1	0
0	0	0	0
1	1	1	1
0	0	0	0
1	0	0	1
0	0	0	0
1	1	1	1
1	0	0	1
1	1	1	1
0	0	0	0
1	1	1	1
0	0	0	0
1	0	0	1
1	0	0	1
1	1	1	1
0	0	0	0
0	1	1	0
0	0	0	0
0	0	0	0
1	1	1	1
1	1	1	1
1	1	1	1
1	0	0	1
1	1	1	1
0	1	1	0
0	0	0	0
0	1	1	0
1	1	1	1
0	1	1	0
0	0	0	0
1	1	1	1
0	1	1	0
0	1	1	0
0	0	0	0
1	1	1	1
1	1	1	1
1	1	1	1
0	0	0	0
1	0	0	1
0	0	0	0
1	1	1	1
0	0	0	0
1	0	0	1
1	1	1	1
0	0	0	0
1	0	0	1
0	0	0	0
0	1	1	0
0	1	1	0
1	1	1	1
1	0	0	1
1	0	0	1
1	0	0	1
1	0	0	1
1	1	1	1
0	1	1	0
1	1	1	1
1	0	0	1
1	0	0	1
1	0	0	1
0	0	0	0
1	0	0	1
1	0	0	1
0	0	0	0
0	0	0	0
1	1	1	1
0	0	0	0
0	0	0	0
1	1	1	1
0	0	0	0
1	1	1	1
1	0	0	1
0	0	0	0
0	0	0	0
1	0	0	1
1	1	1	1
0	0	0	0
0	0	0	0
0	0	0	0
0	0	0	0
0	0	0	0
0	0	0	0
0	0	0	0
1	0	0	1
0	0	0	0
0	0	0	0
0	0	0	0
0	0	0	0
0	0	0	0
0	0	0	0
1	1	1	1
0	0	0	0
0	0	0	0
0	0	0	0
0	0	0	0
1	0	0	1
0	0	0	0
0	0	0	0
0	0	0	0
0	0	0	0
1	0	0	1
0	0	0	0
1	0	0	1
0	0	0	0
0	1	1	0
0	1	1	0
0	0	0	0
0	1	1	0
0	1	1	0
1	1	1	1
0	0	0	0
1	1	1	1
0	0	0	0
0	1	1	0
1	1	1	1
0	0	0	0
1	1	1	1
0	0	0	0
0	0	0	0
1	1	1	1
0	0	0	0
1	1	1	1
1	1	1	1
0	0	0	0
0	0	0	0
0	1	1	0
0	0	0	0
1	1	1	1
0	0	0	0
0	0	0	0
0	0	0	0
0	0	0	0
0	0	0	0
0	0	0	0
0	0	0	0
1	1	1	1
0	0	0	0
0	0	0	0
1	0	0	1
1	1	1	1
0	1	1	0
0	0	0	0
0	0	0	0
0	0	0	0
1	1	1	1
1	1	1	1
1	1	1	1
0	0	0	0
0	0	0	0
0	1	1	0
0	0	0	0
0	1	1	0
1	0	0	1
0	0	0	0
0	0	0	0
1	0	0	1
0	0	0	0
0	0	0	0
0	0	0	0
0	1	1	0
0	0	0	0
0	0	0	0
0	0	0	0
0	0	0	0
0	0	0	0
1	0	0	1
0	0	0	0
0	0	0	0
1	1	1	1
0	0	0	0
0	0	0	0
0	0	0	0
1	0	0	1
1	1	1	1
0	0	0	0
1	1	1	1
0	0	0	0
0	1	1	0
0	0	0	0
1	1	1	1
0	1	1	0
0	0	0	0
0	0	0	0
0	0	0	0
0	0	0	0
0	0	0	0
0	0	0	0
0	0	0	0
0	0	0	0
1	0	0	1
1	0	0	1
0	0	0	0
1	0	0	1
0	1	1	0
0	0	0	0
0	0	0	0
1	0	0	1
0	0	0	0
0	0	0	0
0	1	1	0
1	0	0	1
0	0	0	0
0	0	0	0
0	0	0	0
0	1	1	0
0	0	0	0
1	0	0	1
1	0	0	1
0	0	0	0
0	0	0	0
0	0	0	0
0	0	0	0
0	0	0	0
0	0	0	0
0	0	0	0
0	0	0	0
1	1	1	1
0	0	0	0
0	0	0	0
0	1	1	0
0	0	0	0
0	0	0	0
1	0	0	1
0	1	1	0
1	1	1	1
0	1	1	0
0	0	0	0
0	0	0	0
0	0	0	0
0	1	1	0
0	0	0	0
0	0	0	0
0	0	0	0
0	0	0	0
1	0	0	1
0	0	0	0
0	1	1	0
0	0	0	0
0	1	1	0
0	0	0	0
0	0	0	0
1	0	0	1
0	0	0	0
0	1	1	0
0	0	0	0
0	1	1	0
0	0	0	0
0	0	0	0
1	0	0	1
0	0	0	0
0	0	0	0
0	1	1	0
0	0	0	0
0	0	0	0
0	1	1	0
0	0	0	0
0	0	0	0
0	0	0	0
0	0	0	0
0	0	0	0
0	0	0	0
0	0	0	0
0	1	1	0
0	0	0	0
0	0	0	0
0	0	0	0
0	0	0	0
0	0	0	0
0	0	0	0
0	0	0	0
0	0	0	0
0	0	0	0
1	1	1	1
1	0	0	1
0	0	0	0
1	0	0	1
1	0	0	1
0	0	0	0
1	1	1	1
0	0	0	0
0	0	0	0
0	0	0	0
1	0	0	1
1	0	0	1
1	0	0	1
0	0	0	0
1	1	1	1
0	0	0	0
0	0	0	0
0	0	0	0
0	0	0	0
0	0	0	0
1	0	0	1
0	0	0	0
1	0	0	1
0	0	0	0
1	1	1	1
1	0	0	1
1	0	0	1
0	0	0	0
0	0	0	0
0	0	0	0
1	0	0	1
0	1	1	0
0	0	0	0
0	0	0	0
0	0	0	0
1	0	0	1
0	0	0	0
1	0	0	1
0	0	0	0
1	0	0	1
0	0	0	0
0	0	0	0
1	0	0	1
1	0	0	1
1	0	0	1
1	0	0	1
1	0	0	1
0	1	1	0
1	0	0	1
0	0	0	0
1	1	1	1
1	0	0	1
0	1	1	0
0	0	0	0
0	0	0	0
0	0	0	0
1	0	0	1
0	0	0	0
0	0	0	0
1	0	0	1
0	1	1	0
0	0	0	0
0	0	0	0
1	1	1	1
1	0	0	1
0	0	0	0
1	1	1	1
0	1	1	0
1	1	1	1
0	0	0	0
1	1	1	1
0	0	0	0
1	1	1	1
0	0	0	0
1	1	1	1
1	1	1	1
1	0	0	1
0	1	1	0
1	0	0	1
1	1	1	1
0	0	0	0
1	1	1	1
1	1	1	1
1	0	0	1
0	0	0	0
1	1	1	1
0	0	0	0
1	1	1	1
1	0	0	1
0	1	1	0
0	0	0	0
0	0	0	0
1	1	1	1
1	1	1	1
1	0	0	1
0	0	0	0
1	1	1	1
1	0	0	1
1	1	1	1
0	1	1	0
1	1	1	1
0	0	0	0
0	1	1	0
1	1	1	1
1	0	0	1
1	1	1	1
1	1	1	1
1	1	1	1
0	0	0	0
1	1	1	1
0	1	1	0
0	0	0	0
1	0	0	1
1	0	0	1
0	0	0	0
0	0	0	0
1	0	0	1
1	0	0	1
1	1	1	1
1	0	0	1
1	1	1	1
0	1	1	0
0	0	0	0
1	1	1	1
1	0	0	1
1	0	0	1
0	0	0	0
1	1	1	1
0	0	0	0
1	0	0	1
0	1	1	0
1	0	0	1
0	0	0	0
1	1	1	1
1	0	0	1
1	1	1	1
0	1	1	0
0	0	0	0
0	0	0	0
0	0	0	0
1	1	1	1
1	1	1	1
1	1	1	1
0	0	0	0
0	0	0	0
0	0	0	0
1	1	1	1
0	0	0	0
0	0	0	0
1	1	1	1
0	1	1	0
1	0	0	1
1	1	1	1
1	0	0	1
1	1	1	1
1	0	0	1
1	1	1	1
0	0	0	0
1	0	0	1
1	0	0	1
0	0	0	0
1	0	0	1
0	0	0	0
1	1	1	1
1	1	1	1
1	1	1	1

## Sheet: 1e_f_resposive_cells_map
id	cluster	x	y	z	position	region_acronym	exp_name	side
3	15	5451.54	4056.41	3724.36	Dorsal peduncular area	DP	mPFC5_R1	Right
15	13	5444.96	3656.82	3558.99	Infralimbic area layer 5	ILA5	mPFC5_R1	Right
17	16	5439.08	3633.04	3558.76	Infralimbic area layer 5	ILA5	mPFC5_R1	Right
18	16	5456.78	3670.44	3588.64	Infralimbic area layer 5	ILA5	mPFC5_R1	Right
45	14	5440.95	4081.15	3733.45	Dorsal peduncular area	DP	mPFC5_R1	Right
47	16	5464.29	4074.97	3767.75	Dorsal peduncular area	DP	mPFC5_R1	Right
51	16	5437.67	4013.44	3756.67	Dorsal peduncular area	DP	mPFC5_R1	Right
52	16	5479.1	4036.06	3758.97	Dorsal peduncular area	DP	mPFC5_R1	Right
70	16	5474.58	4098.84	3744.06	Dorsal peduncular area	DP	mPFC5_R1	Right
72	16	5432.68	4045.74	3775.99	Dorsal peduncular area	DP	mPFC5_R1	Right
73	15	5435.64	4058.3	3779.98	Dorsal peduncular area	DP	mPFC5_R1	Right
74	14	5457.31	4038.12	3732.41	Dorsal peduncular area	DP	mPFC5_R1	Right
79	15	5464.74	3944.1	3671.19	Infralimbic area layer 5	ILA5	mPFC5_R1	Right
113	13	5467.27	3665.21	3576.33	Infralimbic area layer 5	ILA5	mPFC5_R1	Right
7	16	5918.96	4016.11	3882.63	Dorsal peduncular area	DP	mPFC6_L1	Left
11	13	5931.41	3847.89	3864.14	Dorsal peduncular area	DP	mPFC6_L1	Left
22	15	5912.2	4287.97	3927.47	Taenia tecta dorsal part	TTd	mPFC6_L1	Left
29	14	5934.81	4161.41	3918.77	Taenia tecta dorsal part	TTd	mPFC6_L1	Left
31	15	5926.46	4109.95	3927.19	Taenia tecta dorsal part	TTd	mPFC6_L1	Left
38	15	5912.28	4006.11	3912.46	Dorsal peduncular area	DP	mPFC6_L1	Left
54	15	5914.13	3823.17	3884.18	Dorsal peduncular area	DP	mPFC6_L1	Left
59	14	5931.76	3717.87	3862.24	Dorsal peduncular area	DP	mPFC6_L1	Left
63	16	5945.26	3697.57	3875.67	Anterior cingulate area ventral part layer 5	ACAv5	mPFC6_L1	Left
64	16	5940.89	3738.77	3838.82	Anterior cingulate area ventral part layer 5	ACAv5	mPFC6_L1	Left
72	16	5919.04	3712.2	3848.33	Anterior cingulate area ventral part layer 5	ACAv5	mPFC6_L1	Left
88	14	5919.83	3739.98	3849.33	Anterior cingulate area ventral part layer 5	ACAv5	mPFC6_L1	Left
97	16	5951.14	3642.81	3862.1	Anterior cingulate area ventral part layer 5	ACAv5	mPFC6_L1	Left
105	15	5931.54	4210.15	3926.44	Taenia tecta dorsal part	TTd	mPFC6_L1	Left
109	16	5916.91	4086.76	3909.38	Dorsal peduncular area	DP	mPFC6_L1	Left
119	14	5956.75	3857.41	3884.04	Dorsal peduncular area	DP	mPFC6_L1	Left
121	15	5916.28	3784.62	3861.45	Dorsal peduncular area	DP	mPFC6_L1	Left
123	16	5940.48	3714.01	3843.8	Anterior cingulate area ventral part layer 5	ACAv5	mPFC6_L1	Left
126	16	5958.77	3635.19	3818.08	Anterior cingulate area ventral part layer 5	ACAv5	mPFC6_L1	Left
146	14	5943.44	3666.39	3851.29	Anterior cingulate area ventral part layer 5	ACAv5	mPFC6_L1	Left
155	16	5957.9	3624.37	3863.36	Anterior cingulate area ventral part layer 5	ACAv5	mPFC6_L1	Left
0	16	5818.94	4158.22	3935.34	Taenia tecta dorsal part	TTd	mPFC6_L2	Left
2	16	5823.67	4129.99	3884.31	Dorsal peduncular area	DP	mPFC6_L2	Left
25	16	5803.43	3701.58	3838.03	Anterior cingulate area ventral part layer 2/3	ACAv2/3	mPFC6_L2	Left
26	16	5799.19	3731.38	3847.47	Anterior cingulate area ventral part layer 2/3	ACAv2/3	mPFC6_L2	Left
40	14	5835.61	4096.37	3878.61	Dorsal peduncular area	DP	mPFC6_L2	Left
46	14	5792.15	3965.48	3857.33	Dorsal peduncular area	DP	mPFC6_L2	Left
47	16	5802.79	4045.82	3889.45	Dorsal peduncular area	DP	mPFC6_L2	Left
49	13	5818.8	4006.27	3862.13	Dorsal peduncular area	DP	mPFC6_L2	Left
66	16	5811.88	3606.94	3838.49	Infralimbic area layer 2/3	ILA2/3	mPFC6_L2	Left
68	13	5825.64	3597.91	3833.33	Infralimbic area layer 2/3	ILA2/3	mPFC6_L2	Left
90	14	5807.88	3714.63	3825.88	Anterior cingulate area ventral part layer 2/3	ACAv2/3	mPFC6_L2	Left
95	16	5839.07	3730.96	3837.59	Anterior cingulate area ventral part layer 2/3	ACAv2/3	mPFC6_L2	Left
97	13	5803.73	3638.62	3805.96	Anterior cingulate area ventral part layer 2/3	ACAv2/3	mPFC6_L2	Left
101	16	5800.49	3563.7	3798	Infralimbic area layer 2/3	ILA2/3	mPFC6_L2	Left
104	13	5833.91	3586.31	3787.34	Infralimbic area layer 2/3	ILA2/3	mPFC6_L2	Left
106	15	5791.71	4186.46	3913.98	Taenia tecta dorsal part	TTd	mPFC6_L2	Left
108	14	5798.27	4150.72	3922.77	Taenia tecta dorsal part	TTd	mPFC6_L2	Left
111	15	5798.56	4128.52	3927.49	Dorsal peduncular area	DP	mPFC6_L2	Left
115	16	5831.8	4072.79	3897.08	Dorsal peduncular area	DP	mPFC6_L2	Left
117	14	5821.14	4063.59	3873.64	Dorsal peduncular area	DP	mPFC6_L2	Left
118	13	5791.07	4025.65	3890.12	Dorsal peduncular area	DP	mPFC6_L2	Left
122	14	5821.81	3973.28	3868.49	Dorsal peduncular area	DP	mPFC6_L2	Left
125	13	5840.92	3973.83	3871.63	Dorsal peduncular area	DP	mPFC6_L2	Left
127	15	5820.39	3904.8	3872.9	Dorsal peduncular area	DP	mPFC6_L2	Left
128	13	5806.09	3870.85	3857.94	Dorsal peduncular area	DP	mPFC6_L2	Left
133	14	5826.36	3762.09	3857.3	Dorsal peduncular area	DP	mPFC6_L2	Left
135	13	5798.88	3725.95	3853.31	Anterior cingulate area ventral part layer 2/3	ACAv2/3	mPFC6_L2	Left
137	13	5805.9	3706.25	3832.72	Anterior cingulate area ventral part layer 2/3	ACAv2/3	mPFC6_L2	Left
141	13	5843.15	3648.79	3803.19	Anterior cingulate area ventral part layer 2/3	ACAv2/3	mPFC6_L2	Left
148	16	5826.89	4060.75	3911.19	Dorsal peduncular area	DP	mPFC6_L2	Left
151	14	5840.12	3829.58	3844.57	Dorsal peduncular area	DP	mPFC6_L2	Left
152	13	5827.75	3683.08	3847.4	Anterior cingulate area ventral part layer 2/3	ACAv2/3	mPFC6_L2	Left
156	16	5817.63	4087.25	3901.18	Dorsal peduncular area	DP	mPFC6_L2	Left
159	16	5815.39	3717.9	3840	Anterior cingulate area ventral part layer 2/3	ACAv2/3	mPFC6_L2	Left
18	15	6063.9	4627.96	3958.37	Taenia tecta dorsal part	TTd	mPFC7_L1	Left
19	15	6056.24	4580.81	3918.17	Taenia tecta dorsal part	TTd	mPFC7_L1	Left
21	16	6042.89	4490.4	3931.8	Taenia tecta dorsal part	TTd	mPFC7_L1	Left
23	13	6037.58	4580.05	3950.83	Taenia tecta dorsal part	TTd	mPFC7_L1	Left
47	16	6038.09	4002.45	3893.53	Dorsal peduncular area	DP	mPFC7_L1	Left
74	16	6043.01	4597.62	3928.19	Taenia tecta dorsal part	TTd	mPFC7_L1	Left
75	16	6083.54	4537.25	3951.94	Taenia tecta dorsal part	TTd	mPFC7_L1	Left
78	15	6078.93	4455.42	3925.07	Taenia tecta dorsal part	TTd	mPFC7_L1	Left
95	16	6063.74	4621.58	3926.72	Taenia tecta dorsal part	TTd	mPFC7_L1	Left
0	16	6196.56	3351.94	3842.28	Infralimbic area layer 5	ILA5	mPFC7_L2	Left
13	16	6199.8	3149.64	3869.76	Prelimbic area layer 5	PL5	mPFC7_L2	Left
25	16	6181.55	2736.03	3831.02	Prelimbic area layer 5	PL5	mPFC7_L2	Left
27	16	6174.51	2682.27	3829.7	Prelimbic area layer 5	PL5	mPFC7_L2	Left
34	16	6174.26	3294.48	3872.43	Prelimbic area layer 5	PL5	mPFC7_L2	Left
35	16	6217.98	3322	3890.34	Infralimbic area layer 5	ILA5	mPFC7_L2	Left
36	15	6190.39	3322.16	3868.71	Prelimbic area layer 5	PL5	mPFC7_L2	Left
61	16	6208.19	2817.14	3839.59	Prelimbic area layer 5	PL5	mPFC7_L2	Left
66	16	6180.55	2769.23	3842.66	Prelimbic area layer 5	PL5	mPFC7_L2	Left
67	16	6209.19	2777.65	3840.06	Prelimbic area layer 5	PL5	mPFC7_L2	Left
84	16	6212.14	3022.82	3855.36	Prelimbic area layer 5	PL5	mPFC7_L2	Left
88	16	6190.74	2953.03	3837.81	Prelimbic area layer 5	PL5	mPFC7_L2	Left
100	16	6191.88	3313.6	3871.08	Prelimbic area layer 5	PL5	mPFC7_L2	Left
113	16	6189.23	2934.11	3848.13	Prelimbic area layer 5	PL5	mPFC7_L2	Left
118	16	6175.96	2736.97	3820.81	Prelimbic area layer 5	PL5	mPFC7_L2	Left
125	16	6209.76	3147.7	3873.07	Prelimbic area layer 5	PL5	mPFC7_L2	Left
134	13	6201.81	2995.94	3832.92	Prelimbic area layer 5	PL5	mPFC7_L2	Left
139	16	6213.83	3251.35	3875.55	Prelimbic area layer 5	PL5	mPFC7_L2	Left
142	16	6194.66	2752.3	3829.59	Prelimbic area layer 5	PL5	mPFC7_L2	Left
9	14	5593.56	4047.05	3779.17	Dorsal peduncular area	DP	mPFC7_R1	Right
10	14	5566.24	3927.52	3771.44	Dorsal peduncular area	DP	mPFC7_R1	Right
11	14	5553.09	3973.25	3761.63	Dorsal peduncular area	DP	mPFC7_R1	Right
13	13	5583.78	3873.35	3783.62	Infralimbic area layer 2/3	ILA2/3	mPFC7_R1	Right
14	13	5568.7	3790.4	3770.88	Infralimbic area layer 2/3	ILA2/3	mPFC7_R1	Right
17	13	5560.45	3840.86	3778.83	Infralimbic area layer 2/3	ILA2/3	mPFC7_R1	Right
21	16	5588.38	4347.93	3811.39	Dorsal peduncular area	DP	mPFC7_R1	Right
23	16	5582.67	4260.41	3773.89	Dorsal peduncular area	DP	mPFC7_R1	Right
34	14	5582.96	4102.29	3767.97	Dorsal peduncular area	DP	mPFC7_R1	Right
44	13	5552.63	3824.94	3768.32	Infralimbic area layer 2/3	ILA2/3	mPFC7_R1	Right
45	14	5571.06	3794.04	3752.63	Infralimbic area layer 2/3	ILA2/3	mPFC7_R1	Right
58	13	5579.33	4018.84	3762.68	Dorsal peduncular area	DP	mPFC7_R1	Right
68	16	5614.21	4494.7	3804.47	Taenia tecta dorsal part	TTd	mPFC7_R1	Right
70	16	5584.43	4410.57	3779.52	Taenia tecta dorsal part	TTd	mPFC7_R1	Right
71	16	5600.21	4365.01	3767.86	Taenia tecta dorsal part	TTd	mPFC7_R1	Right
72	15	5587.51	4322.14	3807.31	Dorsal peduncular area	DP	mPFC7_R1	Right
73	16	5598.21	4321.82	3812.57	Dorsal peduncular area	DP	mPFC7_R1	Right
74	16	5609.65	4273.95	3768.34	Dorsal peduncular area	DP	mPFC7_R1	Right
76	16	5597.94	4219.16	3792.25	Dorsal peduncular area	DP	mPFC7_R1	Right
77	13	5602.4	4138.47	3798.58	Dorsal peduncular area	DP	mPFC7_R1	Right
78	16	5596.04	4102.47	3771.25	Dorsal peduncular area	DP	mPFC7_R1	Right
80	14	5585.16	4012.25	3794.88	Dorsal peduncular area	DP	mPFC7_R1	Right
81	14	5575.85	4034.12	3804.57	Dorsal peduncular area	DP	mPFC7_R1	Right
82	14	5568.55	4002.13	3800.12	Dorsal peduncular area	DP	mPFC7_R1	Right
83	14	5577.66	3996.47	3785.21	Dorsal peduncular area	DP	mPFC7_R1	Right
87	14	5591.4	3833.28	3774.69	Infralimbic area layer 2/3	ILA2/3	mPFC7_R1	Right
88	16	5547	3800.14	3748.84	Infralimbic area layer 2/3	ILA2/3	mPFC7_R1	Right
1	16	5622.4	3373.76	3781.66	Infralimbic area layer 1	ILA1	mPFC7_R2	Right
2	16	5632.51	3350.85	3813.91	Infralimbic area layer 1	ILA1	mPFC7_R2	Right
13	15	5648.33	3259.67	3799.65	Prelimbic area layer 1	PL1	mPFC7_R2	Right
15	13	5642.67	3270.98	3786.89	Prelimbic area layer 1	PL1	mPFC7_R2	Right
32	13	5626.17	3263.34	3815.06	Prelimbic area layer 1	PL1	mPFC7_R2	Right
45	15	5637.33	3353.7	3806	Infralimbic area layer 1	ILA1	mPFC7_R2	Right
48	15	5624.68	3333.29	3793.71	Infralimbic area layer 1	ILA1	mPFC7_R2	Right
49	15	5615.27	3294.28	3820.18	Infralimbic area layer 1	ILA1	mPFC7_R2	Right
67	16	5633.33	3359.6	3805.27	Infralimbic area layer 1	ILA1	mPFC7_R2	Right
69	16	5641.13	3341.33	3819.05	Infralimbic area layer 1	ILA1	mPFC7_R2	Right
71	15	5615.5	3300.08	3801.24	Infralimbic area layer 1	ILA1	mPFC7_R2	Right
72	15	5661.06	3246.93	3790.48	Prelimbic area layer 1	PL1	mPFC7_R2	Right
1	16	5965.26	3209.93	3931.84	Anterior cingulate area ventral part layer 5	ACAv5	mPFC8_L1	Left
6	14	5996.49	3068.44	3921.18	Anterior cingulate area ventral part layer 5	ACAv5	mPFC8_L1	Left
15	14	5999.49	3205.62	3968.68	Anterior cingulate area ventral part layer 5	ACAv5	mPFC8_L1	Left
16	14	5983.53	3189.65	3947.7	Anterior cingulate area ventral part layer 5	ACAv5	mPFC8_L1	Left
17	14	5970.16	3112.31	3907.28	Anterior cingulate area ventral part layer 5	ACAv5	mPFC8_L1	Left
18	14	5967.23	3091.27	3902.02	Anterior cingulate area ventral part layer 5	ACAv5	mPFC8_L1	Left
52	14	5962.12	3246.27	3951.14	Anterior cingulate area ventral part layer 5	ACAv5	mPFC8_L1	Left
53	16	5998.98	3191.09	3943.89	Anterior cingulate area ventral part layer 5	ACAv5	mPFC8_L1	Left
54	14	5986.44	3152.12	3951.53	Anterior cingulate area ventral part layer 5	ACAv5	mPFC8_L1	Left
55	14	5983.56	3133.6	3903.21	Anterior cingulate area ventral part layer 5	ACAv5	mPFC8_L1	Left
56	14	6003.04	3054.6	3922.28	Anterior cingulate area ventral part layer 5	ACAv5	mPFC8_L1	Left
57	16	5964.87	3075.25	3891.5	Anterior cingulate area ventral part layer 5	ACAv5	mPFC8_L1	Left
59	14	6011.91	3093.58	3931.15	Anterior cingulate area ventral part layer 5	ACAv5	mPFC8_L1	Left
60	16	6010.11	3055.59	3899.24	Anterior cingulate area ventral part layer 5	ACAv5	mPFC8_L1	Left
61	14	5974.63	3039.39	3926.63	Anterior cingulate area ventral part layer 5	ACAv5	mPFC8_L1	Left
62	16	6015.65	3003.77	3907.92	Anterior cingulate area ventral part layer 5	ACAv5	mPFC8_L1	Left
65	14	6013.43	2908.15	3863.8	Anterior cingulate area ventral part layer 5	ACAv5	mPFC8_L1	Left
74	14	5969.4	3214.5	3972.02	Anterior cingulate area ventral part layer 5	ACAv5	mPFC8_L1	Left
75	14	5968.98	3181.69	3962.34	Anterior cingulate area ventral part layer 5	ACAv5	mPFC8_L1	Left
76	16	5981.69	3017.33	3884.66	Anterior cingulate area ventral part layer 5	ACAv5	mPFC8_L1	Left
4	16	6033.91	3845.68	4020.57	Dorsal peduncular area	DP	mPFC8_L1	Left
8	16	6026.18	3771.86	3982.63	Dorsal peduncular area	DP	mPFC8_L1	Left
16	13	6056.96	3472.53	3929.8	Anterior cingulate area ventral part layer 5	ACAv5	mPFC8_L1	Left
24	16	6051.78	3831.32	4001.13	Dorsal peduncular area	DP	mPFC8_L1	Left
35	13	6024.77	3713.39	3966.92	Dorsal peduncular area	DP	mPFC8_L1	Left
44	14	6044.22	3533.51	3934.38	Anterior cingulate area ventral part layer 5	ACAv5	mPFC8_L1	Left
46	14	6024.52	3471.45	3922.79	Anterior cingulate area ventral part layer 5	ACAv5	mPFC8_L1	Left
55	16	6022.65	3875.76	4025.35	Dorsal peduncular area	DP	mPFC8_L1	Left
57	16	6028.71	3822.38	3989.09	Dorsal peduncular area	DP	mPFC8_L1	Left
61	13	6054.6	3777.08	3994.73	Dorsal peduncular area	DP	mPFC8_L1	Left
62	14	6054.01	3741.64	3956.88	Dorsal peduncular area	DP	mPFC8_L1	Left
73	16	6017.2	4025.16	4024.3	Taenia tecta dorsal part	TTd	mPFC8_L1	Left
74	14	6036.19	4030.12	4056.38	Taenia tecta dorsal part	TTd	mPFC8_L1	Left
75	16	6015.09	4044.54	4027.58	Taenia tecta dorsal part	TTd	mPFC8_L1	Left
78	15	6034.86	3987.01	4009.41	Taenia tecta dorsal part	TTd	mPFC8_L1	Left
89	14	6019.44	3763.45	3977.37	Dorsal peduncular area	DP	mPFC8_L1	Left
93	14	6034.57	3659.2	3963.03	Dorsal peduncular area	DP	mPFC8_L1	Left
98	15	6059.7	3531.77	3928.18	Anterior cingulate area ventral part layer 5	ACAv5	mPFC8_L1	Left
100	16	6058.97	3496.12	3919.23	Anterior cingulate area ventral part layer 5	ACAv5	mPFC8_L1	Left
102	16	6012.1	3415.83	3883.71	Anterior cingulate area ventral part layer 5	ACAv5	mPFC8_L1	Left
103	16	6033.07	3429.92	3929.21	Anterior cingulate area ventral part layer 5	ACAv5	mPFC8_L1	Left
104	16	6018.88	3459.79	3918.82	Anterior cingulate area ventral part layer 5	ACAv5	mPFC8_L1	Left
105	16	6051.69	3442.78	3913.88	Anterior cingulate area ventral part layer 5	ACAv5	mPFC8_L1	Left
118	16	6034.32	3411.81	3898.09	Anterior cingulate area ventral part layer 5	ACAv5	mPFC8_L1	Left
4	16	5956.05	3669.34	4022.89	Dorsal peduncular area	DP	mPFC8_L2	Left
9	16	5955.37	3459.22	3960.07	Anterior cingulate area ventral part layer 5	ACAv5	mPFC8_L2	Left
16	16	5968.52	3793.23	4080.63	Dorsal peduncular area	DP	mPFC8_L2	Left
30	16	5942.67	3613.67	4017.67	Dorsal peduncular area	DP	mPFC8_L2	Left
37	16	5970.45	3439.43	3957.78	Anterior cingulate area ventral part layer 5	ACAv5	mPFC8_L2	Left
46	14	5948.97	3333.16	3961.27	Anterior cingulate area ventral part layer 5	ACAv5	mPFC8_L2	Left
63	16	5971.32	3404.7	3948.69	Anterior cingulate area ventral part layer 5	ACAv5	mPFC8_L2	Left
69	16	5956.66	3799.68	4028.04	Dorsal peduncular area	DP	mPFC8_L2	Left
70	16	5964.54	3757.42	4041.89	Dorsal peduncular area	DP	mPFC8_L2	Left
75	16	5977.08	3683.1	4003.71	Dorsal peduncular area	DP	mPFC8_L2	Left
81	16	5956.82	3477.25	3997.05	Anterior cingulate area ventral part layer 5	ACAv5	mPFC8_L2	Left
90	16	5964.01	3648.47	4024.39	Dorsal peduncular area	DP	mPFC8_L2	Left
91	16	5945.26	3642.81	4029.05	Dorsal peduncular area	DP	mPFC8_L2	Left
19	16	5524.44	3031.01	3959.25	Anterior cingulate area ventral part layer 2/3	ACAv2/3	mPFC8_R1	Right
22	13	5566.55	3397.17	4081.5	Anterior cingulate area ventral part layer 2/3	ACAv2/3	mPFC8_R1	Right
26	16	5547.13	3362.39	4046.13	Anterior cingulate area ventral part layer 2/3	ACAv2/3	mPFC8_R1	Right
28	16	5536.43	3360.37	4043.88	Anterior cingulate area ventral part layer 2/3	ACAv2/3	mPFC8_R1	Right
56	15	5564.98	3404.74	4050.29	Anterior cingulate area ventral part layer 2/3	ACAv2/3	mPFC8_R1	Right
80	13	5540.75	3407.81	4053.52	Anterior cingulate area ventral part layer 2/3	ACAv2/3	mPFC8_R1	Right
81	15	5548.9	3399.19	4051.94	Anterior cingulate area ventral part layer 2/3	ACAv2/3	mPFC8_R1	Right
82	15	5562.05	3407.51	4043.25	Anterior cingulate area ventral part layer 2/3	ACAv2/3	mPFC8_R1	Right
84	16	5538.19	3347.55	4077.91	Anterior cingulate area ventral part layer 2/3	ACAv2/3	mPFC8_R1	Right
86	15	5562.17	3364.87	4047.27	Anterior cingulate area ventral part layer 2/3	ACAv2/3	mPFC8_R1	Right
93	16	5561.46	3237.56	4049.5	Anterior cingulate area ventral part layer 2/3	ACAv2/3	mPFC8_R1	Right
106	15	5541.26	2996.95	3952.22	Anterior cingulate area ventral part layer 2/3	ACAv2/3	mPFC8_R1	Right
110	16	5573.68	3314.82	4034.99	Anterior cingulate area ventral part layer 2/3	ACAv2/3	mPFC8_R1	Right
5	14	5407.37	2880.26	3918.05	Anterior cingulate area ventral part layer 5	ACAv5	mPFC8_R2	Right
10	14	5414.55	2721.05	3901.75	Anterior cingulate area ventral part layer 5	ACAv5	mPFC8_R2	Right
15	14	5406.14	2536.61	3848.14	Prelimbic area layer 5	PL5	mPFC8_R2	Right
16	16	5405.87	2557.99	3847.95	Prelimbic area layer 5	PL5	mPFC8_R2	Right
25	16	5394.79	2785.31	3927.11	Anterior cingulate area ventral part layer 5	ACAv5	mPFC8_R2	Right
28	13	5399.36	2750.73	3872.36	Anterior cingulate area ventral part layer 5	ACAv5	mPFC8_R2	Right
55	16	5436.26	3036.65	3976.78	Anterior cingulate area ventral part layer 5	ACAv5	mPFC8_R2	Right
56	14	5405.64	2956.83	3981.68	Anterior cingulate area ventral part layer 5	ACAv5	mPFC8_R2	Right
20	13	5471.5	3346.27	4041.73	Anterior cingulate area ventral part layer 2/3	ACAv2/3	mPFC8_R2	Right
24	15	5457.14	3293.61	4012.79	Anterior cingulate area ventral part layer 2/3	ACAv2/3	mPFC8_R2	Right
87	16	5473.46	3259.92	4018.8	Anterior cingulate area ventral part layer 2/3	ACAv2/3	mPFC8_R2	Right
96	16	5471.95	3559.58	4066.56	Anterior cingulate area ventral part layer 2/3	ACAv2/3	mPFC8_R2	Right
81	16	5943.58	3250.65	4176.66	Anterior cingulate area ventral part layer 2/3	ACAv2/3	mPFC9_L1	Left
104	14	5897.26	3298.96	4158.1	Anterior cingulate area ventral part layer 2/3	ACAv2/3	mPFC9_L1	Left
3	14	5807.66	3697.62	3868.37	Dorsal peduncular area	DP	mPFC9_L2	Left
9	15	5807.47	3607.69	3896.2	Anterior cingulate area ventral part layer 1	ACAv1	mPFC9_L2	Left
11	16	5816.06	3605.69	3901.34	Anterior cingulate area ventral part layer 1	ACAv1	mPFC9_L2	Left
19	15	5782.93	3735.5	3890.14	Dorsal peduncular area	DP	mPFC9_L2	Left
20	16	5802.1	3730.43	3898.04	Dorsal peduncular area	DP	mPFC9_L2	Left
21	16	5831.3	3706.4	3862.38	Dorsal peduncular area	DP	mPFC9_L2	Left
35	16	5826.61	3639.76	3894.68	Anterior cingulate area ventral part layer 1	ACAv1	mPFC9_L2	Left
36	15	5805.75	3632.21	3897.27	Anterior cingulate area ventral part layer 1	ACAv1	mPFC9_L2	Left
63	16	5798.99	3651.32	3896.43	Anterior cingulate area ventral part layer 1	ACAv1	mPFC9_L2	Left
64	13	5810.91	3632.89	3893.76	Anterior cingulate area ventral part layer 1	ACAv1	mPFC9_L2	Left
68	16	5779.73	3619.67	3902.4	Anterior cingulate area ventral part layer 1	ACAv1	mPFC9_L2	Left
81	16	5793.57	3682.59	3872.55	Dorsal peduncular area	DP	mPFC9_L2	Left
86	16	5796.03	3688.83	3887.37	Anterior cingulate area ventral part layer 1	ACAv1	mPFC9_L2	Left
91	16	5793.91	3587.84	3872.09	Anterior cingulate area ventral part layer 1	ACAv1	mPFC9_L2	Left
107	16	5812.29	3692.76	3884.4	Dorsal peduncular area	DP	mPFC9_L2	Left
108	16	5803.81	3717.96	3882.85	Dorsal peduncular area	DP	mPFC9_L2	Left
111	16	5798.21	3678.43	3871.29	Anterior cingulate area ventral part layer 1	ACAv1	mPFC9_L2	Left
114	13	5802.6	3580.72	3888.26	Anterior cingulate area ventral part layer 1	ACAv1	mPFC9_L2	Left
122	16	5826.14	3730.82	3902.07	Dorsal peduncular area	DP	mPFC9_L2	Left
0	13	5304.37	3391.47	3985.31	Anterior cingulate area ventral part layer 5	ACAv5	mPFC9_R1	Right
3	16	5302.21	3293.47	3990.57	Anterior cingulate area ventral part layer 5	ACAv5	mPFC9_R1	Right
6	13	5318.9	3273.24	3985.2	Anterior cingulate area ventral part layer 5	ACAv5	mPFC9_R1	Right
8	15	5322.39	3214.51	3982.82	Anterior cingulate area ventral part layer 5	ACAv5	mPFC9_R1	Right
11	15	5326.1	3089.47	3939.32	Anterior cingulate area ventral part layer 5	ACAv5	mPFC9_R1	Right
17	13	5321.03	3039.27	3958.5	Anterior cingulate area ventral part layer 5	ACAv5	mPFC9_R1	Right
22	15	5305.33	3037.25	3948.54	Anterior cingulate area ventral part layer 5	ACAv5	mPFC9_R1	Right
24	14	5319.89	2953.32	3960.65	Anterior cingulate area ventral part layer 5	ACAv5	mPFC9_R1	Right
25	13	5281.88	2969.03	3958.49	Anterior cingulate area ventral part layer 5	ACAv5	mPFC9_R1	Right
28	13	5277.8	2920.28	3941.96	Anterior cingulate area ventral part layer 5	ACAv5	mPFC9_R1	Right
29	15	5298.7	2818.16	3926.75	Anterior cingulate area ventral part layer 5	ACAv5	mPFC9_R1	Right
33	13	5304.78	3291.61	4012.83	Anterior cingulate area ventral part layer 5	ACAv5	mPFC9_R1	Right
34	13	5325.36	3272.58	4003.14	Anterior cingulate area ventral part layer 5	ACAv5	mPFC9_R1	Right
36	13	5301.49	3282.18	3980.2	Anterior cingulate area ventral part layer 5	ACAv5	mPFC9_R1	Right
39	15	5305.21	3183.71	3996.27	Anterior cingulate area ventral part layer 5	ACAv5	mPFC9_R1	Right
41	16	5294.31	3142.52	3949.1	Anterior cingulate area ventral part layer 5	ACAv5	mPFC9_R1	Right
42	13	5280.3	3173.14	3970.1	Anterior cingulate area ventral part layer 5	ACAv5	mPFC9_R1	Right
45	13	5319.65	3199.59	3987.61	Anterior cingulate area ventral part layer 5	ACAv5	mPFC9_R1	Right
46	13	5314.39	3176.24	3962.2	Anterior cingulate area ventral part layer 5	ACAv5	mPFC9_R1	Right
47	13	5311.67	3109.45	3951.83	Anterior cingulate area ventral part layer 5	ACAv5	mPFC9_R1	Right
48	13	5287.91	3120.89	3947.81	Anterior cingulate area ventral part layer 5	ACAv5	mPFC9_R1	Right
53	16	5299.3	3112.34	3945.62	Anterior cingulate area ventral part layer 5	ACAv5	mPFC9_R1	Right
58	16	5326.8	2947.85	3923.79	Anterior cingulate area ventral part layer 5	ACAv5	mPFC9_R1	Right
61	15	5320.87	2983.9	3923.78	Anterior cingulate area ventral part layer 5	ACAv5	mPFC9_R1	Right
64	14	5316.99	2900.79	3916.77	Anterior cingulate area ventral part layer 5	ACAv5	mPFC9_R1	Right
65	13	5293.87	2914.02	3912.33	Anterior cingulate area ventral part layer 5	ACAv5	mPFC9_R1	Right
69	16	5316.96	2801.7	3910.75	Anterior cingulate area ventral part layer 5	ACAv5	mPFC9_R1	Right
71	13	5301.1	2848.14	3931.04	Anterior cingulate area ventral part layer 5	ACAv5	mPFC9_R1	Right
80	16	5289.46	3240.39	3999.07	Anterior cingulate area ventral part layer 5	ACAv5	mPFC9_R1	Right
86	16	5302.07	3201.88	3958.9	Anterior cingulate area ventral part layer 5	ACAv5	mPFC9_R1	Right
93	16	5309.56	3116.14	3944.08	Anterior cingulate area ventral part layer 5	ACAv5	mPFC9_R1	Right
95	16	5279.81	3102.85	3979.59	Anterior cingulate area ventral part layer 5	ACAv5	mPFC9_R1	Right
97	13	5296.11	3102.56	3938.34	Anterior cingulate area ventral part layer 5	ACAv5	mPFC9_R1	Right
98	15	5295.73	3033.92	3959.3	Anterior cingulate area ventral part layer 5	ACAv5	mPFC9_R1	Right
105	16	5313.6	3061.11	3936.13	Anterior cingulate area ventral part layer 5	ACAv5	mPFC9_R1	Right
123	15	5315.66	3314.7	3990.74	Anterior cingulate area ventral part layer 5	ACAv5	mPFC9_R1	Right
129	13	5299.32	3284.21	3966.25	Anterior cingulate area ventral part layer 5	ACAv5	mPFC9_R1	Right
132	13	5312.31	3301.81	3994.05	Anterior cingulate area ventral part layer 5	ACAv5	mPFC9_R1	Right
133	13	5313.14	3274.94	3970.84	Anterior cingulate area ventral part layer 5	ACAv5	mPFC9_R1	Right
134	14	5306.11	3273.33	3966.43	Anterior cingulate area ventral part layer 5	ACAv5	mPFC9_R1	Right
135	13	5303.54	3251.01	3982.09	Anterior cingulate area ventral part layer 5	ACAv5	mPFC9_R1	Right
139	13	5288.16	3209.8	3964.18	Anterior cingulate area ventral part layer 5	ACAv5	mPFC9_R1	Right
141	13	5322.31	3232.69	3972.42	Anterior cingulate area ventral part layer 5	ACAv5	mPFC9_R1	Right
142	15	5310.11	3163.06	3970.43	Anterior cingulate area ventral part layer 5	ACAv5	mPFC9_R1	Right
143	13	5294.61	3198.77	3978.53	Anterior cingulate area ventral part layer 5	ACAv5	mPFC9_R1	Right
144	13	5311.11	3125.14	3962.34	Anterior cingulate area ventral part layer 5	ACAv5	mPFC9_R1	Right
145	13	5328.77	3166.32	3971.06	Anterior cingulate area ventral part layer 5	ACAv5	mPFC9_R1	Right
146	13	5287.03	3150.86	3967.09	Anterior cingulate area ventral part layer 5	ACAv5	mPFC9_R1	Right
152	14	5302.23	3066.53	3956.49	Anterior cingulate area ventral part layer 5	ACAv5	mPFC9_R1	Right
155	13	5320.97	3045.8	3949.36	Anterior cingulate area ventral part layer 5	ACAv5	mPFC9_R1	Right
156	13	5324.39	2974.6	3963.82	Anterior cingulate area ventral part layer 5	ACAv5	mPFC9_R1	Right
158	13	5280.48	2944.45	3929.25	Anterior cingulate area ventral part layer 5	ACAv5	mPFC9_R1	Right
162	16	5282.24	2855	3892.09	Anterior cingulate area ventral part layer 5	ACAv5	mPFC9_R1	Right
163	16	5290.78	2789.99	3918.72	Anterior cingulate area ventral part layer 5	ACAv5	mPFC9_R1	Right
165	14	5309.97	2805.86	3892.96	Anterior cingulate area ventral part layer 5	ACAv5	mPFC9_R1	Right
166	15	5313.9	2803.95	3923.31	Anterior cingulate area ventral part layer 5	ACAv5	mPFC9_R1	Right
167	13	5300.94	2813.22	3884.97	Anterior cingulate area ventral part layer 5	ACAv5	mPFC9_R1	Right
168	13	5308.76	2804.47	3895.01	Anterior cingulate area ventral part layer 5	ACAv5	mPFC9_R1	Right
170	13	5301.13	3138.03	3962.3	Anterior cingulate area ventral part layer 5	ACAv5	mPFC9_R1	Right
171	13	5327.77	3063.35	3965.25	Anterior cingulate area ventral part layer 5	ACAv5	mPFC9_R1	Right
173	14	5304.83	2905.16	3913.58	Anterior cingulate area ventral part layer 5	ACAv5	mPFC9_R1	Right
174	13	5289.15	2869.37	3891.86	Anterior cingulate area ventral part layer 5	ACAv5	mPFC9_R1	Right
175	13	5324.41	2851.64	3908.51	Anterior cingulate area ventral part layer 5	ACAv5	mPFC9_R1	Right
177	13	5326.3	2789.85	3909.38	Anterior cingulate area ventral part layer 5	ACAv5	mPFC9_R1	Right
178	16	5278.58	2870.82	3901.78	Anterior cingulate area ventral part layer 5	ACAv5	mPFC9_R1	Right
180	15	5308.58	2891.31	3936.5	Anterior cingulate area ventral part layer 5	ACAv5	mPFC9_R1	Right
15	13	5242.34	3567.57	3885	Infralimbic area layer 5	ILA5	mPFC9_R2	Right
16	13	5244.49	3558.57	3853.66	Infralimbic area layer 5	ILA5	mPFC9_R2	Right
29	16	5233.62	3416.12	3871.26	Infralimbic area layer 5	ILA5	mPFC9_R2	Right
35	13	5257.4	3923.99	3924.04	Dorsal peduncular area	DP	mPFC9_R2	Right
38	13	5255.33	3798.87	3881.98	Dorsal peduncular area	DP	mPFC9_R2	Right
42	13	5232.55	3799.32	3869.83	Dorsal peduncular area	DP	mPFC9_R2	Right
48	13	5241.97	3762.54	3913.1	Dorsal peduncular area	DP	mPFC9_R2	Right
52	16	5229.82	3688.93	3882.33	Anterior cingulate area ventral part 6a	ACAv6a	mPFC9_R2	Right
55	14	5263.2	3662.46	3861.49	Anterior cingulate area ventral part 6a	ACAv6a	mPFC9_R2	Right
66	16	5238.17	3530.95	3851.97	Infralimbic area layer 5	ILA5	mPFC9_R2	Right
74	16	5253.53	3423.52	3845.76	Infralimbic area layer 5	ILA5	mPFC9_R2	Right
82	16	5233.62	3900.96	3896.93	Dorsal peduncular area	DP	mPFC9_R2	Right
94	13	5258.85	3699.87	3868.7	Dorsal peduncular area	DP	mPFC9_R2	Right
95	14	5225.94	3681.49	3891.79	Dorsal peduncular area	DP	mPFC9_R2	Right
97	13	5243.71	3650.81	3883.36	Anterior cingulate area ventral part 6a	ACAv6a	mPFC9_R2	Right
98	13	5273.25	3676.48	3890.44	Anterior cingulate area ventral part 6a	ACAv6a	mPFC9_R2	Right
102	13	5267.96	3595.7	3855.24	Anterior cingulate area ventral part 6a	ACAv6a	mPFC9_R2	Right
109	13	5243.45	3549.6	3892.99	Infralimbic area layer 5	ILA5	mPFC9_R2	Right
111	15	5241.92	3497.56	3885.29	Infralimbic area layer 5	ILA5	mPFC9_R2	Right
112	15	5239.78	3514.43	3853.2	Infralimbic area layer 5	ILA5	mPFC9_R2	Right
116	15	5229.6	3445.95	3864.17	Infralimbic area layer 5	ILA5	mPFC9_R2	Right
125	13	5244.56	3935.12	3886.88	Dorsal peduncular area	DP	mPFC9_R2	Right
129	14	5235.95	3883.49	3885.98	Dorsal peduncular area	DP	mPFC9_R2	Right
131	14	5249.02	3827.51	3896.7	Dorsal peduncular area	DP	mPFC9_R2	Right
136	13	5231.98	3801.59	3914.23	Dorsal peduncular area	DP	mPFC9_R2	Right
145	13	5261.14	3566.85	3874.39	Anterior cingulate area ventral part layer 5	ACAv5	mPFC9_R2	Right
146	13	5237.48	3580.4	3896.71	Anterior cingulate area ventral part layer 5	ACAv5	mPFC9_R2	Right
159	15	5239.17	3668.19	3871.76	Anterior cingulate area ventral part 6a	ACAv6a	mPFC9_R2	Right
164	13	5250.03	3322.69	3870.07	Infralimbic area layer 5	ILA5	mPFC9_R2	Right
168	14	5258.87	3611.32	3873.33	Anterior cingulate area ventral part layer 5	ACAv5	mPFC9_R2	Right
170	16	5239.49	3780.48	3884.63	Dorsal peduncular area	DP	mPFC9_R2	Right
4	16	6254.68	3590.15	3973.7	Infralimbic area layer 6a	ILA6a	mPFC10_L	Left
7	14	6274.35	3593.84	3966.98	Infralimbic area layer 6a	ILA6a	mPFC10_L	Left
8	16	6254.82	3562.19	3949.85	Infralimbic area layer 6a	ILA6a	mPFC10_L	Left
21	16	6257.29	3206.37	3939.42	Prelimbic area layer 5	PL5	mPFC10_L	Left
32	13	6278.43	3586.33	3961.8	Infralimbic area layer 6a	ILA6a	mPFC10_L	Left
37	14	6293.84	3539.08	3937.5	Infralimbic area layer 6a	ILA6a	mPFC10_L	Left
38	14	6295.11	3549.18	3977.88	Infralimbic area layer 6a	ILA6a	mPFC10_L	Left
42	14	6296.31	3440.76	3941.6	Infralimbic area layer 6a	ILA6a	mPFC10_L	Left
46	15	6247.78	3342.07	3962.7	Prelimbic area layer 6a	PL6a	mPFC10_L	Left
56	13	6258.96	3637.73	3951.63	Dorsal peduncular area	DP	mPFC10_L	Left
61	16	6290.79	3577.98	3940.62	Infralimbic area layer 6a	ILA6a	mPFC10_L	Left
78	16	6266.88	3274.34	3961.96	Prelimbic area layer 6a	PL6a	mPFC10_L	Left
93	15	6297.97	3527.53	3983.69	Infralimbic area layer 6a	ILA6a	mPFC10_L	Left
98	14	6262.54	3385.42	3942.96	Infralimbic area layer 6a	ILA6a	mPFC10_L	Left
106	13	6258.46	3426.64	3958.88	Infralimbic area layer 6a	ILA6a	mPFC10_L	Left
107	14	6254.7	3559.9	3971.8	Infralimbic area layer 6a	ILA6a	mPFC10_L	Left
108	14	6271.44	3259.91	3923.56	Prelimbic area layer 5	PL5	mPFC10_L	Left
13	14	6419.05	3160.52	3954.92	Prelimbic area layer 6a	PL6a	mPFC10_L	Left
31	16	6401.01	3341.22	4007.73	Prelimbic area layer 6b	PL6b	mPFC10_L	Left
69	14	6420.5	3293.58	3989.11	Prelimbic area layer 6b	PL6b	mPFC10_L	Left
91	15	6438.11	3320.18	3980.04	Prelimbic area layer 6b	PL6b	mPFC10_L	Left
92	14	6439.33	3309.26	4018.13	Prelimbic area layer 6b	PL6b	mPFC10_L	Left
95	16	6438.02	3305.5	4004.28	Prelimbic area layer 6b	PL6b	mPFC10_L	Left
14	16	5657.72	3293.61	3957.83	Anterior cingulate area ventral part layer 1	ACAv1	mPFC10_R	Right
22	15	5665.49	3518.11	3978.45	Anterior cingulate area ventral part layer 1	ACAv1	mPFC10_R	Right
29	13	5646.35	3371.36	3961.03	Anterior cingulate area ventral part layer 1	ACAv1	mPFC10_R	Right
31	14	5649.49	3334.03	3933.94	Anterior cingulate area ventral part layer 1	ACAv1	mPFC10_R	Right
43	14	5670.52	3259.94	3957.88	Anterior cingulate area ventral part layer 1	ACAv1	mPFC10_R	Right
47	16	5680.99	3633.89	4001.55	root	root	mPFC10_R	Right
49	14	5692.95	3590.79	4006.42	root	root	mPFC10_R	Right
60	16	5689.55	3403.02	3943.55	Anterior cingulate area ventral part layer 1	ACAv1	mPFC10_R	Right
68	16	5669	3262.74	3931.49	Anterior cingulate area ventral part layer 1	ACAv1	mPFC10_R	Right
80	16	5703.42	3568.43	4003.59	root	root	mPFC10_R	Right
84	16	5678.53	3482.5	3988.66	Anterior cingulate area ventral part layer 1	ACAv1	mPFC10_R	Right
91	16	5661.27	3414.98	3975.37	Anterior cingulate area ventral part layer 1	ACAv1	mPFC10_R	Right
96	16	5661.07	3350.07	3958.03	Anterior cingulate area ventral part layer 1	ACAv1	mPFC10_R	Right
100	16	5640.86	3353.75	3967.95	Anterior cingulate area ventral part layer 1	ACAv1	mPFC10_R	Right
103	14	5633.5	3293.81	3918.84	Anterior cingulate area ventral part layer 1	ACAv1	mPFC10_R	Right
105	16	5679.69	3275.2	3927.06	Anterior cingulate area ventral part layer 1	ACAv1	mPFC10_R	Right
106	16	5676.26	3271.45	3935.13	Anterior cingulate area ventral part layer 1	ACAv1	mPFC10_R	Right
109	16	5656.13	3226.76	3922.27	Anterior cingulate area ventral part layer 1	ACAv1	mPFC10_R	Right
120	16	5649.94	3274.59	3944.31	Anterior cingulate area ventral part layer 1	ACAv1	mPFC10_R	Right
57	15	4996.31	3105.46	3998.31	Prelimbic area layer 6a	PL6a	mPFC10_R	Right
5	14	5915.15	3608.32	3596.2	Infralimbic area layer 2/3	ILA2/3	mPFC11_L	Left
20	13	5881.5	3592.1	3580.9	Infralimbic area layer 2/3	ILA2/3	mPFC11_L	Left
24	13	5908	3480.27	3584.84	Infralimbic area layer 2/3	ILA2/3	mPFC11_L	Left
26	16	5908.46	3492.69	3580.55	Infralimbic area layer 2/3	ILA2/3	mPFC11_L	Left
27	16	5881.93	3495.87	3588.67	Infralimbic area layer 2/3	ILA2/3	mPFC11_L	Left
42	14	5913.34	3249.15	3540.45	Prelimbic area layer 2/3	PL2/3	mPFC11_L	Left
47	14	5887.69	3253.49	3572.39	Prelimbic area layer 2/3	PL2/3	mPFC11_L	Left
53	14	5909.74	3661.11	3584.5	Infralimbic area layer 2/3	ILA2/3	mPFC11_L	Left
58	13	5880.91	3518.68	3572.79	Infralimbic area layer 2/3	ILA2/3	mPFC11_L	Left
62	13	5883.55	3480.5	3578.1	Infralimbic area layer 2/3	ILA2/3	mPFC11_L	Left
67	13	5904.66	3335.48	3542.03	Infralimbic area layer 2/3	ILA2/3	mPFC11_L	Left
72	14	5893.94	3756.37	3582.05	Infralimbic area layer 2/3	ILA2/3	mPFC11_L	Left
73	13	5882.42	3733.03	3605.37	Infralimbic area layer 2/3	ILA2/3	mPFC11_L	Left
74	13	5896.62	3702.01	3587.54	Infralimbic area layer 2/3	ILA2/3	mPFC11_L	Left
75	13	5923.34	3692.69	3595.17	Infralimbic area layer 2/3	ILA2/3	mPFC11_L	Left
76	16	5889.1	3649.58	3607.84	Infralimbic area layer 2/3	ILA2/3	mPFC11_L	Left
77	13	5894.31	3666.65	3608.56	Infralimbic area layer 2/3	ILA2/3	mPFC11_L	Left
78	14	5895.55	3657.26	3608.08	Infralimbic area layer 2/3	ILA2/3	mPFC11_L	Left
79	13	5881.81	3630.31	3569.66	Infralimbic area layer 2/3	ILA2/3	mPFC11_L	Left
81	14	5920.51	3619.74	3577.34	Infralimbic area layer 2/3	ILA2/3	mPFC11_L	Left
83	13	5884.55	3581.42	3599.51	Infralimbic area layer 2/3	ILA2/3	mPFC11_L	Left
85	13	5917.03	3544.34	3601.94	Infralimbic area layer 2/3	ILA2/3	mPFC11_L	Left
86	13	5904.4	3486.09	3572.59	Infralimbic area layer 2/3	ILA2/3	mPFC11_L	Left
88	13	5889.66	3452.34	3564.13	Infralimbic area layer 2/3	ILA2/3	mPFC11_L	Left
94	13	5920.37	3355.22	3547.73	Infralimbic area layer 2/3	ILA2/3	mPFC11_L	Left
95	14	5873.43	3311.07	3542.29	Prelimbic area layer 2/3	PL2/3	mPFC11_L	Left
96	13	5900.38	3276.52	3582.66	Prelimbic area layer 2/3	PL2/3	mPFC11_L	Left
97	14	5914.11	3226.56	3549.86	Prelimbic area layer 2/3	PL2/3	mPFC11_L	Left
98	13	5890.7	3247.15	3569.14	Prelimbic area layer 2/3	PL2/3	mPFC11_L	Left
100	13	5897.18	3423.74	3558.22	Infralimbic area layer 2/3	ILA2/3	mPFC11_L	Left
101	13	5917.32	3367.13	3583.17	Infralimbic area layer 2/3	ILA2/3	mPFC11_L	Left
102	16	5886.4	3583.94	3574.88	Infralimbic area layer 2/3	ILA2/3	mPFC11_L	Left
104	15	5919.97	3353.79	3550	Infralimbic area layer 2/3	ILA2/3	mPFC11_L	Left
9	14	6015.38	3263.15	3526.88	Prelimbic area layer 5	PL5	mPFC11_L	Left
12	16	5969.83	3140.47	3517.99	Prelimbic area layer 5	PL5	mPFC11_L	Left
13	13	5979.97	3173.9	3554.38	Prelimbic area layer 5	PL5	mPFC11_L	Left
20	13	6008.16	3467.28	3554.16	Infralimbic area layer 5	ILA5	mPFC11_L	Left
30	14	5996.08	3287.11	3525.43	Prelimbic area layer 5	PL5	mPFC11_L	Left
32	16	6017.15	3253.33	3536.06	Prelimbic area layer 5	PL5	mPFC11_L	Left
38	13	5982.52	3173.34	3529.89	Prelimbic area layer 5	PL5	mPFC11_L	Left
39	13	5984.49	3147.49	3520.15	Prelimbic area layer 5	PL5	mPFC11_L	Left
44	15	5974.96	3101.01	3547.47	Prelimbic area layer 5	PL5	mPFC11_L	Left
46	16	5998.57	3071.31	3541.43	Prelimbic area layer 5	PL5	mPFC11_L	Left
47	16	6000.78	3058.06	3513.52	Prelimbic area layer 5	PL5	mPFC11_L	Left
48	16	6013.08	3082.16	3548.46	Prelimbic area layer 5	PL5	mPFC11_L	Left
53	16	5986.03	3490.8	3534.36	Infralimbic area layer 5	ILA5	mPFC11_L	Left
55	16	5991.7	3397.64	3524.67	Infralimbic area layer 5	ILA5	mPFC11_L	Left
68	16	5973.76	3144.23	3547.81	Prelimbic area layer 5	PL5	mPFC11_L	Left
76	13	5999.99	3110.26	3510.8	Prelimbic area layer 5	PL5	mPFC11_L	Left
82	16	6002.41	3031.88	3521.46	Prelimbic area layer 5	PL5	mPFC11_L	Left
85	13	5982.83	3540.41	3555.59	Infralimbic area layer 5	ILA5	mPFC11_L	Left
88	13	6022.09	3471.96	3530.05	Infralimbic area layer 5	ILA5	mPFC11_L	Left
89	13	6011.6	3418.63	3553.28	Infralimbic area layer 5	ILA5	mPFC11_L	Left
92	14	5996.03	3350.88	3551.36	Infralimbic area layer 5	ILA5	mPFC11_L	Left
95	13	5976.48	3313.27	3530.06	Prelimbic area layer 5	PL5	mPFC11_L	Left
96	14	6001.69	3334.36	3531.4	Prelimbic area layer 5	PL5	mPFC11_L	Left
98	16	5990.75	3290.99	3543.79	Prelimbic area layer 5	PL5	mPFC11_L	Left
99	14	5990.79	3285.91	3531.73	Prelimbic area layer 5	PL5	mPFC11_L	Left
101	14	5977.53	3239.03	3528.02	Prelimbic area layer 5	PL5	mPFC11_L	Left
102	13	5981.25	3227.82	3545.55	Prelimbic area layer 5	PL5	mPFC11_L	Left
103	14	5999.92	3183.9	3537.94	Prelimbic area layer 5	PL5	mPFC11_L	Left
105	16	6005.01	3193.1	3553.97	Prelimbic area layer 5	PL5	mPFC11_L	Left
108	13	5977.61	3089.8	3513.96	Prelimbic area layer 5	PL5	mPFC11_L	Left
114	13	6021.52	3403.13	3545.49	Infralimbic area layer 5	ILA5	mPFC11_L	Left
115	13	5974.46	3157.11	3535.98	Prelimbic area layer 5	PL5	mPFC11_L	Left
116	16	5974.11	3061.13	3537.05	Prelimbic area layer 5	PL5	mPFC11_L	Left
0	15	6048.97	2812.09	4352.05	Anterior cingulate area ventral part layer 5	ACAv5	mPFC12_L	Left
1	16	6051.54	2819.11	4359.13	Anterior cingulate area ventral part layer 5	ACAv5	mPFC12_L	Left
13	16	6063.91	2796.38	4344.1	Anterior cingulate area ventral part layer 5	ACAv5	mPFC12_L	Left
18	16	6059.79	2812.43	4356.2	Anterior cingulate area ventral part layer 5	ACAv5	mPFC12_L	Left
20	16	6081.19	2807.68	4362.11	Anterior cingulate area ventral part layer 5	ACAv5	mPFC12_L	Left
24	16	6032.66	2814.54	4351.62	Anterior cingulate area ventral part layer 5	ACAv5	mPFC12_L	Left
29	16	6030.84	2788.83	4352.52	Anterior cingulate area ventral part layer 5	ACAv5	mPFC12_L	Left
31	16	6068.76	2776.29	4353.32	Anterior cingulate area ventral part layer 5	ACAv5	mPFC12_L	Left
33	16	6070.83	2808.78	4372.27	Anterior cingulate area ventral part layer 5	ACAv5	mPFC12_L	Left
35	16	6034.1	2787.48	4371.83	Anterior cingulate area ventral part layer 5	ACAv5	mPFC12_L	Left
79	14	6070.87	2818.28	4366.61	Anterior cingulate area ventral part layer 5	ACAv5	mPFC12_L	Left
82	16	6076.19	2828.93	4375.38	Anterior cingulate area ventral part layer 5	ACAv5	mPFC12_L	Left
84	16	6038.37	2783.83	4329.13	Anterior cingulate area ventral part layer 5	ACAv5	mPFC12_L	Left
87	16	6031.72	2826.23	4330.36	Anterior cingulate area ventral part layer 5	ACAv5	mPFC12_L	Left
91	16	6072.25	2806.56	4350.32	Anterior cingulate area ventral part layer 5	ACAv5	mPFC12_L	Left
92	15	6047.5	2789.99	4338.64	Anterior cingulate area ventral part layer 5	ACAv5	mPFC12_L	Left
95	16	6075.3	2805.92	4327.41	Anterior cingulate area ventral part layer 5	ACAv5	mPFC12_L	Left
96	15	6053.24	2786.37	4327.4	Anterior cingulate area ventral part layer 5	ACAv5	mPFC12_L	Left
98	16	6073.57	2805.53	4342.76	Anterior cingulate area ventral part layer 5	ACAv5	mPFC12_L	Left
99	16	6069.17	2783.21	4341.67	Anterior cingulate area ventral part layer 5	ACAv5	mPFC12_L	Left
101	14	6075.75	2815.82	4352.45	Anterior cingulate area ventral part layer 5	ACAv5	mPFC12_L	Left
113	16	6076.12	2806.05	4352.5	Anterior cingulate area ventral part layer 5	ACAv5	mPFC12_L	Left
123	13	6049	2809.16	4348.65	Anterior cingulate area ventral part layer 5	ACAv5	mPFC12_L	Left
124	16	6059.19	2813.83	4365.13	Anterior cingulate area ventral part layer 5	ACAv5	mPFC12_L	Left
125	13	6045.85	2770.1	4335.6	Anterior cingulate area ventral part layer 5	ACAv5	mPFC12_L	Left
6	16	5300.59	3124.18	3972.01	Anterior cingulate area ventral part layer 5	ACAv5	mPFC12_R	Right
23	16	5303.73	2889.35	4017.97	Anterior cingulate area ventral part layer 5	ACAv5	mPFC12_R	Right
29	14	5296.35	2816.99	3998.35	Anterior cingulate area ventral part layer 5	ACAv5	mPFC12_R	Right
45	13	5274.26	3066.47	3954.78	Anterior cingulate area ventral part layer 5	ACAv5	mPFC12_R	Right
67	14	5245.54	2709.42	4028.59	Anterior cingulate area ventral part layer 5	ACAv5	mPFC12_R	Right
82	14	5323.36	3145.75	3942.31	Anterior cingulate area ventral part layer 5	ACAv5	mPFC12_R	Right
85	14	5297.96	3116.92	3941.13	Anterior cingulate area ventral part layer 5	ACAv5	mPFC12_R	Right
103	16	5293.54	2904.48	4020.76	Anterior cingulate area ventral part layer 5	ACAv5	mPFC12_R	Right
112	14	5288.71	2732.39	4029.4	Anterior cingulate area ventral part layer 5	ACAv5	mPFC12_R	Right
113	16	5243.54	2650.3	4070.1	Anterior cingulate area ventral part layer 5	ACAv5	mPFC12_R	Right
121	16	5252.69	2684.38	4066.06	Anterior cingulate area ventral part layer 5	ACAv5	mPFC12_R	Right
136	15	5316.07	3055.42	3986.71	Anterior cingulate area ventral part layer 5	ACAv5	mPFC12_R	Right
138	13	5298.69	3020.99	3967.15	Anterior cingulate area ventral part layer 5	ACAv5	mPFC12_R	Right
147	14	5263.63	2884.1	3982.74	Anterior cingulate area ventral part layer 5	ACAv5	mPFC12_R	Right
155	16	5252.45	2723.16	4041.76	Anterior cingulate area ventral part layer 5	ACAv5	mPFC12_R	Right
158	14	5267.15	2682.67	4033.77	Anterior cingulate area ventral part layer 5	ACAv5	mPFC12_R	Right
165	16	5294.27	2956.47	3986.45	Anterior cingulate area ventral part layer 5	ACAv5	mPFC12_R	Right
169	16	5315.97	3133.96	3936.06	Anterior cingulate area ventral part layer 5	ACAv5	mPFC12_R	Right
175	16	5261.12	2780.21	3998.84	Anterior cingulate area ventral part layer 5	ACAv5	mPFC12_R	Right
176	14	5256.14	2886.39	3980.82	Anterior cingulate area ventral part layer 5	ACAv5	mPFC12_R	Right
1	13	5471.22	3629.16	3921.71	Anterior cingulate area ventral part layer 2/3	ACAv2/3	mPFC12_R	Right
6	16	5456.7	3448.46	3952.7	Anterior cingulate area ventral part layer 2/3	ACAv2/3	mPFC12_R	Right
8	16	5478.35	3443.74	3965.33	Anterior cingulate area ventral part layer 2/3	ACAv2/3	mPFC12_R	Right
14	14	5443.29	3210.5	3973.71	Anterior cingulate area ventral part layer 2/3	ACAv2/3	mPFC12_R	Right
16	14	5461.92	3102.72	4033.98	Anterior cingulate area ventral part layer 2/3	ACAv2/3	mPFC12_R	Right
22	16	5459.53	3554.71	3967.11	Anterior cingulate area ventral part layer 2/3	ACAv2/3	mPFC12_R	Right
29	15	5453.88	3388.11	3967.92	Anterior cingulate area ventral part layer 2/3	ACAv2/3	mPFC12_R	Right
33	14	5441.93	3307.37	3962.96	Anterior cingulate area ventral part layer 2/3	ACAv2/3	mPFC12_R	Right
38	16	5469.47	3176.28	4021.92	Anterior cingulate area ventral part layer 2/3	ACAv2/3	mPFC12_R	Right
41	13	5450.83	3131.25	4028.78	Anterior cingulate area ventral part layer 2/3	ACAv2/3	mPFC12_R	Right
44	16	5418.7	3049.53	4026.84	Anterior cingulate area ventral part layer 2/3	ACAv2/3	mPFC12_R	Right
49	16	5475.47	3555.57	3938.28	Anterior cingulate area ventral part layer 2/3	ACAv2/3	mPFC12_R	Right
51	13	5471.76	3526.11	3936.49	Anterior cingulate area ventral part layer 2/3	ACAv2/3	mPFC12_R	Right
54	16	5473.35	3564.61	3947.97	Anterior cingulate area ventral part layer 2/3	ACAv2/3	mPFC12_R	Right
64	16	5487.44	3360.97	3984.76	Anterior cingulate area ventral part layer 2/3	ACAv2/3	mPFC12_R	Right
67	13	5447.73	3332.72	3953.96	Anterior cingulate area ventral part layer 2/3	ACAv2/3	mPFC12_R	Right
73	15	5470.62	3218.29	3984.85	Anterior cingulate area ventral part layer 2/3	ACAv2/3	mPFC12_R	Right
101	14	5495.89	3528.27	3945.39	Anterior cingulate area ventral part layer 2/3	ACAv2/3	mPFC12_R	Right
102	14	5471.9	3517.26	3931.56	Anterior cingulate area ventral part layer 2/3	ACAv2/3	mPFC12_R	Right
103	14	5449.24	3499.04	3924.43	Anterior cingulate area ventral part layer 2/3	ACAv2/3	mPFC12_R	Right
104	16	5482.23	3513.34	3939.74	Anterior cingulate area ventral part layer 2/3	ACAv2/3	mPFC12_R	Right
109	13	5483.99	3448.5	3942.58	Anterior cingulate area ventral part layer 2/3	ACAv2/3	mPFC12_R	Right
118	14	5449.04	3317.34	3954.76	Anterior cingulate area ventral part layer 2/3	ACAv2/3	mPFC12_R	Right
120	15	5474.4	3267.39	3991.22	Anterior cingulate area ventral part layer 2/3	ACAv2/3	mPFC12_R	Right
128	16	5426.36	3129.84	4004.93	Anterior cingulate area ventral part layer 2/3	ACAv2/3	mPFC12_R	Right
130	16	5465.7	3172.33	3993.98	Anterior cingulate area ventral part layer 2/3	ACAv2/3	mPFC12_R	Right
59	14	6070.58	3298.6	3839.04	Prelimbic area layer 5	PL5	mPFC13_L	Left
71	16	6125.44	3760.37	3906.34	Dorsal peduncular area	DP	mPFC13_L	Left
110	16	6127.47	3770.86	3896.9	Dorsal peduncular area	DP	mPFC13_L	Left
113	14	6105.58	3697.62	3890.93	Dorsal peduncular area	DP	mPFC13_L	Left
123	13	6101.63	3534.14	3857.63	Infralimbic area layer 5	ILA5	mPFC13_L	Left
136	14	6112.21	3336.51	3816.83	Infralimbic area layer 5	ILA5	mPFC13_L	Left
147	13	6113.65	3146.64	3790.34	Prelimbic area layer 5	PL5	mPFC13_L	Left
152	16	6101.77	3434.05	3821.1	Infralimbic area layer 5	ILA5	mPFC13_L	Left
157	15	6087.35	3800.42	3883.29	Dorsal peduncular area	DP	mPFC13_L	Left
159	13	6121.44	3797.87	3905.37	Dorsal peduncular area	DP	mPFC13_L	Left
161	16	6072.29	3177.62	3817.77	Prelimbic area layer 5	PL5	mPFC13_L	Left
163	14	6089.13	3241.63	3814.23	Prelimbic area layer 5	PL5	mPFC13_L	Left
165	14	6105.74	3374.47	3858.8	Infralimbic area layer 5	ILA5	mPFC13_L	Left
169	14	6130.09	3796.25	3905.51	Dorsal peduncular area	DP	mPFC13_L	Left
173	16	6092.44	3402.18	3828.41	Infralimbic area layer 5	ILA5	mPFC13_L	Left
174	13	6084.94	3288.85	3828.48	Prelimbic area layer 5	PL5	mPFC13_L	Left
175	16	6118.39	3462.88	3864.54	Infralimbic area layer 5	ILA5	mPFC13_L	Left
180	14	6115.69	3237.32	3819.49	Prelimbic area layer 5	PL5	mPFC13_L	Left
184	14	6104.98	3407.16	3823.2	Infralimbic area layer 5	ILA5	mPFC13_L	Left
186	14	6121.91	3638.66	3895.29	Anterior cingulate area ventral part layer 5	ACAv5	mPFC13_L	Left
188	14	6080.49	3624.72	3899.74	Anterior cingulate area ventral part layer 5	ACAv5	mPFC13_L	Left
190	13	6109	3620.04	3856.08	Anterior cingulate area ventral part layer 5	ACAv5	mPFC13_L	Left
195	14	6109.86	3558.43	3857.09	Anterior cingulate area ventral part layer 5	ACAv5	mPFC13_L	Left
197	14	6093.54	3586.96	3874.05	Anterior cingulate area ventral part layer 5	ACAv5	mPFC13_L	Left
199	16	6116.76	3496.52	3859.26	Infralimbic area layer 5	ILA5	mPFC13_L	Left
201	14	6096.97	3235.92	3840.96	Prelimbic area layer 5	PL5	mPFC13_L	Left
206	14	6089.72	3771.64	3881.5	Dorsal peduncular area	DP	mPFC13_L	Left
210	14	6098.39	3356.52	3819.72	Infralimbic area layer 5	ILA5	mPFC13_L	Left
215	13	6089.82	3731.02	3902.49	Dorsal peduncular area	DP	mPFC13_L	Left
0	16	5833.87	3822.74	4069.53	Dorsal peduncular area	DP	mPFC13_L	Left
2	16	5823.24	3864.13	4052.17	Dorsal peduncular area	DP	mPFC13_L	Left
4	16	5807.98	3784.09	4063.91	Dorsal peduncular area	DP	mPFC13_L	Left
5	14	5839.04	3818.72	4037.66	Dorsal peduncular area	DP	mPFC13_L	Left
6	15	5834.64	3763.67	4047.62	Dorsal peduncular area	DP	mPFC13_L	Left
7	13	5819.81	3752.49	4030.31	Dorsal peduncular area	DP	mPFC13_L	Left
13	16	5868.48	3609.19	4008.06	Dorsal peduncular area	DP	mPFC13_L	Left
14	13	5866.39	3533.54	4032.7	Anterior cingulate area ventral part layer 2/3	ACAv2/3	mPFC13_L	Left
23	16	5866.06	3335.47	4003.51	Anterior cingulate area ventral part layer 2/3	ACAv2/3	mPFC13_L	Left
24	16	5867.89	3348.51	4032.08	Anterior cingulate area ventral part layer 2/3	ACAv2/3	mPFC13_L	Left
28	15	5888.32	3270.82	4028.63	Anterior cingulate area ventral part layer 2/3	ACAv2/3	mPFC13_L	Left
31	15	5899.66	3254.83	3988.95	Anterior cingulate area ventral part layer 2/3	ACAv2/3	mPFC13_L	Left
33	15	5843.01	3807.39	4054.43	Dorsal peduncular area	DP	mPFC13_L	Left
34	16	5834.79	3853.91	4044.01	Dorsal peduncular area	DP	mPFC13_L	Left
35	16	5837.24	3861.94	4053.87	Dorsal peduncular area	DP	mPFC13_L	Left
36	16	5808.26	3780.42	4026.47	Dorsal peduncular area	DP	mPFC13_L	Left
37	16	5816.87	3737.47	4056.82	Dorsal peduncular area	DP	mPFC13_L	Left
40	15	5805.71	3786.05	4065.16	Dorsal peduncular area	DP	mPFC13_L	Left
41	14	5852.42	3804.24	4070.01	Dorsal peduncular area	DP	mPFC13_L	Left
50	16	5814.9	3735.75	4030.18	Dorsal peduncular area	DP	mPFC13_L	Left
53	13	5861.66	3643.21	4051.02	Dorsal peduncular area	DP	mPFC13_L	Left
67	14	5849.13	3606.39	4017.62	Dorsal peduncular area	DP	mPFC13_L	Left
68	14	5881.91	3505.17	4047.41	Anterior cingulate area ventral part layer 2/3	ACAv2/3	mPFC13_L	Left
69	13	5832.33	3553.29	4029.71	Anterior cingulate area ventral part layer 2/3	ACAv2/3	mPFC13_L	Left
71	14	5859.81	3487.17	4014.48	Anterior cingulate area ventral part layer 2/3	ACAv2/3	mPFC13_L	Left
80	14	5852.15	3442.35	4034.82	Anterior cingulate area ventral part layer 2/3	ACAv2/3	mPFC13_L	Left
83	16	5873.78	3349.9	4027.1	Anterior cingulate area ventral part layer 2/3	ACAv2/3	mPFC13_L	Left
86	16	5882.08	3318.48	4009.08	Anterior cingulate area ventral part layer 2/3	ACAv2/3	mPFC13_L	Left
87	13	5877.64	3309.41	3983.07	Anterior cingulate area ventral part layer 2/3	ACAv2/3	mPFC13_L	Left
92	14	5899.79	3349.46	4004.5	Anterior cingulate area ventral part layer 2/3	ACAv2/3	mPFC13_L	Left
96	15	5877.35	3205.41	3983.97	Anterior cingulate area ventral part layer 2/3	ACAv2/3	mPFC13_L	Left
97	16	5906.79	3187.15	3989.61	Anterior cingulate area ventral part layer 2/3	ACAv2/3	mPFC13_L	Left
99	15	5851.79	3797.7	4046.32	Dorsal peduncular area	DP	mPFC13_L	Left
105	15	5855.87	3705.95	4064.51	Dorsal peduncular area	DP	mPFC13_L	Left
111	15	5845.64	3596.01	4008.45	Dorsal peduncular area	DP	mPFC13_L	Left
113	16	5877.93	3561.69	4039.81	Anterior cingulate area ventral part layer 2/3	ACAv2/3	mPFC13_L	Left
118	13	5871.72	3467.54	3997.4	Anterior cingulate area ventral part layer 2/3	ACAv2/3	mPFC13_L	Left
120	13	5883.43	3499.14	4024.09	Anterior cingulate area ventral part layer 2/3	ACAv2/3	mPFC13_L	Left
134	15	5849.69	3809.43	4052.96	Dorsal peduncular area	DP	mPFC13_L	Left
138	16	5825.81	3783.96	4034.59	Dorsal peduncular area	DP	mPFC13_L	Left
139	16	5851.45	3713.22	4018.35	Dorsal peduncular area	DP	mPFC13_L	Left
140	14	5817.44	3674.44	4032.73	Dorsal peduncular area	DP	mPFC13_L	Left
141	13	5862.74	3672.45	4045.34	Dorsal peduncular area	DP	mPFC13_L	Left
144	13	5850.34	3598.93	4016.28	Dorsal peduncular area	DP	mPFC13_L	Left
150	14	5839.48	3540.63	4038.74	Anterior cingulate area ventral part layer 2/3	ACAv2/3	mPFC13_L	Left
152	16	5865.63	3517.81	4035.73	Anterior cingulate area ventral part layer 2/3	ACAv2/3	mPFC13_L	Left
156	14	5847.42	3456.91	4035.58	Anterior cingulate area ventral part layer 2/3	ACAv2/3	mPFC13_L	Left
161	14	5879.37	3386.09	4010.73	Anterior cingulate area ventral part layer 2/3	ACAv2/3	mPFC13_L	Left
162	16	5875.01	3371.09	4029.78	Anterior cingulate area ventral part layer 2/3	ACAv2/3	mPFC13_L	Left
163	14	5874.8	3352.06	4030.37	Anterior cingulate area ventral part layer 2/3	ACAv2/3	mPFC13_L	Left
164	14	5902.86	3313.47	4020.74	Anterior cingulate area ventral part layer 2/3	ACAv2/3	mPFC13_L	Left
165	14	5872.98	3327.41	4025.15	Anterior cingulate area ventral part layer 2/3	ACAv2/3	mPFC13_L	Left
166	14	5887.49	3282.06	4022.51	Anterior cingulate area ventral part layer 2/3	ACAv2/3	mPFC13_L	Left
168	14	5904.8	3202.4	4003.52	Anterior cingulate area ventral part layer 2/3	ACAv2/3	mPFC13_L	Left
169	14	5913.91	3191.58	3994.46	Anterior cingulate area ventral part layer 2/3	ACAv2/3	mPFC13_L	Left
172	14	5850.39	3807.92	4039.53	Dorsal peduncular area	DP	mPFC13_L	Left
174	16	5885.14	3493.23	4041.51	Anterior cingulate area ventral part layer 2/3	ACAv2/3	mPFC13_L	Left
184	16	5846.99	3386.14	4001.68	Anterior cingulate area ventral part layer 2/3	ACAv2/3	mPFC13_L	Left
192	16	5854.47	3468.29	4031.05	Anterior cingulate area ventral part layer 2/3	ACAv2/3	mPFC13_L	Left
194	16	5851.54	3556.71	4032.31	Anterior cingulate area ventral part layer 2/3	ACAv2/3	mPFC13_L	Left
6	13	5388.41	3540.43	3949.77	Anterior cingulate area ventral part layer 5	ACAv5	mPFC13_R	Right
11	14	5375.95	3471.13	3918.46	Anterior cingulate area ventral part layer 5	ACAv5	mPFC13_R	Right
12	13	5386.18	3440.39	3899.53	Anterior cingulate area ventral part layer 5	ACAv5	mPFC13_R	Right
14	13	5389.56	3397.82	3926.54	Anterior cingulate area ventral part layer 5	ACAv5	mPFC13_R	Right
16	14	5384.74	3404.52	3945.04	Anterior cingulate area ventral part layer 5	ACAv5	mPFC13_R	Right
17	14	5381.73	3363.78	3931.31	Anterior cingulate area ventral part layer 5	ACAv5	mPFC13_R	Right
18	13	5353.12	3339.78	3891	Anterior cingulate area ventral part layer 5	ACAv5	mPFC13_R	Right
19	16	5376.89	3324.67	3918.73	Anterior cingulate area ventral part layer 5	ACAv5	mPFC13_R	Right
20	14	5386.41	3378.4	3925.68	Anterior cingulate area ventral part layer 5	ACAv5	mPFC13_R	Right
22	13	5385.73	3312.22	3910.69	Anterior cingulate area ventral part layer 5	ACAv5	mPFC13_R	Right
28	16	5398.15	3734.17	3995.47	Dorsal peduncular area	DP	mPFC13_R	Right
31	13	5402.42	3602.49	3960.37	Anterior cingulate area ventral part layer 5	ACAv5	mPFC13_R	Right
35	13	5412.71	3600.78	3974.36	Anterior cingulate area ventral part layer 5	ACAv5	mPFC13_R	Right
39	13	5408.28	3618.21	3933.97	Anterior cingulate area ventral part layer 5	ACAv5	mPFC13_R	Right
44	14	5369.1	3559.03	3921.2	Anterior cingulate area ventral part layer 5	ACAv5	mPFC13_R	Right
45	13	5383.12	3584.02	3935.39	Anterior cingulate area ventral part layer 5	ACAv5	mPFC13_R	Right
49	16	5408	3480.52	3939.43	Anterior cingulate area ventral part layer 5	ACAv5	mPFC13_R	Right
50	13	5389.85	3484.27	3935.76	Anterior cingulate area ventral part layer 5	ACAv5	mPFC13_R	Right
52	16	5380.72	3470.89	3937.61	Anterior cingulate area ventral part layer 5	ACAv5	mPFC13_R	Right
55	14	5379.55	3465.89	3928.57	Anterior cingulate area ventral part layer 5	ACAv5	mPFC13_R	Right
56	13	5382.45	3465.47	3914.96	Anterior cingulate area ventral part layer 5	ACAv5	mPFC13_R	Right
60	13	5395.57	3462.69	3954.91	Anterior cingulate area ventral part layer 5	ACAv5	mPFC13_R	Right
62	13	5367.29	3455.86	3950.68	Anterior cingulate area ventral part layer 5	ACAv5	mPFC13_R	Right
64	13	5386.24	3468.84	3926.58	Anterior cingulate area ventral part layer 5	ACAv5	mPFC13_R	Right
69	14	5384.83	3399.5	3902.81	Anterior cingulate area ventral part layer 5	ACAv5	mPFC13_R	Right
73	13	5385.43	3320.32	3880.44	Anterior cingulate area ventral part layer 5	ACAv5	mPFC13_R	Right
77	14	5350.28	3197.36	3904.98	Anterior cingulate area ventral part layer 5	ACAv5	mPFC13_R	Right
80	14	5346.35	3281.59	3892.64	Anterior cingulate area ventral part layer 5	ACAv5	mPFC13_R	Right
84	15	5419.47	3703.12	3970.5	Dorsal peduncular area	DP	mPFC13_R	Right
91	14	5415.06	3703.36	3968.29	Dorsal peduncular area	DP	mPFC13_R	Right
107	13	5390.13	3581.77	3947.56	Anterior cingulate area ventral part layer 5	ACAv5	mPFC13_R	Right
110	14	5371.4	3518.59	3926.55	Anterior cingulate area ventral part layer 5	ACAv5	mPFC13_R	Right
112	14	5362.96	3520.74	3958.1	Anterior cingulate area ventral part layer 5	ACAv5	mPFC13_R	Right
118	13	5371.35	3396.13	3920.64	Anterior cingulate area ventral part layer 5	ACAv5	mPFC13_R	Right
134	16	5368.23	3192.67	3903.87	Anterior cingulate area ventral part layer 5	ACAv5	mPFC13_R	Right
142	16	5418.53	3697.01	3977.11	Dorsal peduncular area	DP	mPFC13_R	Right
143	15	5394.95	3687.65	3942.58	Dorsal peduncular area	DP	mPFC13_R	Right
144	16	5417.78	3621.94	3980.67	Dorsal peduncular area	DP	mPFC13_R	Right
145	14	5409.01	3653.34	3948.81	Dorsal peduncular area	DP	mPFC13_R	Right
148	16	5376.84	3594.6	3971.28	Anterior cingulate area ventral part layer 5	ACAv5	mPFC13_R	Right
156	14	5385.63	3579.76	3939.9	Anterior cingulate area ventral part layer 5	ACAv5	mPFC13_R	Right
159	13	5388.53	3501.67	3941.34	Anterior cingulate area ventral part layer 5	ACAv5	mPFC13_R	Right
160	14	5354.28	3395.46	3912.81	Anterior cingulate area ventral part layer 5	ACAv5	mPFC13_R	Right
165	16	5378.61	3386.52	3902.19	Anterior cingulate area ventral part layer 5	ACAv5	mPFC13_R	Right
167	15	5385.42	3406.35	3939.43	Anterior cingulate area ventral part layer 5	ACAv5	mPFC13_R	Right
168	14	5358.62	3412.21	3937.41	Anterior cingulate area ventral part layer 5	ACAv5	mPFC13_R	Right
169	14	5381.56	3342.35	3902.6	Anterior cingulate area ventral part layer 5	ACAv5	mPFC13_R	Right
170	14	5367.38	3319.02	3906.85	Anterior cingulate area ventral part layer 5	ACAv5	mPFC13_R	Right
174	14	5361.5	3213.39	3906.84	Anterior cingulate area ventral part layer 5	ACAv5	mPFC13_R	Right
177	16	5378.97	3215.29	3891.89	Anterior cingulate area ventral part layer 5	ACAv5	mPFC13_R	Right
180	14	5414.09	3603.49	3959.01	Anterior cingulate area ventral part layer 5	ACAv5	mPFC13_R	Right
181	13	5379.07	3567.04	3924.86	Anterior cingulate area ventral part layer 5	ACAv5	mPFC13_R	Right
184	13	5361.51	3418.97	3935.38	Anterior cingulate area ventral part layer 5	ACAv5	mPFC13_R	Right
185	14	5355.22	3308.99	3885.2	Anterior cingulate area ventral part layer 5	ACAv5	mPFC13_R	Right
195	16	5378.96	3641.46	3957.54	Anterior cingulate area ventral part layer 5	ACAv5	mPFC13_R	Right
132	15	5510.01	3137.52	3903.31	Anterior cingulate area ventral part layer 2/3	ACAv2/3	mPFC13_R	Right
134	15	5566.07	3327.65	3912.24	Anterior cingulate area ventral part layer 2/3	ACAv2/3	mPFC13_R	Right
136	16	5560.87	3320.07	3910.76	Anterior cingulate area ventral part layer 2/3	ACAv2/3	mPFC13_R	Right
138	16	5498.19	3072.63	3861.07	Anterior cingulate area ventral part layer 2/3	ACAv2/3	mPFC13_R	Right
143	16	5511.9	2967.92	3857.54	Anterior cingulate area ventral part layer 2/3	ACAv2/3	mPFC13_R	Right
145	15	5521.44	3087.8	3890.59	Anterior cingulate area ventral part layer 2/3	ACAv2/3	mPFC13_R	Right
147	16	5476.89	2896.47	3829.1	Prelimbic area layer 2/3	PL2/3	mPFC13_R	Right
149	16	5542.83	3109.02	3861.73	Anterior cingulate area ventral part layer 2/3	ACAv2/3	mPFC13_R	Right
151	16	5510.48	3072.46	3890.27	Anterior cingulate area ventral part layer 2/3	ACAv2/3	mPFC13_R	Right
153	15	5526.93	3284.38	3904.76	Anterior cingulate area ventral part layer 2/3	ACAv2/3	mPFC13_R	Right
155	15	5527.38	3020.4	3849.42	Anterior cingulate area ventral part layer 2/3	ACAv2/3	mPFC13_R	Right
157	16	5502.49	3016.39	3845.11	Anterior cingulate area ventral part layer 2/3	ACAv2/3	mPFC13_R	Right
159	15	5534.71	3321.6	3938.21	Anterior cingulate area ventral part layer 2/3	ACAv2/3	mPFC13_R	Right
161	16	5480.06	2880.65	3830.92	Prelimbic area layer 2/3	PL2/3	mPFC13_R	Right
165	15	5542.94	3193.3	3883.93	Anterior cingulate area ventral part layer 2/3	ACAv2/3	mPFC13_R	Right
167	15	5525.64	3112.55	3874.79	Anterior cingulate area ventral part layer 2/3	ACAv2/3	mPFC13_R	Right
169	16	5493.69	2887.18	3821.48	Prelimbic area layer 2/3	PL2/3	mPFC13_R	Right
171	16	5540.89	3143.41	3896.2	Anterior cingulate area ventral part layer 2/3	ACAv2/3	mPFC13_R	Right
173	16	5521.53	3057.42	3873.56	Anterior cingulate area ventral part layer 2/3	ACAv2/3	mPFC13_R	Right
175	13	5514.26	3080.07	3894.32	Anterior cingulate area ventral part layer 2/3	ACAv2/3	mPFC13_R	Right
176	15	5513.3	3034.34	3872.24	Anterior cingulate area ventral part layer 2/3	ACAv2/3	mPFC13_R	Right
179	15	5538.02	3000.27	3840.32	Anterior cingulate area ventral part layer 2/3	ACAv2/3	mPFC13_R	Right
185	15	5491.46	2861.55	3825.03	Prelimbic area layer 2/3	PL2/3	mPFC13_R	Right
190	16	5519.96	2924.61	3837.03	Prelimbic area layer 2/3	PL2/3	mPFC13_R	Right
192	15	5533.1	3300.99	3931.73	Anterior cingulate area ventral part layer 2/3	ACAv2/3	mPFC13_R	Right
193	14	5504.15	3040.01	3872.64	Anterior cingulate area ventral part layer 2/3	ACAv2/3	mPFC13_R	Right
197	15	5529.11	3267.61	3889.56	Anterior cingulate area ventral part layer 2/3	ACAv2/3	mPFC13_R	Right
199	13	5521.69	3268.67	3885.82	Anterior cingulate area ventral part layer 2/3	ACAv2/3	mPFC13_R	Right
2	16	6078.57	3274.66	3580.28	Prelimbic area layer 5	PL5	mPFC14_L	Left
5	13	6078.97	3293.7	3553.42	Prelimbic area layer 5	PL5	mPFC14_L	Left
6	16	6087.74	3328.47	3565.02	Prelimbic area layer 5	PL5	mPFC14_L	Left
8	16	6088.53	3278.16	3585.09	Prelimbic area layer 5	PL5	mPFC14_L	Left
13	15	6072.76	3260.01	3565.15	Prelimbic area layer 5	PL5	mPFC14_L	Left
16	13	6079.47	3238.19	3582.53	Prelimbic area layer 5	PL5	mPFC14_L	Left
20	15	6069.47	3125.34	3588.89	Prelimbic area layer 5	PL5	mPFC14_L	Left
38	16	6105.59	3352.79	3578.53	Infralimbic area layer 5	ILA5	mPFC14_L	Left
39	16	6093.7	3298.06	3559.14	Prelimbic area layer 5	PL5	mPFC14_L	Left
41	16	6076.7	3296.62	3595.55	Prelimbic area layer 5	PL5	mPFC14_L	Left
42	16	6075.52	3321.43	3581.4	Prelimbic area layer 5	PL5	mPFC14_L	Left
45	14	6099.14	3252.74	3567.28	Prelimbic area layer 5	PL5	mPFC14_L	Left
49	16	6086.9	3268.94	3587.52	Prelimbic area layer 5	PL5	mPFC14_L	Left
57	15	6108.77	3272.85	3563.4	Prelimbic area layer 5	PL5	mPFC14_L	Left
60	15	6107.73	3175.17	3582.19	Prelimbic area layer 5	PL5	mPFC14_L	Left
61	13	6076.7	3180.17	3573.13	Prelimbic area layer 5	PL5	mPFC14_L	Left
62	14	6093.12	3150	3608.18	Prelimbic area layer 5	PL5	mPFC14_L	Left
64	13	6079.67	3172.78	3576.44	Prelimbic area layer 5	PL5	mPFC14_L	Left
68	15	6084.04	3142.07	3591.76	Prelimbic area layer 5	PL5	mPFC14_L	Left
73	13	6066.56	3100.11	3614.67	Prelimbic area layer 5	PL5	mPFC14_L	Left
76	13	6069.52	3021.77	3632.21	Prelimbic area layer 5	PL5	mPFC14_L	Left
80	15	6093.17	2897.65	3637.09	Prelimbic area layer 5	PL5	mPFC14_L	Left
81	16	6090.44	2907.68	3607.67	Prelimbic area layer 5	PL5	mPFC14_L	Left
83	14	6067.94	2856.14	3649.33	Prelimbic area layer 5	PL5	mPFC14_L	Left
84	15	6053.94	2882.28	3621.53	Prelimbic area layer 5	PL5	mPFC14_L	Left
100	16	6085.59	3229.47	3589.64	Prelimbic area layer 5	PL5	mPFC14_L	Left
101	14	6089.23	3235.59	3585.76	Prelimbic area layer 5	PL5	mPFC14_L	Left
108	14	6082.12	3119.25	3579.09	Prelimbic area layer 5	PL5	mPFC14_L	Left
136	16	6085.63	3331.72	3568.76	Infralimbic area layer 5	ILA5	mPFC14_L	Left
138	15	6100.19	3349.37	3554.87	Infralimbic area layer 5	ILA5	mPFC14_L	Left
140	16	6100.8	3299.65	3544.21	Prelimbic area layer 5	PL5	mPFC14_L	Left
142	15	6106.36	3346.54	3573.71	Infralimbic area layer 5	ILA5	mPFC14_L	Left
143	16	6077.38	3293.27	3562.82	Prelimbic area layer 5	PL5	mPFC14_L	Left
145	16	6101.45	3261.05	3558.8	Prelimbic area layer 5	PL5	mPFC14_L	Left
147	14	6087.86	3252.74	3591.6	Prelimbic area layer 5	PL5	mPFC14_L	Left
150	16	6070.65	3252.91	3573.46	Prelimbic area layer 5	PL5	mPFC14_L	Left
153	14	6097.18	3197.63	3585.58	Prelimbic area layer 5	PL5	mPFC14_L	Left
154	16	6070.8	3154.16	3588.62	Prelimbic area layer 5	PL5	mPFC14_L	Left
155	14	6071.4	3185.15	3591.11	Prelimbic area layer 5	PL5	mPFC14_L	Left
156	13	6100.94	3172.88	3613.75	Prelimbic area layer 5	PL5	mPFC14_L	Left
157	14	6087.95	3177.17	3601.75	Prelimbic area layer 5	PL5	mPFC14_L	Left
158	14	6089.34	3137.12	3593.83	Prelimbic area layer 5	PL5	mPFC14_L	Left
159	16	6070.16	3138.68	3570.87	Prelimbic area layer 5	PL5	mPFC14_L	Left
160	16	6082.35	3098.5	3600.79	Prelimbic area layer 5	PL5	mPFC14_L	Left
161	16	6060.68	3112.53	3589.11	Prelimbic area layer 5	PL5	mPFC14_L	Left
162	15	6086.61	3087.18	3601.57	Prelimbic area layer 5	PL5	mPFC14_L	Left
163	14	6090.89	3062.49	3629.48	Prelimbic area layer 5	PL5	mPFC14_L	Left
168	14	6068.39	3063.36	3595.5	Prelimbic area layer 5	PL5	mPFC14_L	Left
171	16	6079.64	3023.15	3625.56	Prelimbic area layer 5	PL5	mPFC14_L	Left
175	14	6087.07	2935.66	3637.62	Prelimbic area layer 5	PL5	mPFC14_L	Left
177	14	6097.79	2935.7	3626.31	Prelimbic area layer 5	PL5	mPFC14_L	Left
181	16	6072.92	3343.91	3562.18	Infralimbic area layer 5	ILA5	mPFC14_L	Left
182	14	6112.89	3295.67	3580.47	Prelimbic area layer 5	PL5	mPFC14_L	Left
185	13	6087.98	3149.33	3570.86	Prelimbic area layer 5	PL5	mPFC14_L	Left
187	16	6066.56	3098.97	3574.7	Prelimbic area layer 5	PL5	mPFC14_L	Left
188	13	6089.71	3059.83	3611.99	Prelimbic area layer 5	PL5	mPFC14_L	Left
189	14	6083.41	3047.1	3599.75	Prelimbic area layer 5	PL5	mPFC14_L	Left
194	16	6076.81	3096.41	3617.46	Prelimbic area layer 5	PL5	mPFC14_L	Left
197	15	6074.5	3220.95	3593.79	Prelimbic area layer 5	PL5	mPFC14_L	Left
201	15	6075.52	3070.04	3584.82	Prelimbic area layer 5	PL5	mPFC14_L	Left
205	15	6065.94	3041.07	3616.4	Prelimbic area layer 5	PL5	mPFC14_L	Left
4	13	6256.82	3246.14	3530.73	Prelimbic area layer 5	PL5	mPFC14_L	Left
5	13	6251.24	3249.29	3531.57	Prelimbic area layer 5	PL5	mPFC14_L	Left
7	14	6226.68	3187.54	3528.35	Prelimbic area layer 5	PL5	mPFC14_L	Left
10	15	6228	3172.95	3565.76	Prelimbic area layer 5	PL5	mPFC14_L	Left
12	16	6237.25	3213.01	3554.92	Prelimbic area layer 5	PL5	mPFC14_L	Left
18	15	6233.41	3136.28	3553.48	Prelimbic area layer 5	PL5	mPFC14_L	Left
20	15	6221.9	2953.84	3568.88	Prelimbic area layer 5	PL5	mPFC14_L	Left
22	14	6220.45	2860.07	3551.15	Prelimbic area layer 5	PL5	mPFC14_L	Left
27	15	6252.65	3247.51	3546.64	Prelimbic area layer 5	PL5	mPFC14_L	Left
31	13	6218.69	3204.74	3543.96	Prelimbic area layer 5	PL5	mPFC14_L	Left
35	15	6249.74	3209.79	3564.99	Prelimbic area layer 5	PL5	mPFC14_L	Left
46	16	6242.49	3107.1	3561.45	Prelimbic area layer 5	PL5	mPFC14_L	Left
47	16	6246.12	3107.33	3570.47	Prelimbic area layer 5	PL5	mPFC14_L	Left
50	16	6253.34	3015.86	3532.99	Prelimbic area layer 5	PL5	mPFC14_L	Left
53	13	6248.95	2988.86	3558.13	Prelimbic area layer 5	PL5	mPFC14_L	Left
54	16	6247.97	2929.36	3577.16	Prelimbic area layer 5	PL5	mPFC14_L	Left
59	16	6206.54	2877.03	3568.23	Prelimbic area layer 5	PL5	mPFC14_L	Left
70	16	6246.04	3270.95	3525.79	Prelimbic area layer 5	PL5	mPFC14_L	Left
78	16	6236.75	3176.99	3548.11	Prelimbic area layer 5	PL5	mPFC14_L	Left
79	16	6244.06	3137.69	3569.57	Prelimbic area layer 5	PL5	mPFC14_L	Left
81	16	6247.65	3116.29	3554.76	Prelimbic area layer 5	PL5	mPFC14_L	Left
82	13	6237.27	3125.67	3536.95	Prelimbic area layer 5	PL5	mPFC14_L	Left
84	16	6215.54	3091.03	3542.55	Prelimbic area layer 5	PL5	mPFC14_L	Left
87	14	6252.08	3060.85	3556.76	Prelimbic area layer 5	PL5	mPFC14_L	Left
97	14	6239.79	3033.55	3530.19	Prelimbic area layer 5	PL5	mPFC14_L	Left
98	16	6245.1	2993.78	3549.83	Prelimbic area layer 5	PL5	mPFC14_L	Left
100	16	6225.96	2978.02	3536.46	Prelimbic area layer 5	PL5	mPFC14_L	Left
101	15	6234.59	2945.61	3581.3	Prelimbic area layer 5	PL5	mPFC14_L	Left
102	16	6237.4	2981.12	3538.36	Prelimbic area layer 5	PL5	mPFC14_L	Left
103	16	6241.94	2990.13	3548.05	Prelimbic area layer 5	PL5	mPFC14_L	Left
115	15	6253.04	3300.78	3557.65	Prelimbic area layer 5	PL5	mPFC14_L	Left
121	15	6247.54	3215.19	3563.03	Prelimbic area layer 5	PL5	mPFC14_L	Left
122	16	6225.12	3195.96	3552.63	Prelimbic area layer 5	PL5	mPFC14_L	Left
126	14	6250.23	3178.36	3560.42	Prelimbic area layer 5	PL5	mPFC14_L	Left
127	15	6246.58	3157.11	3549.35	Prelimbic area layer 5	PL5	mPFC14_L	Left
128	16	6225.63	3195.57	3528.64	Prelimbic area layer 5	PL5	mPFC14_L	Left
132	16	6225.19	3118.01	3543.34	Prelimbic area layer 5	PL5	mPFC14_L	Left
133	13	6238.02	3110.14	3568.47	Prelimbic area layer 5	PL5	mPFC14_L	Left
134	16	6227.51	3103.84	3565.76	Prelimbic area layer 5	PL5	mPFC14_L	Left
136	16	6238.22	3080.01	3539.36	Prelimbic area layer 5	PL5	mPFC14_L	Left
137	14	6233.75	3078.36	3532.11	Prelimbic area layer 5	PL5	mPFC14_L	Left
138	13	6210.26	3018.82	3551.55	Prelimbic area layer 5	PL5	mPFC14_L	Left
139	15	6209.82	3044.46	3532.55	Prelimbic area layer 5	PL5	mPFC14_L	Left
142	13	6220.4	3000.32	3535.7	Prelimbic area layer 5	PL5	mPFC14_L	Left
146	13	6220.62	2945.89	3581.4	Prelimbic area layer 5	PL5	mPFC14_L	Left
156	15	6236.91	2929.6	3535.71	Prelimbic area layer 5	PL5	mPFC14_L	Left
158	16	6225.82	2933.31	3580.93	Prelimbic area layer 5	PL5	mPFC14_L	Left
160	13	6219.49	2907.26	3569.88	Prelimbic area layer 5	PL5	mPFC14_L	Left
167	15	6214.11	2867.66	3578.18	Prelimbic area layer 5	PL5	mPFC14_L	Left
168	14	6208.87	2838.51	3542.39	Prelimbic area layer 5	PL5	mPFC14_L	Left
175	13	6212.02	3152.76	3542.8	Prelimbic area layer 5	PL5	mPFC14_L	Left
177	15	6256.43	3101.74	3526.95	Prelimbic area layer 5	PL5	mPFC14_L	Left
178	16	6252.45	3073.27	3541.38	Prelimbic area layer 5	PL5	mPFC14_L	Left
179	16	6256.01	3025.91	3542.91	Prelimbic area layer 5	PL5	mPFC14_L	Left
181	14	6217.16	2974.28	3574.27	Prelimbic area layer 5	PL5	mPFC14_L	Left
182	16	6223.17	2940	3542.49	Prelimbic area layer 5	PL5	mPFC14_L	Left
183	16	6216.06	2948.75	3541.89	Prelimbic area layer 5	PL5	mPFC14_L	Left
184	14	6219.63	2945.16	3535.14	Prelimbic area layer 5	PL5	mPFC14_L	Left
187	13	6205.65	2822.59	3557.92	Prelimbic area layer 5	PL5	mPFC14_L	Left
189	16	6229.39	3173.06	3521.65	Prelimbic area layer 5	PL5	mPFC14_L	Left
195	15	6230.35	3215.85	3523.64	Prelimbic area layer 5	PL5	mPFC14_L	Left
204	15	6252.27	3079.59	3531.2	Prelimbic area layer 5	PL5	mPFC14_L	Left
209	15	6220.93	3135.82	3542.25	Prelimbic area layer 5	PL5	mPFC14_L	Left
18	16	5239.45	3518.38	3643.6	Infralimbic area layer 5	ILA5	mPFC14_R	Right
26	15	5263.92	3361.84	3653.55	Infralimbic area layer 5	ILA5	mPFC14_R	Right
27	16	5226.86	3400.04	3671.37	Infralimbic area layer 5	ILA5	mPFC14_R	Right
32	13	5249.15	3177.93	3676.67	Prelimbic area layer 5	PL5	mPFC14_R	Right
49	15	5241.51	3453.87	3665.78	Infralimbic area layer 5	ILA5	mPFC14_R	Right
57	13	5259.34	3354.63	3664.98	Infralimbic area layer 5	ILA5	mPFC14_R	Right
74	16	5227.05	3473.66	3676.53	Infralimbic area layer 5	ILA5	mPFC14_R	Right
75	14	5262.36	3459.95	3655.73	Infralimbic area layer 5	ILA5	mPFC14_R	Right
76	16	5236.08	3447.44	3669.99	Infralimbic area layer 5	ILA5	mPFC14_R	Right
78	16	5235.09	3383.83	3682.22	Infralimbic area layer 5	ILA5	mPFC14_R	Right
83	13	5220.5	3307.77	3701.63	Prelimbic area layer 5	PL5	mPFC14_R	Right
84	15	5251.68	3250.69	3697.36	Prelimbic area layer 5	PL5	mPFC14_R	Right
93	16	5237.42	2923.35	3737.28	Prelimbic area layer 5	PL5	mPFC14_R	Right
94	15	5225.29	2937.47	3711.21	Prelimbic area layer 5	PL5	mPFC14_R	Right
100	13	5233.91	3388.04	3650.66	Infralimbic area layer 5	ILA5	mPFC14_R	Right
3	16	5397.04	3332.67	3607.56	Infralimbic area layer 5	ILA5	mPFC14_R	Right
4	15	5387.23	3374.58	3605.3	Infralimbic area layer 5	ILA5	mPFC14_R	Right
6	16	5373.7	3360.55	3613.7	Infralimbic area layer 5	ILA5	mPFC14_R	Right
19	15	5391.89	3226.17	3600.11	Prelimbic area layer 5	PL5	mPFC14_R	Right
23	13	5375.77	3225.87	3596.84	Prelimbic area layer 5	PL5	mPFC14_R	Right
31	14	5387.11	3109.05	3608.16	Prelimbic area layer 5	PL5	mPFC14_R	Right
41	15	5374.45	2990.34	3621.08	Prelimbic area layer 5	PL5	mPFC14_R	Right
42	16	5389.55	2966.92	3625.75	Prelimbic area layer 5	PL5	mPFC14_R	Right
43	16	5387.18	2949.64	3610.15	Prelimbic area layer 5	PL5	mPFC14_R	Right
44	16	5379.29	2914.21	3612.17	Prelimbic area layer 5	PL5	mPFC14_R	Right
45	14	5367.68	2950.2	3611.09	Prelimbic area layer 5	PL5	mPFC14_R	Right
50	16	5376.67	3412.12	3619.68	Infralimbic area layer 5	ILA5	mPFC14_R	Right
51	16	5368.62	3400.75	3620.24	Infralimbic area layer 5	ILA5	mPFC14_R	Right
53	16	5402.95	3422.6	3629.49	Infralimbic area layer 5	ILA5	mPFC14_R	Right
54	14	5373.77	3426.89	3631.39	Infralimbic area layer 5	ILA5	mPFC14_R	Right
55	15	5372.87	3403.9	3612.86	Infralimbic area layer 5	ILA5	mPFC14_R	Right
56	14	5381.89	3391.68	3589.01	Infralimbic area layer 5	ILA5	mPFC14_R	Right
61	16	5372.08	3358.4	3635.27	Infralimbic area layer 5	ILA5	mPFC14_R	Right
68	15	5409.87	3333.07	3593.73	Prelimbic area layer 5	PL5	mPFC14_R	Right
74	16	5370.69	3291.63	3614.47	Prelimbic area layer 5	PL5	mPFC14_R	Right
76	16	5406.87	3280.05	3627.04	Prelimbic area layer 5	PL5	mPFC14_R	Right
82	16	5371.52	3262.05	3597.93	Prelimbic area layer 5	PL5	mPFC14_R	Right
93	15	5362.25	3101.71	3618.74	Prelimbic area layer 5	PL5	mPFC14_R	Right
108	16	5405.45	2946.97	3607.11	Prelimbic area layer 5	PL5	mPFC14_R	Right
121	16	5370.59	3411.23	3599.98	Infralimbic area layer 5	ILA5	mPFC14_R	Right
129	16	5389.06	3305.43	3633.76	Prelimbic area layer 5	PL5	mPFC14_R	Right
140	16	5399.33	3140.97	3597.16	Prelimbic area layer 5	PL5	mPFC14_R	Right
143	16	5388.26	3091.38	3634.4	Prelimbic area layer 5	PL5	mPFC14_R	Right
159	13	5357.02	2913.11	3612.82	Prelimbic area layer 5	PL5	mPFC14_R	Right
168	14	5385.11	3388.29	3590.63	Infralimbic area layer 5	ILA5	mPFC14_R	Right
185	16	5369.65	3321.2	3634.58	Infralimbic area layer 5	ILA5	mPFC14_R	Right
192	13	5373.44	3308.1	3600.56	Prelimbic area layer 5	PL5	mPFC14_R	Right
220	15	5361.05	3064.16	3598.92	Prelimbic area layer 5	PL5	mPFC14_R	Right
222	16	5381.64	3066.59	3628.34	Prelimbic area layer 5	PL5	mPFC14_R	Right
224	14	5375.51	3018.19	3633.21	Prelimbic area layer 5	PL5	mPFC14_R	Right
228	16	5398.51	2941.1	3593.93	Prelimbic area layer 5	PL5	mPFC14_R	Right
229	14	5358.94	2961.99	3607.35	Prelimbic area layer 5	PL5	mPFC14_R	Right
231	16	5380.02	2900.14	3636.68	Prelimbic area layer 5	PL5	mPFC14_R	Right
240	14	5388.56	3314.38	3601.75	Prelimbic area layer 5	PL5	mPFC14_R	Right
247	13	5389.64	3322.68	3600.6	Infralimbic area layer 5	ILA5	mPFC14_R	Right
255	16	5381.15	3319.5	3591.34	Infralimbic area layer 5	ILA5	mPFC14_R	Right
259	16	5385.27	3102.78	3638.42	Prelimbic area layer 5	PL5	mPFC14_R	Right
263	15	5386.96	3248.58	3603.1	Prelimbic area layer 5	PL5	mPFC14_R	Right
269	15	5367.94	3139.08	3626.69	Prelimbic area layer 5	PL5	mPFC14_R	Right
273	13	5396.88	3124.17	3611.06	Prelimbic area layer 5	PL5	mPFC14_R	Right
280	16	5387.92	3017.78	3631.47	Prelimbic area layer 5	PL5	mPFC14_R	Right
290	16	5387.92	2973.15	3628.47	Prelimbic area layer 5	PL5	mPFC14_R	Right
296	15	5413.72	3367.98	3629.66	Infralimbic area layer 5	ILA5	mPFC14_R	Right
310	16	5383.36	3268.9	3634.52	Prelimbic area layer 5	PL5	mPFC14_R	Right
4	14	6175.49	3396.87	4034.66	Anterior cingulate area ventral part layer 5	ACAv5	mPFC15_L	Left
14	14	6166.86	3041.15	4010.1	Anterior cingulate area ventral part layer 5	ACAv5	mPFC15_L	Left
47	14	6156.54	3089	4029.55	Anterior cingulate area ventral part layer 5	ACAv5	mPFC15_L	Left
55	16	6168.88	3014.66	4001.7	Anterior cingulate area ventral part layer 5	ACAv5	mPFC15_L	Left
56	16	6192.12	3027.53	4018.31	Anterior cingulate area ventral part layer 5	ACAv5	mPFC15_L	Left
61	14	6140.91	3494.15	4060.34	Anterior cingulate area ventral part 6a	ACAv6a	mPFC15_L	Left
66	13	6148.66	3386.4	4041.82	Anterior cingulate area ventral part layer 5	ACAv5	mPFC15_L	Left
74	14	6151.9	3236.49	4016.03	Anterior cingulate area ventral part layer 5	ACAv5	mPFC15_L	Left
83	14	6160.96	2969.88	3981.98	Anterior cingulate area ventral part layer 5	ACAv5	mPFC15_L	Left
93	14	6175.41	3359.31	4027.78	Anterior cingulate area ventral part layer 5	ACAv5	mPFC15_L	Left
99	14	6178.79	3130.06	4001.68	Anterior cingulate area ventral part layer 5	ACAv5	mPFC15_L	Left
101	14	6177.48	3104.25	4016.8	Anterior cingulate area ventral part layer 5	ACAv5	mPFC15_L	Left
104	13	6192.29	3014.73	4023.42	Anterior cingulate area ventral part layer 5	ACAv5	mPFC15_L	Left
9	16	6275.32	3384.93	4077.57	Anterior cingulate area ventral part 6a	ACAv6a	mPFC15_L	Left
71	16	6294.07	3384.11	4075.03	Anterior cingulate area ventral part 6a	ACAv6a	mPFC15_L	Left
81	16	6296.44	3035.33	4039.31	Anterior cingulate area ventral part layer 5	ACAv5	mPFC15_L	Left
6	15	5519.35	3390.67	4022.51	Anterior cingulate area ventral part layer 2/3	ACAv2/3	mPFC15_R	Right
9	16	5505.54	3354.25	4006.31	Anterior cingulate area ventral part layer 2/3	ACAv2/3	mPFC15_R	Right
13	16	5493.63	3267.12	4041.7	Anterior cingulate area ventral part layer 2/3	ACAv2/3	mPFC15_R	Right
22	14	5533.26	3468.65	4063.3	Anterior cingulate area ventral part layer 2/3	ACAv2/3	mPFC15_R	Right
31	14	5542.71	3404.56	4032.38	Anterior cingulate area ventral part layer 2/3	ACAv2/3	mPFC15_R	Right
67	16	5493.25	3113.15	4028.06	Anterior cingulate area ventral part layer 2/3	ACAv2/3	mPFC15_R	Right
2	14	5402.71	3263.89	4046.72	Anterior cingulate area ventral part layer 5	ACAv5	mPFC15_R	Right
9	16	5406.7	3203.17	4057.21	Anterior cingulate area ventral part layer 5	ACAv5	mPFC15_R	Right
10	16	5390.13	3182.72	4040.84	Anterior cingulate area ventral part layer 5	ACAv5	mPFC15_R	Right
15	16	5342.93	2998.3	4036.57	Anterior cingulate area ventral part layer 5	ACAv5	mPFC15_R	Right
23	14	5413.44	3265.15	4038.11	Anterior cingulate area ventral part layer 5	ACAv5	mPFC15_R	Right
24	16	5384.35	3288.94	4070.6	Anterior cingulate area ventral part layer 5	ACAv5	mPFC15_R	Right
27	15	5396.56	3260.04	4041.76	Anterior cingulate area ventral part layer 5	ACAv5	mPFC15_R	Right
68	16	5373.54	3185.46	4038.81	Anterior cingulate area ventral part layer 5	ACAv5	mPFC15_R	Right
77	16	5337.98	2936.11	4005.62	Anterior cingulate area ventral part layer 5	ACAv5	mPFC15_R	Right
79	16	5328.42	2914.68	4006.74	Anterior cingulate area ventral part layer 5	ACAv5	mPFC15_R	Right
24	16	6040.08	3208.49	4352.14	Anterior cingulate area ventral part layer 5	ACAv5	mPFC16_L	Left
41	16	6038.57	2939.87	4359.85	Anterior cingulate area ventral part layer 5	ACAv5	mPFC16_L	Left
68	16	6084.61	3168.28	4331.72	Anterior cingulate area ventral part layer 5	ACAv5	mPFC16_L	Left
90	16	6051.09	3243.48	4361.8	Anterior cingulate area ventral part layer 5	ACAv5	mPFC16_L	Left
93	16	6047.72	3208.62	4369.73	Anterior cingulate area ventral part layer 5	ACAv5	mPFC16_L	Left
110	16	6063.47	2997.75	4336.33	Anterior cingulate area ventral part layer 5	ACAv5	mPFC16_L	Left
115	14	6070.37	2847.07	4383.4	Anterior cingulate area ventral part layer 5	ACAv5	mPFC16_L	Left
116	16	6073.31	2831.89	4383.91	Anterior cingulate area ventral part layer 5	ACAv5	mPFC16_L	Left
125	16	6036.39	2733.56	4382.52	Anterior cingulate area ventral part layer 5	ACAv5	mPFC16_L	Left
0	16	5446.29	2800.61	4396.82	Anterior cingulate area ventral part layer 5	ACAv5	mPFC16_R	Right
5	16	5449.68	2809.21	4392.18	Anterior cingulate area ventral part layer 2/3	ACAv2/3	mPFC16_R	Right
23	16	5411.92	2755.05	4423.5	Anterior cingulate area ventral part layer 2/3	ACAv2/3	mPFC16_R	Right
31	16	5445.84	2792.96	4397.83	Anterior cingulate area ventral part layer 2/3	ACAv2/3	mPFC16_R	Right
35	16	5423.62	2770.93	4433.72	Anterior cingulate area ventral part layer 2/3	ACAv2/3	mPFC16_R	Right
38	13	5441.06	2788.13	4410.45	Anterior cingulate area ventral part layer 2/3	ACAv2/3	mPFC16_R	Right
64	16	5407.17	2757.22	4392.61	Anterior cingulate area ventral part layer 2/3	ACAv2/3	mPFC16_R	Right
72	16	5441.17	2760	4397.46	Anterior cingulate area ventral part layer 2/3	ACAv2/3	mPFC16_R	Right
92	15	5413.97	2772.79	4403.05	Anterior cingulate area ventral part layer 2/3	ACAv2/3	mPFC16_R	Right
102	14	5421.7	2757.59	4420.63	Anterior cingulate area ventral part layer 2/3	ACAv2/3	mPFC16_R	Right
115	16	5404.59	2779.02	4425.03	Anterior cingulate area ventral part layer 2/3	ACAv2/3	mPFC16_R	Right
120	16	5449.97	2802.75	4399.81	Anterior cingulate area ventral part layer 2/3	ACAv2/3	mPFC16_R	Right
125	13	5414.25	2763.6	4431.42	Anterior cingulate area ventral part layer 2/3	ACAv2/3	mPFC16_R	Right
6	16	5407.72	3263.01	4350.73	Anterior cingulate area ventral part layer 5	ACAv5	mPFC16_R	Right
9	15	5397.48	3261.78	4373.99	Anterior cingulate area ventral part layer 5	ACAv5	mPFC16_R	Right
11	15	5396.21	3200.55	4384.13	Anterior cingulate area ventral part layer 5	ACAv5	mPFC16_R	Right
12	16	5399.91	3188.55	4366.44	Anterior cingulate area ventral part layer 5	ACAv5	mPFC16_R	Right
13	16	5434.24	3150.02	4361.39	Anterior cingulate area ventral part layer 5	ACAv5	mPFC16_R	Right
16	16	5417.83	3111.04	4335.33	Anterior cingulate area ventral part layer 5	ACAv5	mPFC16_R	Right
18	16	5423.95	3063.32	4346.67	Anterior cingulate area ventral part layer 5	ACAv5	mPFC16_R	Right
19	16	5416.21	3116.74	4335.25	Anterior cingulate area ventral part layer 5	ACAv5	mPFC16_R	Right
27	16	5400.21	2995.18	4339.44	Anterior cingulate area ventral part layer 5	ACAv5	mPFC16_R	Right
55	16	5440.32	3192.47	4373.07	Anterior cingulate area ventral part layer 5	ACAv5	mPFC16_R	Right
62	16	5432.23	3186.27	4344.95	Anterior cingulate area ventral part layer 5	ACAv5	mPFC16_R	Right
65	16	5395.47	3103.37	4381.34	Anterior cingulate area ventral part layer 5	ACAv5	mPFC16_R	Right
70	15	5415.79	3009.56	4337.33	Anterior cingulate area ventral part layer 5	ACAv5	mPFC16_R	Right
74	16	5376.05	2967.75	4343.47	Anterior cingulate area ventral part layer 5	ACAv5	mPFC16_R	Right
77	16	5378.31	2906.57	4339.4	Anterior cingulate area ventral part layer 5	ACAv5	mPFC16_R	Right
78	16	5386.47	2923.51	4355.5	Anterior cingulate area ventral part layer 5	ACAv5	mPFC16_R	Right
92	16	5435.52	3129.37	4373.06	Anterior cingulate area ventral part layer 5	ACAv5	mPFC16_R	Right
95	16	5419.25	3090.81	4356.94	Anterior cingulate area ventral part layer 5	ACAv5	mPFC16_R	Right
97	16	5422.2	3082.53	4335.83	Anterior cingulate area ventral part layer 5	ACAv5	mPFC16_R	Right
101	15	5419.58	2980.16	4360.52	Anterior cingulate area ventral part layer 5	ACAv5	mPFC16_R	Right
104	16	5395.99	2980.63	4350.13	Anterior cingulate area ventral part layer 5	ACAv5	mPFC16_R	Right
117	16	5398.34	3233.74	4338.44	Anterior cingulate area ventral part layer 5	ACAv5	mPFC16_R	Right
122	16	5399.69	3131.27	4377.72	Anterior cingulate area ventral part layer 5	ACAv5	mPFC16_R	Right
124	16	5385.16	3081.06	4373.86	Anterior cingulate area ventral part layer 5	ACAv5	mPFC16_R	Right
125	16	5423.94	3052.34	4358.26	Anterior cingulate area ventral part layer 5	ACAv5	mPFC16_R	Right
127	16	5414.84	3033.6	4362.04	Anterior cingulate area ventral part layer 5	ACAv5	mPFC16_R	Right
129	16	5402	2971.27	4332.65	Anterior cingulate area ventral part layer 5	ACAv5	mPFC16_R	Right
135	16	5394.02	2853.03	4347.3	Anterior cingulate area ventral part layer 5	ACAv5	mPFC16_R	Right
163	15	5402.06	3012.65	4342	Anterior cingulate area ventral part layer 5	ACAv5	mPFC16_R	Right
28	14	5974.85	3422.17	4155.2	Anterior cingulate area ventral part layer 5	ACAv5	mPFC17_L	Left
34	15	5983.51	3386.79	4143.06	Anterior cingulate area ventral part layer 5	ACAv5	mPFC17_L	Left
36	16	5967.77	3339.03	4149.24	Anterior cingulate area ventral part layer 5	ACAv5	mPFC17_L	Left
44	14	5978.33	3226.35	4155.09	Anterior cingulate area ventral part layer 5	ACAv5	mPFC17_L	Left
85	16	5941.23	3342.43	4138.87	Anterior cingulate area ventral part layer 5	ACAv5	mPFC17_L	Left
91	14	5940.43	3308.74	4141.76	Anterior cingulate area ventral part layer 5	ACAv5	mPFC17_L	Left
100	14	5982.21	3159.92	4148.53	Anterior cingulate area ventral part layer 5	ACAv5	mPFC17_L	Left
121	13	5953.34	3293.74	4154.09	Anterior cingulate area ventral part layer 5	ACAv5	mPFC17_L	Left
125	15	5980.45	3251.23	4134.3	Anterior cingulate area ventral part layer 5	ACAv5	mPFC17_L	Left
128	16	5966.55	3257.74	4164.36	Anterior cingulate area ventral part layer 5	ACAv5	mPFC17_L	Left
129	16	5955.75	3226.62	4150.35	Anterior cingulate area ventral part layer 5	ACAv5	mPFC17_L	Left
163	13	5944.04	3425.52	4157.15	Anterior cingulate area ventral part layer 5	ACAv5	mPFC17_L	Left
165	13	5981.97	3400.41	4139.38	Anterior cingulate area ventral part layer 5	ACAv5	mPFC17_L	Left
166	14	5962.06	3423.45	4164.11	Anterior cingulate area ventral part layer 5	ACAv5	mPFC17_L	Left
168	14	5970.24	3357.85	4160.39	Anterior cingulate area ventral part layer 5	ACAv5	mPFC17_L	Left
171	16	5946.8	3350.44	4164.76	Anterior cingulate area ventral part layer 5	ACAv5	mPFC17_L	Left
183	16	5984.13	3301.14	4142.17	Anterior cingulate area ventral part layer 5	ACAv5	mPFC17_L	Left
184	16	5937.95	3313.22	4137.89	Anterior cingulate area ventral part layer 5	ACAv5	mPFC17_L	Left
185	16	5971.34	3282.51	4134.81	Anterior cingulate area ventral part layer 5	ACAv5	mPFC17_L	Left
190	14	5943.38	3292.35	4148.34	Anterior cingulate area ventral part layer 5	ACAv5	mPFC17_L	Left
191	15	5967.57	3250.59	4168.33	Anterior cingulate area ventral part layer 5	ACAv5	mPFC17_L	Left
194	15	5958.81	3162.11	4158.68	Anterior cingulate area ventral part layer 5	ACAv5	mPFC17_L	Left
198	13	5947.91	3471.15	4159.92	Anterior cingulate area ventral part layer 5	ACAv5	mPFC17_L	Left
199	13	5951.98	3454.03	4160.65	Anterior cingulate area ventral part layer 5	ACAv5	mPFC17_L	Left
202	13	5981.41	3411.47	4140.14	Anterior cingulate area ventral part layer 5	ACAv5	mPFC17_L	Left
208	16	5943.14	3295.33	4143.36	Anterior cingulate area ventral part layer 5	ACAv5	mPFC17_L	Left
209	15	5975.58	3192.58	4142.27	Anterior cingulate area ventral part layer 5	ACAv5	mPFC17_L	Left
210	16	5948.31	3128.49	4160.76	Anterior cingulate area ventral part layer 5	ACAv5	mPFC17_L	Left
219	13	5971.28	3429.64	4137.96	Anterior cingulate area ventral part layer 5	ACAv5	mPFC17_L	Left
221	13	5968.84	3304.88	4160.01	Anterior cingulate area ventral part layer 5	ACAv5	mPFC17_L	Left
226	14	5985.45	3167.46	4160.91	Anterior cingulate area ventral part layer 5	ACAv5	mPFC17_L	Left
231	14	5947.28	3491.6	4171.55	Anterior cingulate area ventral part layer 5	ACAv5	mPFC17_L	Left
236	13	5978.96	3253.41	4136.69	Anterior cingulate area ventral part layer 5	ACAv5	mPFC17_L	Left
248	15	5955.83	3243.07	4144.22	Anterior cingulate area ventral part layer 5	ACAv5	mPFC17_L	Left
251	16	5964.83	3188.35	4142.52	Anterior cingulate area ventral part layer 5	ACAv5	mPFC17_L	Left
253	16	5948.49	3341.85	4141.25	Anterior cingulate area ventral part layer 5	ACAv5	mPFC17_L	Left
255	16	5960.06	3383.04	4174.9	Anterior cingulate area ventral part layer 5	ACAv5	mPFC17_L	Left
263	16	5985.06	3358.07	4174.47	Anterior cingulate area ventral part layer 5	ACAv5	mPFC17_L	Left
264	14	5941.82	3497.12	4144.03	Anterior cingulate area ventral part layer 5	ACAv5	mPFC17_L	Left
266	13	5979.48	3511.88	4132.07	Anterior cingulate area ventral part layer 5	ACAv5	mPFC17_L	Left
272	14	5956.35	3389.28	4150.82	Anterior cingulate area ventral part layer 5	ACAv5	mPFC17_L	Left
277	14	5978.94	3248.83	4138.44	Anterior cingulate area ventral part layer 5	ACAv5	mPFC17_L	Left
284	16	5983.24	3428.89	4152.2	Anterior cingulate area ventral part layer 5	ACAv5	mPFC17_L	Left
3	16	6117.33	4026.15	4128.23	Taenia tecta dorsal part	TTd	mPFC17_L	Left
25	16	6120.1	3489.15	4102.4	Anterior cingulate area ventral part 6a	ACAv6a	mPFC17_L	Left
27	16	6129.55	3393.5	4139.94	Anterior cingulate area ventral part layer 5	ACAv5	mPFC17_L	Left
31	16	6121.92	4070.99	4114.63	Taenia tecta dorsal part	TTd	mPFC17_L	Left
38	16	6089.86	4047.89	4080.76	Taenia tecta dorsal part	TTd	mPFC17_L	Left
39	15	6123.98	3986.51	4092.77	Taenia tecta dorsal part	TTd	mPFC17_L	Left
67	13	6123.07	3471.59	4146.03	Anterior cingulate area ventral part 6a	ACAv6a	mPFC17_L	Left
70	15	6095.62	3502.74	4150.38	Anterior cingulate area ventral part 6a	ACAv6a	mPFC17_L	Left
74	14	6101.98	3448.32	4145.88	Anterior cingulate area ventral part layer 5	ACAv5	mPFC17_L	Left
98	16	6108.13	3372.77	4119.82	Anterior cingulate area ventral part layer 5	ACAv5	mPFC17_L	Left
104	13	6134.76	4000.03	4127.62	Taenia tecta dorsal part	TTd	mPFC17_L	Left
139	15	6108.1	3477.27	4144.75	Anterior cingulate area ventral part 6a	ACAv6a	mPFC17_L	Left
168	16	6094.76	3357.99	4140.34	Anterior cingulate area ventral part layer 5	ACAv5	mPFC17_L	Left
180	16	6107.26	3329.52	4122.93	Anterior cingulate area ventral part layer 5	ACAv5	mPFC17_L	Left
192	13	6128.92	3332.42	4111.93	Anterior cingulate area ventral part layer 5	ACAv5	mPFC17_L	Left
198	16	6120.04	4063.56	4104.57	Taenia tecta dorsal part	TTd	mPFC17_L	Left
199	14	6103.63	4068.03	4122.23	Taenia tecta dorsal part	TTd	mPFC17_L	Left
203	15	6100.53	3472.74	4123.64	Anterior cingulate area ventral part 6a	ACAv6a	mPFC17_L	Left
207	13	6110.07	4049.03	4093.56	Taenia tecta dorsal part	TTd	mPFC17_L	Left
209	13	6132.69	3490.91	4132.79	Anterior cingulate area ventral part 6a	ACAv6a	mPFC17_L	Left
211	14	6100.33	3465.29	4115.67	Anterior cingulate area ventral part 6a	ACAv6a	mPFC17_L	Left
213	16	6125.7	4063.73	4087.02	Taenia tecta dorsal part	TTd	mPFC17_L	Left
219	16	6112.63	4149.39	4101.39	Taenia tecta dorsal part	TTd	mPFC17_L	Left
221	16	6130.72	3428.68	4127.95	Anterior cingulate area ventral part layer 5	ACAv5	mPFC17_L	Left
1	16	5537.22	3920.53	4077.63	Taenia tecta dorsal part	TTd	mPFC17_R	Right
3	16	5503.96	3807.67	4097.09	Dorsal peduncular area	DP	mPFC17_R	Right
6	16	5527.36	3722.87	4081.19	Dorsal peduncular area	DP	mPFC17_R	Right
8	16	5502.56	3670.62	4074.72	Dorsal peduncular area	DP	mPFC17_R	Right
9	16	5501.47	3709.43	4071.27	Dorsal peduncular area	DP	mPFC17_R	Right
12	16	5526.55	3656.42	4084.36	Dorsal peduncular area	DP	mPFC17_R	Right
19	13	5484.23	3439.39	4110.98	Anterior cingulate area ventral part layer 2/3	ACAv2/3	mPFC17_R	Right
28	14	5484.31	3251.52	4083.18	Anterior cingulate area ventral part layer 2/3	ACAv2/3	mPFC17_R	Right
29	13	5549.85	3954.52	4047.83	Taenia tecta dorsal part	TTd	mPFC17_R	Right
36	16	5501.91	3840.51	4083.58	Dorsal peduncular area	DP	mPFC17_R	Right
44	16	5490.19	3467.51	4089.06	Anterior cingulate area ventral part layer 2/3	ACAv2/3	mPFC17_R	Right
47	16	5485.92	3386.9	4109.26	Anterior cingulate area ventral part layer 2/3	ACAv2/3	mPFC17_R	Right
75	16	5477.49	3388.44	4115.23	Anterior cingulate area ventral part layer 2/3	ACAv2/3	mPFC17_R	Right
82	16	5503.71	3873.85	4079.83	Dorsal peduncular area	DP	mPFC17_R	Right
89	16	5485.41	3630.21	4104.19	Dorsal peduncular area	DP	mPFC17_R	Right
90	16	5504.06	3579.24	4059.8	Dorsal peduncular area	DP	mPFC17_R	Right
93	16	5516.22	3420.35	4065.32	Anterior cingulate area ventral part layer 2/3	ACAv2/3	mPFC17_R	Right
94	14	5504.14	3406.29	4102.88	Anterior cingulate area ventral part layer 2/3	ACAv2/3	mPFC17_R	Right
98	13	5454.69	3220.41	4100.86	Anterior cingulate area ventral part layer 2/3	ACAv2/3	mPFC17_R	Right
102	16	5507.97	3822.89	4092.76	Dorsal peduncular area	DP	mPFC17_R	Right
103	16	5531.41	3674.2	4098.56	Dorsal peduncular area	DP	mPFC17_R	Right
114	16	5508.7	3807.75	4091.41	Dorsal peduncular area	DP	mPFC17_R	Right
115	16	5478.89	3378.59	4098.3	Anterior cingulate area ventral part layer 2/3	ACAv2/3	mPFC17_R	Right
117	16	5527.55	3893.44	4064.63	Taenia tecta dorsal part	TTd	mPFC17_R	Right
118	16	5503.43	3899.08	4056.96	Taenia tecta dorsal part	TTd	mPFC17_R	Right
119	16	5531.98	3859.34	4050.79	Dorsal peduncular area	DP	mPFC17_R	Right
0	14	5378.27	3904.06	4104.5	Olfactory areas	OLF	mPFC17_R	Right
22	16	5298.99	3367.6	4120.85	Anterior cingulate area ventral part layer 5	ACAv5	mPFC17_R	Right
29	16	5319.08	3281.87	4144.91	Anterior cingulate area ventral part layer 5	ACAv5	mPFC17_R	Right
31	14	5289.58	3237.21	4120.73	Anterior cingulate area ventral part layer 5	ACAv5	mPFC17_R	Right
58	14	5355.32	3528.18	4128.48	Anterior cingulate area ventral part layer 5	ACAv5	mPFC17_R	Right
63	14	5333.04	3448.08	4112.69	Anterior cingulate area ventral part layer 5	ACAv5	mPFC17_R	Right
70	16	5308	3409.97	4107.89	Anterior cingulate area ventral part layer 5	ACAv5	mPFC17_R	Right
73	15	5323.02	3375.61	4109.32	Anterior cingulate area ventral part layer 5	ACAv5	mPFC17_R	Right
75	16	5314.66	3347.2	4129.5	Anterior cingulate area ventral part layer 5	ACAv5	mPFC17_R	Right
76	14	5329.97	3374.46	4143.91	Anterior cingulate area ventral part layer 5	ACAv5	mPFC17_R	Right
78	16	5309.23	3374.59	4118.36	Anterior cingulate area ventral part layer 5	ACAv5	mPFC17_R	Right
79	16	5301.89	3358.95	4106.78	Anterior cingulate area ventral part layer 5	ACAv5	mPFC17_R	Right
81	16	5342.53	3332.65	4109.21	Anterior cingulate area ventral part layer 5	ACAv5	mPFC17_R	Right
82	13	5336.77	3361.29	4148.79	Anterior cingulate area ventral part layer 5	ACAv5	mPFC17_R	Right
84	14	5319.38	3339.92	4115.16	Anterior cingulate area ventral part layer 5	ACAv5	mPFC17_R	Right
87	16	5312.96	3314.63	4108.99	Anterior cingulate area ventral part layer 5	ACAv5	mPFC17_R	Right
90	14	5311.15	3329.27	4127.46	Anterior cingulate area ventral part layer 5	ACAv5	mPFC17_R	Right
93	14	5335.71	3262.37	4122.79	Anterior cingulate area ventral part layer 5	ACAv5	mPFC17_R	Right
94	14	5304.92	3229.08	4115.38	Anterior cingulate area ventral part layer 5	ACAv5	mPFC17_R	Right
95	15	5300.41	3295.87	4123.88	Anterior cingulate area ventral part layer 5	ACAv5	mPFC17_R	Right
96	14	5321.11	3251.65	4112.09	Anterior cingulate area ventral part layer 5	ACAv5	mPFC17_R	Right
99	16	5293.72	3242.1	4111.13	Anterior cingulate area ventral part layer 5	ACAv5	mPFC17_R	Right
118	13	5326.12	3398.86	4116.24	Anterior cingulate area ventral part layer 5	ACAv5	mPFC17_R	Right
127	15	5335.88	3280.47	4153.23	Anterior cingulate area ventral part layer 5	ACAv5	mPFC17_R	Right
134	16	5320.31	3225.67	4126.29	Anterior cingulate area ventral part layer 5	ACAv5	mPFC17_R	Right
168	14	5300	3383.08	4126.84	Anterior cingulate area ventral part layer 5	ACAv5	mPFC17_R	Right
172	16	5327.65	3379.31	4130.67	Anterior cingulate area ventral part layer 5	ACAv5	mPFC17_R	Right
174	15	5315.77	3345.31	4113.47	Anterior cingulate area ventral part layer 5	ACAv5	mPFC17_R	Right
180	14	5298.16	3262.92	4122.01	Anterior cingulate area ventral part layer 5	ACAv5	mPFC17_R	Right
196	15	5319.68	3206.07	4151.4	Anterior cingulate area ventral part layer 5	ACAv5	mPFC17_R	Right
197	14	5328.66	3152.56	4117.58	Anterior cingulate area ventral part layer 5	ACAv5	mPFC17_R	Right
198	16	5327.64	3351.83	4138.29	Anterior cingulate area ventral part layer 5	ACAv5	mPFC17_R	Right
202	16	5337.12	3288.02	4136.32	Anterior cingulate area ventral part layer 5	ACAv5	mPFC17_R	Right
205	16	5314.67	3141.04	4139.91	Anterior cingulate area ventral part layer 5	ACAv5	mPFC17_R	Right
207	14	5343.88	3484.59	4147.21	Anterior cingulate area ventral part layer 5	ACAv5	mPFC17_R	Right
211	13	5322.66	3309.28	4120.82	Anterior cingulate area ventral part layer 5	ACAv5	mPFC17_R	Right
213	16	5344.49	3322.57	4144.93	Anterior cingulate area ventral part layer 5	ACAv5	mPFC17_R	Right
215	13	5331.58	3440.12	4119.26	Anterior cingulate area ventral part layer 5	ACAv5	mPFC17_R	Right
217	15	5330.04	3438.81	4145.21	Anterior cingulate area ventral part layer 5	ACAv5	mPFC17_R	Right
219	16	5322.68	3297.5	4145.04	Anterior cingulate area ventral part layer 5	ACAv5	mPFC17_R	Right
223	16	5308.5	3416.31	4124.95	Anterior cingulate area ventral part layer 5	ACAv5	mPFC17_R	Right
224	15	5342.63	3300.97	4107.41	Anterior cingulate area ventral part layer 5	ACAv5	mPFC17_R	Right
226	14	5330.05	3195.17	4147.89	Anterior cingulate area ventral part layer 5	ACAv5	mPFC17_R	Right
230	14	5312.29	3222.87	4126.02	Anterior cingulate area ventral part layer 5	ACAv5	mPFC17_R	Right
232	13	5322.29	3309.04	4143.81	Anterior cingulate area ventral part layer 5	ACAv5	mPFC17_R	Right
237	14	5333.04	3419.2	4122.92	Anterior cingulate area ventral part layer 5	ACAv5	mPFC17_R	Right
239	13	5300.62	3144.71	4122.16	Anterior cingulate area ventral part layer 5	ACAv5	mPFC17_R	Right
243	16	5340.14	3523.99	4130.34	Anterior cingulate area ventral part layer 5	ACAv5	mPFC17_R	Right
245	15	5307.17	3329.71	4141.96	Anterior cingulate area ventral part layer 5	ACAv5	mPFC17_R	Right
249	15	5353.51	3462.97	4113.36	Anterior cingulate area ventral part layer 5	ACAv5	mPFC17_R	Right
257	14	5339.92	3427.04	4114.59	Anterior cingulate area ventral part layer 5	ACAv5	mPFC17_R	Right
259	13	5313.79	3183.38	4142.96	Anterior cingulate area ventral part layer 5	ACAv5	mPFC17_R	Right
261	14	5313.51	3245.44	4120.91	Anterior cingulate area ventral part layer 5	ACAv5	mPFC17_R	Right
262	16	5302.24	3229.82	4137.8	Anterior cingulate area ventral part layer 5	ACAv5	mPFC17_R	Right
265	16	5336.63	3472.84	4101.53	Anterior cingulate area ventral part layer 5	ACAv5	mPFC17_R	Right
270	16	5313.66	3255.02	4131.38	Anterior cingulate area ventral part layer 5	ACAv5	mPFC17_R	Right
14	16	6546.16	2486.02	3973.58	Anterior cingulate area dorsal part layer 6a	ACAd6a	mPFC18_L	Left
21	14	6506.1	2773.93	4148.51	Anterior cingulate area ventral part 6a	ACAv6a	mPFC18_L	Left
25	16	6517.11	2679.16	4074.54	Anterior cingulate area dorsal part layer 6a	ACAd6a	mPFC18_L	Left
31	16	6509.29	2621.95	4055.16	Anterior cingulate area dorsal part layer 6a	ACAd6a	mPFC18_L	Left
39	16	6519.47	2498.61	3959.77	Anterior cingulate area dorsal part layer 6a	ACAd6a	mPFC18_L	Left
70	15	6502.21	2597.43	4040.13	Anterior cingulate area dorsal part layer 6a	ACAd6a	mPFC18_L	Left
75	16	6543.51	2463.29	3978.68	Anterior cingulate area dorsal part layer 6a	ACAd6a	mPFC18_L	Left
83	15	6501.67	2646.7	4123.93	Anterior cingulate area dorsal part layer 6a	ACAd6a	mPFC18_L	Left
85	16	6537.45	2500.3	4004.82	Anterior cingulate area dorsal part layer 6a	ACAd6a	mPFC18_L	Left
87	15	6522.49	2656.14	4089.36	Anterior cingulate area dorsal part layer 6a	ACAd6a	mPFC18_L	Left
89	16	6532.27	2467.22	3961.51	Anterior cingulate area dorsal part layer 6a	ACAd6a	mPFC18_L	Left
5	13	6591.66	2722.81	4110.49	Anterior cingulate area dorsal part layer 6a	ACAd6a	mPFC18_L	Left
9	13	6597.35	2661.57	4083.73	Anterior cingulate area dorsal part layer 6a	ACAd6a	mPFC18_L	Left
10	13	6617.87	2705.44	4113.49	Anterior cingulate area dorsal part layer 6a	ACAd6a	mPFC18_L	Left
41	13	6592.44	2638.38	4098.11	Anterior cingulate area dorsal part layer 6a	ACAd6a	mPFC18_L	Left
44	13	6604.13	2621.7	4048.2	Anterior cingulate area dorsal part layer 6a	ACAd6a	mPFC18_L	Left
57	15	6576.28	2788.49	4133.61	Anterior cingulate area ventral part 6b	ACAv6b	mPFC18_L	Left
58	15	6590.76	2849.12	4178.18	Anterior cingulate area ventral part 6b	ACAv6b	mPFC18_L	Left
70	16	6638.24	2603.58	4071.61	Anterior cingulate area dorsal part layer 6a	ACAd6a	mPFC18_L	Left
78	13	6592.91	2810.91	4141.59	Anterior cingulate area ventral part 6b	ACAv6b	mPFC18_L	Left
88	13	6595.06	2723.96	4112.52	Anterior cingulate area dorsal part layer 6a	ACAd6a	mPFC18_L	Left
92	14	6599.01	2683.49	4099.06	Anterior cingulate area dorsal part layer 6a	ACAd6a	mPFC18_L	Left
97	14	6590.63	2639.54	4092.75	Anterior cingulate area dorsal part layer 6a	ACAd6a	mPFC18_L	Left
102	13	6600.95	2585.56	4064.82	Anterior cingulate area dorsal part layer 6a	ACAd6a	mPFC18_L	Left
104	16	6639.68	2547.21	4046.53	Anterior cingulate area dorsal part layer 6a	ACAd6a	mPFC18_L	Left
108	15	6640.96	2505.62	3987.28	Anterior cingulate area dorsal part layer 6a	ACAd6a	mPFC18_L	Left
117	13	6646.37	2475.12	4012.1	Anterior cingulate area dorsal part layer 6a	ACAd6a	mPFC18_L	Left
3	14	5556.02	3042.23	4164.44	Anterior cingulate area ventral part layer 2/3	ACAv2/3	mPFC18_R	Right
6	16	5533.1	2950.84	4190.14	Anterior cingulate area ventral part layer 2/3	ACAv2/3	mPFC18_R	Right
15	16	5465.59	2656.08	4141.5	Anterior cingulate area ventral part layer 2/3	ACAv2/3	mPFC18_R	Right
24	16	5556.66	3049.81	4158.28	Anterior cingulate area ventral part layer 2/3	ACAv2/3	mPFC18_R	Right
57	13	5478.54	2790.61	4134.78	Anterior cingulate area ventral part layer 2/3	ACAv2/3	mPFC18_R	Right
92	16	5465.55	2750.65	4132.98	Anterior cingulate area ventral part layer 2/3	ACAv2/3	mPFC18_R	Right
98	16	5577.54	3100.47	4170.21	Anterior cingulate area ventral part layer 1	ACAv1	mPFC18_R	Right
102	14	5474.1	2774.38	4135.25	Anterior cingulate area ventral part layer 2/3	ACAv2/3	mPFC18_R	Right
105	13	5526.78	2866.31	4145.97	Anterior cingulate area ventral part layer 2/3	ACAv2/3	mPFC18_R	Right
107	15	5491.86	2871.43	4147.86	Anterior cingulate area ventral part layer 2/3	ACAv2/3	mPFC18_R	Right
109	16	5475.26	2732.94	4122.37	Anterior cingulate area ventral part layer 2/3	ACAv2/3	mPFC18_R	Right
111	16	5491.1	2797.98	4120.25	Anterior cingulate area ventral part layer 2/3	ACAv2/3	mPFC18_R	Right
115	13	5451.28	2708.95	4141.21	Anterior cingulate area ventral part layer 2/3	ACAv2/3	mPFC18_R	Right
119	14	5530.73	3033.6	4159.79	Anterior cingulate area ventral part layer 2/3	ACAv2/3	mPFC18_R	Right
125	16	5474.4	2684.64	4135.77	Anterior cingulate area ventral part layer 2/3	ACAv2/3	mPFC18_R	Right
127	13	5497.19	2901.58	4147.97	Anterior cingulate area ventral part layer 2/3	ACAv2/3	mPFC18_R	Right
131	16	5478.25	2753.06	4151.66	Anterior cingulate area ventral part layer 2/3	ACAv2/3	mPFC18_R	Right
135	13	5490.27	2890.85	4163.96	Anterior cingulate area ventral part layer 2/3	ACAv2/3	mPFC18_R	Right
137	16	5578.19	3152.97	4170.8	Anterior cingulate area ventral part layer 1	ACAv1	mPFC18_R	Right
139	14	5445.18	2706.34	4140.23	Anterior cingulate area ventral part layer 2/3	ACAv2/3	mPFC18_R	Right
141	13	5498.14	2905.74	4158.01	Anterior cingulate area ventral part layer 2/3	ACAv2/3	mPFC18_R	Right
145	14	5501.9	2755.23	4155.59	Anterior cingulate area ventral part layer 2/3	ACAv2/3	mPFC18_R	Right
147	13	5513	2799.29	4163.39	Anterior cingulate area ventral part layer 2/3	ACAv2/3	mPFC18_R	Right
151	13	5491.29	2876.06	4148.99	Anterior cingulate area ventral part layer 2/3	ACAv2/3	mPFC18_R	Right
153	14	5528.28	2931.57	4172.23	Anterior cingulate area ventral part layer 2/3	ACAv2/3	mPFC18_R	Right
155	13	5462.58	2780.46	4138.86	Anterior cingulate area ventral part layer 2/3	ACAv2/3	mPFC18_R	Right
157	14	5561.89	3027.45	4188.94	Anterior cingulate area ventral part layer 2/3	ACAv2/3	mPFC18_R	Right
158	14	5540.05	3018.77	4189.07	Anterior cingulate area ventral part layer 2/3	ACAv2/3	mPFC18_R	Right
164	16	5471.74	2760.58	4140.64	Anterior cingulate area ventral part layer 2/3	ACAv2/3	mPFC18_R	Right
1	16	6040.62	3090.78	4144.86	Anterior cingulate area ventral part layer 5	ACAv5	mPFC19_L	Left
7	13	6000.58	2946.42	4159.62	Anterior cingulate area ventral part layer 5	ACAv5	mPFC19_L	Left
12	14	5997.96	2934.62	4162.19	Anterior cingulate area ventral part layer 5	ACAv5	mPFC19_L	Left
32	13	6013.63	2788.17	4109.54	Anterior cingulate area ventral part layer 5	ACAv5	mPFC19_L	Left
36	14	6009.39	2733.48	4110.05	Anterior cingulate area ventral part layer 5	ACAv5	mPFC19_L	Left
38	13	6027.61	2650.4	4132.78	Anterior cingulate area ventral part layer 5	ACAv5	mPFC19_L	Left
44	14	6011.93	3037.06	4135.78	Anterior cingulate area ventral part layer 5	ACAv5	mPFC19_L	Left
49	16	6011.38	2979.67	4129.9	Anterior cingulate area ventral part layer 5	ACAv5	mPFC19_L	Left
52	13	6031.76	3011.83	4158.65	Anterior cingulate area ventral part layer 5	ACAv5	mPFC19_L	Left
68	13	6026.92	2894.72	4124.16	Anterior cingulate area ventral part layer 5	ACAv5	mPFC19_L	Left
80	16	5993.04	2825.87	4113.45	Anterior cingulate area ventral part layer 5	ACAv5	mPFC19_L	Left
87	16	6019.65	2838.48	4145.96	Anterior cingulate area ventral part layer 5	ACAv5	mPFC19_L	Left
88	13	5992.01	2776.98	4124.02	Anterior cingulate area ventral part layer 5	ACAv5	mPFC19_L	Left
91	15	6036.52	2806.63	4145.06	Anterior cingulate area ventral part layer 5	ACAv5	mPFC19_L	Left
93	13	6021.28	2789.54	4124.74	Anterior cingulate area ventral part layer 5	ACAv5	mPFC19_L	Left
97	13	5993.75	2764.79	4106.93	Anterior cingulate area ventral part layer 5	ACAv5	mPFC19_L	Left
98	16	5995.85	2746.28	4150.02	Anterior cingulate area ventral part layer 5	ACAv5	mPFC19_L	Left
100	16	6017.58	2698.98	4110.04	Anterior cingulate area ventral part layer 5	ACAv5	mPFC19_L	Left
101	14	6026.65	2740.44	4104.64	Anterior cingulate area ventral part layer 5	ACAv5	mPFC19_L	Left
102	14	6025.17	2700.07	4123.78	Anterior cingulate area ventral part layer 5	ACAv5	mPFC19_L	Left
107	16	6013.48	2642.56	4115.6	Anterior cingulate area ventral part layer 5	ACAv5	mPFC19_L	Left
119	16	6000.49	3020.7	4139.91	Anterior cingulate area ventral part layer 5	ACAv5	mPFC19_L	Left
124	16	6017.2	2940.84	4155.78	Anterior cingulate area ventral part layer 5	ACAv5	mPFC19_L	Left
126	14	5994.16	2910.33	4144.08	Anterior cingulate area ventral part layer 5	ACAv5	mPFC19_L	Left
132	15	6031.34	2926.35	4151.07	Anterior cingulate area ventral part layer 5	ACAv5	mPFC19_L	Left
136	13	5991.6	2878.94	4114.83	Anterior cingulate area ventral part layer 5	ACAv5	mPFC19_L	Left
137	13	6014.71	2900.61	4112.5	Anterior cingulate area ventral part layer 5	ACAv5	mPFC19_L	Left
141	13	6011.05	2836.35	4141.55	Anterior cingulate area ventral part layer 5	ACAv5	mPFC19_L	Left
142	13	5998.17	2871.75	4118.89	Anterior cingulate area ventral part layer 5	ACAv5	mPFC19_L	Left
147	13	6030.43	2846.42	4128.52	Anterior cingulate area ventral part layer 5	ACAv5	mPFC19_L	Left
152	16	5997.7	2816.34	4131.79	Anterior cingulate area ventral part layer 5	ACAv5	mPFC19_L	Left
154	13	6029.86	2782.46	4132.22	Anterior cingulate area ventral part layer 5	ACAv5	mPFC19_L	Left
157	13	6022.16	2764.85	4137.3	Anterior cingulate area ventral part layer 5	ACAv5	mPFC19_L	Left
159	13	5991.06	2723.7	4105.55	Anterior cingulate area ventral part layer 5	ACAv5	mPFC19_L	Left
160	14	6020.05	2727.1	4129.78	Anterior cingulate area ventral part layer 5	ACAv5	mPFC19_L	Left
162	16	6006.55	2732.54	4101.82	Anterior cingulate area ventral part layer 5	ACAv5	mPFC19_L	Left
164	14	5982.39	2698.31	4127.1	Anterior cingulate area ventral part layer 5	ACAv5	mPFC19_L	Left
166	13	6007.52	2674.2	4114.63	Anterior cingulate area ventral part layer 5	ACAv5	mPFC19_L	Left
171	13	6010.46	3116.77	4141.26	Anterior cingulate area ventral part layer 5	ACAv5	mPFC19_L	Left
175	16	6023.55	3087.24	4154.26	Anterior cingulate area ventral part layer 5	ACAv5	mPFC19_L	Left
181	15	6016.52	2995.36	4139.89	Anterior cingulate area ventral part layer 5	ACAv5	mPFC19_L	Left
184	14	6018.93	3005.96	4132.4	Anterior cingulate area ventral part layer 5	ACAv5	mPFC19_L	Left
185	13	6002.95	2967.46	4128.76	Anterior cingulate area ventral part layer 5	ACAv5	mPFC19_L	Left
187	13	5998.47	2974.68	4132.42	Anterior cingulate area ventral part layer 5	ACAv5	mPFC19_L	Left
192	16	6037.63	2965.37	4121.82	Anterior cingulate area ventral part layer 5	ACAv5	mPFC19_L	Left
195	16	6034.36	2901.75	4150.56	Anterior cingulate area ventral part layer 5	ACAv5	mPFC19_L	Left
200	13	6019.06	2870.53	4158	Anterior cingulate area ventral part layer 5	ACAv5	mPFC19_L	Left
202	13	6034.15	2908.39	4131.21	Anterior cingulate area ventral part layer 5	ACAv5	mPFC19_L	Left
204	14	6000.15	2885.97	4151.78	Anterior cingulate area ventral part layer 5	ACAv5	mPFC19_L	Left
207	13	5991.11	2854.78	4151.52	Anterior cingulate area ventral part layer 5	ACAv5	mPFC19_L	Left
214	15	6012.59	2788.31	4146.92	Anterior cingulate area ventral part layer 5	ACAv5	mPFC19_L	Left
216	14	5997.84	2745.89	4117.02	Anterior cingulate area ventral part layer 5	ACAv5	mPFC19_L	Left
218	13	6033	2748.6	4114.67	Anterior cingulate area ventral part layer 5	ACAv5	mPFC19_L	Left
220	15	6016.22	2720.06	4133.85	Anterior cingulate area ventral part layer 5	ACAv5	mPFC19_L	Left
232	14	5982.61	2637.7	4141.72	Anterior cingulate area ventral part layer 5	ACAv5	mPFC19_L	Left
257	16	6034.24	3024.99	4136.75	Anterior cingulate area ventral part layer 5	ACAv5	mPFC19_L	Left
264	16	6017.14	2877.43	4120.94	Anterior cingulate area ventral part layer 5	ACAv5	mPFC19_L	Left
270	15	6004.01	3065.77	4169.26	Anterior cingulate area ventral part layer 5	ACAv5	mPFC19_L	Left
9	13	6130.57	3016.93	4144.99	Anterior cingulate area ventral part layer 5	ACAv5	mPFC19_L	Left
20	13	6123.69	2851.57	4163.83	Anterior cingulate area ventral part layer 5	ACAv5	mPFC19_L	Left
22	14	6137.44	2840.35	4170.23	Anterior cingulate area ventral part layer 5	ACAv5	mPFC19_L	Left
23	13	6128.86	2852.44	4144.71	Anterior cingulate area ventral part layer 5	ACAv5	mPFC19_L	Left
27	16	6136.47	2777.68	4165.44	Anterior cingulate area ventral part layer 5	ACAv5	mPFC19_L	Left
28	16	6123.86	2810.26	4133.75	Anterior cingulate area ventral part layer 5	ACAv5	mPFC19_L	Left
34	16	6116.83	2662.62	4132.79	Anterior cingulate area ventral part layer 5	ACAv5	mPFC19_L	Left
41	14	6146.08	3137.42	4163.86	Anterior cingulate area ventral part layer 5	ACAv5	mPFC19_L	Left
45	16	6127.86	3080.95	4191.85	Anterior cingulate area ventral part layer 5	ACAv5	mPFC19_L	Left
61	13	6149.65	2950.64	4181.23	Anterior cingulate area ventral part layer 5	ACAv5	mPFC19_L	Left
62	13	6116.34	2968.6	4185.63	Anterior cingulate area ventral part layer 5	ACAv5	mPFC19_L	Left
63	13	6126.13	2953.18	4177.3	Anterior cingulate area ventral part layer 5	ACAv5	mPFC19_L	Left
67	16	6154.82	2898.35	4147.81	Anterior cingulate area ventral part layer 5	ACAv5	mPFC19_L	Left
68	15	6119.8	2962.58	4166.52	Anterior cingulate area ventral part layer 5	ACAv5	mPFC19_L	Left
69	15	6153.68	2929.84	4140.51	Anterior cingulate area ventral part layer 5	ACAv5	mPFC19_L	Left
77	15	6128.79	2860.05	4160.63	Anterior cingulate area ventral part layer 5	ACAv5	mPFC19_L	Left
78	16	6133	2864.41	4150.05	Anterior cingulate area ventral part layer 5	ACAv5	mPFC19_L	Left
82	16	6107.31	2870.71	4150.86	Anterior cingulate area ventral part layer 5	ACAv5	mPFC19_L	Left
84	13	6132.5	2827.95	4156.31	Anterior cingulate area ventral part layer 5	ACAv5	mPFC19_L	Left
88	13	6103.37	2799.27	4170.59	Anterior cingulate area ventral part layer 5	ACAv5	mPFC19_L	Left
89	16	6119.8	2801.5	4178.57	Anterior cingulate area ventral part layer 5	ACAv5	mPFC19_L	Left
90	13	6119.12	2800.57	4180.19	Anterior cingulate area ventral part layer 5	ACAv5	mPFC19_L	Left
94	15	6101.07	2768.33	4141.73	Anterior cingulate area ventral part layer 5	ACAv5	mPFC19_L	Left
97	16	6145.35	2780.15	4132.86	Anterior cingulate area ventral part layer 5	ACAv5	mPFC19_L	Left
98	13	6134.71	2754.44	4161.78	Anterior cingulate area ventral part layer 5	ACAv5	mPFC19_L	Left
101	16	6144.73	2763.96	4166.33	Anterior cingulate area ventral part layer 5	ACAv5	mPFC19_L	Left
104	14	6105.79	2694.77	4138.21	Anterior cingulate area ventral part layer 5	ACAv5	mPFC19_L	Left
106	16	6107.22	2748.63	4161.82	Anterior cingulate area ventral part layer 5	ACAv5	mPFC19_L	Left
123	13	6145.06	3030.52	4161.1	Anterior cingulate area ventral part layer 5	ACAv5	mPFC19_L	Left
127	14	6164.79	3030.11	4159.93	Anterior cingulate area ventral part layer 5	ACAv5	mPFC19_L	Left
132	13	6147.69	2976.22	4143.81	Anterior cingulate area ventral part layer 5	ACAv5	mPFC19_L	Left
135	16	6138.23	2945.09	4162.52	Anterior cingulate area ventral part layer 5	ACAv5	mPFC19_L	Left
136	13	6156.92	2963.19	4174.6	Anterior cingulate area ventral part layer 5	ACAv5	mPFC19_L	Left
144	16	6110.09	2857.49	4154.15	Anterior cingulate area ventral part layer 5	ACAv5	mPFC19_L	Left
145	14	6137.3	2847.9	4153.08	Anterior cingulate area ventral part layer 5	ACAv5	mPFC19_L	Left
147	14	6151.72	2806.88	4142.42	Anterior cingulate area ventral part layer 5	ACAv5	mPFC19_L	Left
156	13	6112.33	2803.61	4166.61	Anterior cingulate area ventral part layer 5	ACAv5	mPFC19_L	Left
157	16	6139.62	2787.83	4173.54	Anterior cingulate area ventral part layer 5	ACAv5	mPFC19_L	Left
160	15	6130.67	2739.71	4169.02	Anterior cingulate area ventral part layer 5	ACAv5	mPFC19_L	Left
161	16	6127.25	2725.16	4129.46	Anterior cingulate area ventral part layer 5	ACAv5	mPFC19_L	Left
167	16	6155.33	3152.98	4177.5	Anterior cingulate area ventral part layer 5	ACAv5	mPFC19_L	Left
170	13	6139.41	3120.17	4154.53	Anterior cingulate area ventral part layer 5	ACAv5	mPFC19_L	Left
172	13	6153.47	3063.65	4188.2	Anterior cingulate area ventral part layer 5	ACAv5	mPFC19_L	Left
178	13	6127.21	3010.03	4185.68	Anterior cingulate area ventral part layer 5	ACAv5	mPFC19_L	Left
185	14	6158.29	3004.78	4156.29	Anterior cingulate area ventral part layer 5	ACAv5	mPFC19_L	Left
186	13	6159.23	3001.56	4172.84	Anterior cingulate area ventral part layer 5	ACAv5	mPFC19_L	Left
187	15	6159.1	3002.13	4161.18	Anterior cingulate area ventral part layer 5	ACAv5	mPFC19_L	Left
191	16	6128.04	2950.3	4141.51	Anterior cingulate area ventral part layer 5	ACAv5	mPFC19_L	Left
195	15	6125.42	2883.53	4178.71	Anterior cingulate area ventral part layer 5	ACAv5	mPFC19_L	Left
196	13	6151.68	2914.03	4151.84	Anterior cingulate area ventral part layer 5	ACAv5	mPFC19_L	Left
197	15	6141.91	2897.53	4147.55	Anterior cingulate area ventral part layer 5	ACAv5	mPFC19_L	Left
198	16	6150.75	2876.58	4172.82	Anterior cingulate area ventral part layer 5	ACAv5	mPFC19_L	Left
200	13	6112.19	2838.85	4169.94	Anterior cingulate area ventral part layer 5	ACAv5	mPFC19_L	Left
202	15	6131.27	2855.65	4172.84	Anterior cingulate area ventral part layer 5	ACAv5	mPFC19_L	Left
203	15	6122.89	2876.18	4182.04	Anterior cingulate area ventral part layer 5	ACAv5	mPFC19_L	Left
207	16	6151.62	2815.03	4153.18	Anterior cingulate area ventral part layer 5	ACAv5	mPFC19_L	Left
210	13	6136.63	2813.52	4166.49	Anterior cingulate area ventral part layer 5	ACAv5	mPFC19_L	Left
212	13	6136	2780.58	4147.77	Anterior cingulate area ventral part layer 5	ACAv5	mPFC19_L	Left
213	13	6125.22	2763.15	4161.8	Anterior cingulate area ventral part layer 5	ACAv5	mPFC19_L	Left
215	16	6140.56	2734.09	4176.41	Anterior cingulate area ventral part layer 5	ACAv5	mPFC19_L	Left
219	14	6130.12	2692.45	4155.47	Anterior cingulate area ventral part layer 5	ACAv5	mPFC19_L	Left
224	16	6162.52	3026.26	4176.94	Anterior cingulate area ventral part layer 5	ACAv5	mPFC19_L	Left
237	13	6127.72	2704.67	4137.33	Anterior cingulate area ventral part layer 5	ACAv5	mPFC19_L	Left
239	16	6136.79	3002.87	4182.76	Anterior cingulate area ventral part layer 5	ACAv5	mPFC19_L	Left
240	14	6143.91	2902.11	4144.75	Anterior cingulate area ventral part layer 5	ACAv5	mPFC19_L	Left
242	13	6144.17	2800.73	4180.75	Anterior cingulate area ventral part layer 5	ACAv5	mPFC19_L	Left
245	16	6123.75	3039.94	4147.13	Anterior cingulate area ventral part layer 5	ACAv5	mPFC19_L	Left
247	14	6149.06	2938.58	4182.52	Anterior cingulate area ventral part layer 5	ACAv5	mPFC19_L	Left
249	16	6132.96	2908.37	4138.31	Anterior cingulate area ventral part layer 5	ACAv5	mPFC19_L	Left
251	15	6141.38	2925.8	4148.36	Anterior cingulate area ventral part layer 5	ACAv5	mPFC19_L	Left
253	15	6139.42	2732.27	4127.43	Anterior cingulate area ventral part layer 5	ACAv5	mPFC19_L	Left
16	13	5495.83	2901.44	4205.76	Anterior cingulate area ventral part layer 2/3	ACAv2/3	mPFC19_R	Right
32	14	5487.94	2734.78	4228.07	Anterior cingulate area ventral part layer 2/3	ACAv2/3	mPFC19_R	Right
34	14	5478.09	2725.07	4222.5	Anterior cingulate area ventral part layer 2/3	ACAv2/3	mPFC19_R	Right
44	14	5495.4	3028.27	4204.39	Anterior cingulate area ventral part layer 2/3	ACAv2/3	mPFC19_R	Right
57	14	5494.65	2928.16	4217.82	Anterior cingulate area ventral part layer 2/3	ACAv2/3	mPFC19_R	Right
61	13	5495.68	2877.2	4211.05	Anterior cingulate area ventral part layer 2/3	ACAv2/3	mPFC19_R	Right
64	15	5492.16	2862.82	4230.82	Anterior cingulate area ventral part layer 2/3	ACAv2/3	mPFC19_R	Right
66	13	5503.15	2852.57	4206.17	Anterior cingulate area ventral part layer 2/3	ACAv2/3	mPFC19_R	Right
84	14	5494.98	3043.24	4203.48	Anterior cingulate area ventral part layer 2/3	ACAv2/3	mPFC19_R	Right
114	14	5462.44	3125.8	4190.05	Anterior cingulate area ventral part layer 2/3	ACAv2/3	mPFC19_R	Right
118	14	5475.3	3075.47	4192.34	Anterior cingulate area ventral part layer 2/3	ACAv2/3	mPFC19_R	Right
119	16	5477.66	3085.13	4165.55	Anterior cingulate area ventral part layer 2/3	ACAv2/3	mPFC19_R	Right
128	14	5472.23	2876.96	4207.08	Anterior cingulate area ventral part layer 2/3	ACAv2/3	mPFC19_R	Right
156	14	5485.32	3054.64	4198.15	Anterior cingulate area ventral part layer 2/3	ACAv2/3	mPFC19_R	Right
160	16	5462.74	3037.77	4195.33	Anterior cingulate area ventral part layer 2/3	ACAv2/3	mPFC19_R	Right
162	16	5457.85	3113.45	4173.28	Anterior cingulate area ventral part layer 2/3	ACAv2/3	mPFC19_R	Right
0	13	5536.9	3120.18	4216.09	Anterior cingulate area ventral part layer 2/3	ACAv2/3	mPFC19_R	Right
4	16	5543.48	3001.21	4206.06	Anterior cingulate area ventral part layer 2/3	ACAv2/3	mPFC19_R	Right
5	16	5516.8	3024.08	4183.25	Anterior cingulate area ventral part layer 2/3	ACAv2/3	mPFC19_R	Right
7	13	5543.07	3029.97	4200.93	Anterior cingulate area ventral part layer 2/3	ACAv2/3	mPFC19_R	Right
17	16	5510.43	2950.99	4221.64	Anterior cingulate area ventral part layer 2/3	ACAv2/3	mPFC19_R	Right
19	13	5516.13	2930.47	4216.39	Anterior cingulate area ventral part layer 2/3	ACAv2/3	mPFC19_R	Right
25	14	5537.2	2872.65	4233.79	Anterior cingulate area ventral part layer 2/3	ACAv2/3	mPFC19_R	Right
27	16	5537.51	2899.8	4224.04	Anterior cingulate area ventral part layer 2/3	ACAv2/3	mPFC19_R	Right
37	16	5557.97	2757.58	4211.56	Anterior cingulate area ventral part layer 2/3	ACAv2/3	mPFC19_R	Right
40	14	5522.84	2777.8	4198.71	Anterior cingulate area ventral part layer 2/3	ACAv2/3	mPFC19_R	Right
41	13	5516.24	2769.59	4239.35	Anterior cingulate area ventral part layer 2/3	ACAv2/3	mPFC19_R	Right
44	16	5563.51	2734.73	4198.97	Anterior cingulate area ventral part layer 2/3	ACAv2/3	mPFC19_R	Right
49	16	5551.5	2697.64	4207.36	Anterior cingulate area ventral part layer 2/3	ACAv2/3	mPFC19_R	Right
54	16	5504.83	3023	4206.94	Anterior cingulate area ventral part layer 2/3	ACAv2/3	mPFC19_R	Right
56	16	5539.4	3034.1	4209.12	Anterior cingulate area ventral part layer 2/3	ACAv2/3	mPFC19_R	Right
60	16	5547.61	2993.06	4179.33	Anterior cingulate area ventral part layer 2/3	ACAv2/3	mPFC19_R	Right
63	16	5523.85	3006.74	4188.78	Anterior cingulate area ventral part layer 2/3	ACAv2/3	mPFC19_R	Right
66	16	5542.96	3002.63	4214.97	Anterior cingulate area ventral part layer 2/3	ACAv2/3	mPFC19_R	Right
72	14	5552.71	2954.2	4201.22	Anterior cingulate area ventral part layer 2/3	ACAv2/3	mPFC19_R	Right
84	16	5512.68	2913.23	4226.48	Anterior cingulate area ventral part layer 2/3	ACAv2/3	mPFC19_R	Right
87	16	5521.34	2901.6	4209.3	Anterior cingulate area ventral part layer 2/3	ACAv2/3	mPFC19_R	Right
93	16	5515.66	2857.51	4192.73	Anterior cingulate area ventral part layer 2/3	ACAv2/3	mPFC19_R	Right
129	16	5546.4	2817.64	4228.41	Anterior cingulate area ventral part layer 2/3	ACAv2/3	mPFC19_R	Right
133	16	5531.03	2700.22	4227.92	Anterior cingulate area ventral part layer 2/3	ACAv2/3	mPFC19_R	Right
134	16	5551.41	2714.49	4231.62	Anterior cingulate area ventral part layer 2/3	ACAv2/3	mPFC19_R	Right
148	13	5534.05	2973.75	4222.19	Anterior cingulate area ventral part layer 2/3	ACAv2/3	mPFC19_R	Right
152	16	5528.52	2875.01	4228.06	Anterior cingulate area ventral part layer 2/3	ACAv2/3	mPFC19_R	Right
155	16	5535.63	2820.6	4222.53	Anterior cingulate area ventral part layer 2/3	ACAv2/3	mPFC19_R	Right
159	16	5522.95	2795.46	4226.37	Anterior cingulate area ventral part layer 2/3	ACAv2/3	mPFC19_R	Right
162	16	5539.3	2804.48	4222.87	Anterior cingulate area ventral part layer 2/3	ACAv2/3	mPFC19_R	Right
167	14	5557.28	2726	4205.02	Anterior cingulate area ventral part layer 2/3	ACAv2/3	mPFC19_R	Right
172	16	5530.04	2626.78	4216.37	Anterior cingulate area ventral part layer 2/3	ACAv2/3	mPFC19_R	Right
173	16	5553.15	2627.97	4212.68	Anterior cingulate area ventral part layer 2/3	ACAv2/3	mPFC19_R	Right
176	16	5549.01	2849.26	4202.65	Anterior cingulate area ventral part layer 2/3	ACAv2/3	mPFC19_R	Right
182	16	5535.55	3088.89	4172.04	Anterior cingulate area ventral part layer 2/3	ACAv2/3	mPFC19_R	Right
183	14	5539.9	3019.97	4218.36	Anterior cingulate area ventral part layer 2/3	ACAv2/3	mPFC19_R	Right
184	16	5525.98	2688.68	4207.72	Anterior cingulate area ventral part layer 2/3	ACAv2/3	mPFC19_R	Right
187	14	5513.77	2846.58	4190.47	Anterior cingulate area ventral part layer 2/3	ACAv2/3	mPFC19_R	Right
31	16	6114.92	2842.17	3995.32	Anterior cingulate area ventral part layer 5	ACAv5	mPFC20_L	Left
46	15	6140.39	3025.17	3973.84	Anterior cingulate area ventral part layer 5	ACAv5	mPFC20_L	Left
74	15	6142.12	3015.32	4006.12	Anterior cingulate area ventral part layer 5	ACAv5	mPFC20_L	Left
91	16	6124.04	2904.93	4007.79	Anterior cingulate area ventral part layer 5	ACAv5	mPFC20_L	Left
93	15	6130.87	2996.29	3965.44	Anterior cingulate area ventral part layer 5	ACAv5	mPFC20_L	Left
97	15	6101.37	3010.68	3974.72	Anterior cingulate area ventral part layer 5	ACAv5	mPFC20_L	Left
1	13	6171.25	3215.31	3963.1	Anterior cingulate area ventral part layer 5	ACAv5	mPFC20_L	Left
19	16	6167.95	3136.92	3963.08	Anterior cingulate area ventral part layer 5	ACAv5	mPFC20_L	Left
21	13	6202.38	3100.59	3982.4	Anterior cingulate area ventral part layer 5	ACAv5	mPFC20_L	Left
47	16	6190.94	3102.52	3977.87	Anterior cingulate area ventral part layer 5	ACAv5	mPFC20_L	Left
53	15	6166.86	3156.33	3956.27	Anterior cingulate area ventral part layer 5	ACAv5	mPFC20_L	Left
70	13	6207.8	3003.53	3979.76	Anterior cingulate area ventral part layer 5	ACAv5	mPFC20_L	Left
77	16	6210.97	2840.12	3991.99	Anterior cingulate area ventral part layer 5	ACAv5	mPFC20_L	Left
88	13	6189.64	3184.38	3959.72	Anterior cingulate area ventral part layer 5	ACAv5	mPFC20_L	Left
90	16	6187.57	3160	3991.1	Anterior cingulate area ventral part layer 5	ACAv5	mPFC20_L	Left
91	16	6189.14	3126.58	3964.99	Anterior cingulate area ventral part layer 5	ACAv5	mPFC20_L	Left
95	13	6189.1	3020.62	3977.34	Anterior cingulate area ventral part layer 5	ACAv5	mPFC20_L	Left
101	16	6210	2895.06	4011.39	Anterior cingulate area ventral part layer 5	ACAv5	mPFC20_L	Left
102	13	6205.56	2933.1	4001.83	Anterior cingulate area ventral part layer 5	ACAv5	mPFC20_L	Left
117	13	6164.5	3272.1	3950.83	Anterior cingulate area ventral part layer 5	ACAv5	mPFC20_L	Left
119	16	6145.2	3229.82	3948.21	Anterior cingulate area ventral part layer 5	ACAv5	mPFC20_L	Left
121	16	6172.89	3198.92	3982.67	Anterior cingulate area ventral part layer 5	ACAv5	mPFC20_L	Left
125	15	6146.4	3225.04	3989.35	Anterior cingulate area ventral part layer 5	ACAv5	mPFC20_L	Left
128	16	6162.34	3181.7	3979.37	Anterior cingulate area ventral part layer 5	ACAv5	mPFC20_L	Left
129	13	6165.33	3172.17	3980.35	Anterior cingulate area ventral part layer 5	ACAv5	mPFC20_L	Left
134	16	6161.64	3083.22	3967.86	Anterior cingulate area ventral part layer 5	ACAv5	mPFC20_L	Left
136	16	6169.55	3054.15	3959.33	Anterior cingulate area ventral part layer 5	ACAv5	mPFC20_L	Left
138	16	6162.96	3084.6	3969.12	Anterior cingulate area ventral part layer 5	ACAv5	mPFC20_L	Left
139	16	6186.43	3066.16	3974.34	Anterior cingulate area ventral part layer 5	ACAv5	mPFC20_L	Left
142	16	6198.57	3018.15	3999.18	Anterior cingulate area ventral part layer 5	ACAv5	mPFC20_L	Left
143	16	6164.58	3030.31	3971.51	Anterior cingulate area ventral part layer 5	ACAv5	mPFC20_L	Left
144	16	6179.37	3016.83	3984.73	Anterior cingulate area ventral part layer 5	ACAv5	mPFC20_L	Left
147	13	6179	2941.82	3974.29	Anterior cingulate area ventral part layer 5	ACAv5	mPFC20_L	Left
148	16	6167.62	2945.68	3962.46	Anterior cingulate area ventral part layer 5	ACAv5	mPFC20_L	Left
150	16	6214.04	2925.96	3992.51	Anterior cingulate area ventral part layer 5	ACAv5	mPFC20_L	Left
153	14	6210.57	2897.69	4000.18	Anterior cingulate area ventral part layer 5	ACAv5	mPFC20_L	Left
155	13	6205.96	2821.61	3988.43	Anterior cingulate area ventral part layer 5	ACAv5	mPFC20_L	Left
194	15	6185.55	3087.56	3998.5	Anterior cingulate area ventral part layer 5	ACAv5	mPFC20_L	Left
196	16	6162.31	3146.43	3959.18	Anterior cingulate area ventral part layer 5	ACAv5	mPFC20_L	Left
197	16	6168.35	3217.72	3958.82	Anterior cingulate area ventral part layer 5	ACAv5	mPFC20_L	Left
101	16	6565.44	2524.42	4178.57	Anterior cingulate area dorsal part layer 6a	ACAd6a	mPFC21_L	Left
103	13	6556.64	2447.29	4204.03	Anterior cingulate area dorsal part layer 6a	ACAd6a	mPFC21_L	Left
105	13	6582.51	2465.62	4203.26	Anterior cingulate area dorsal part layer 6a	ACAd6a	mPFC21_L	Left
107	13	6575.12	2470.38	4225.78	Anterior cingulate area dorsal part layer 6a	ACAd6a	mPFC21_L	Left
109	16	6593.17	2833.3	4196.36	cingulum bundle	cing	mPFC21_L	Left
111	16	6582.57	2582.07	4194.99	Anterior cingulate area dorsal part layer 6a	ACAd6a	mPFC21_L	Left
112	15	6602.39	2591.66	4221.87	Anterior cingulate area dorsal part layer 6a	ACAd6a	mPFC21_L	Left
113	16	6584.98	2652.94	4199.18	Anterior cingulate area dorsal part layer 6a	ACAd6a	mPFC21_L	Left
115	15	6558.3	2494.27	4185.52	Anterior cingulate area dorsal part layer 6a	ACAd6a	mPFC21_L	Left
119	14	6564.42	2579.64	4178.07	Anterior cingulate area dorsal part layer 6a	ACAd6a	mPFC21_L	Left
122	16	6584.48	2672.81	4219.64	Anterior cingulate area dorsal part layer 6a	ACAd6a	mPFC21_L	Left
126	16	6562.13	2621.33	4189.21	Anterior cingulate area dorsal part layer 6a	ACAd6a	mPFC21_L	Left
128	14	6563.86	2605.97	4211.8	Anterior cingulate area dorsal part layer 6a	ACAd6a	mPFC21_L	Left
130	16	6585.5	2590.73	4220.78	Anterior cingulate area dorsal part layer 6a	ACAd6a	mPFC21_L	Left
132	16	6594.59	2734.69	4189.01	Anterior cingulate area dorsal part layer 6a	ACAd6a	mPFC21_L	Left
134	16	6555.77	2562.68	4199.83	Anterior cingulate area dorsal part layer 6a	ACAd6a	mPFC21_L	Left
136	15	6550.16	2521.63	4181.5	Anterior cingulate area dorsal part layer 6a	ACAd6a	mPFC21_L	Left
138	16	6570.62	2683.42	4208.13	Anterior cingulate area dorsal part layer 6a	ACAd6a	mPFC21_L	Left
140	16	6558.43	2448.11	4178.38	Anterior cingulate area dorsal part layer 6a	ACAd6a	mPFC21_L	Left
144	16	6633.2	2875.75	4225.99	cingulum bundle	cing	mPFC21_L	Left
146	16	6573.49	2696.81	4222.79	Anterior cingulate area dorsal part layer 6a	ACAd6a	mPFC21_L	Left
148	16	6567.36	2461.49	4176.06	Anterior cingulate area dorsal part layer 6a	ACAd6a	mPFC21_L	Left
0	14	5380.23	3212.49	4265.84	Anterior cingulate area ventral part layer 5	ACAv5	mPFC21_R	Right
4	16	5354.46	3045.04	4232.13	Anterior cingulate area ventral part layer 5	ACAv5	mPFC21_R	Right
5	16	5344.22	3040.77	4233.58	Anterior cingulate area ventral part layer 5	ACAv5	mPFC21_R	Right
7	13	5355.56	2957.03	4247.42	Anterior cingulate area ventral part layer 5	ACAv5	mPFC21_R	Right
15	16	5328.35	2925.27	4247.52	Anterior cingulate area ventral part layer 5	ACAv5	mPFC21_R	Right
17	16	5341.78	2876.96	4214.63	Anterior cingulate area ventral part layer 5	ACAv5	mPFC21_R	Right
22	16	5319.83	2912.02	4240.47	Anterior cingulate area ventral part layer 5	ACAv5	mPFC21_R	Right
27	14	5324.31	2873.67	4231.6	Anterior cingulate area ventral part layer 5	ACAv5	mPFC21_R	Right
30	13	5357.6	2862.39	4249.39	Anterior cingulate area ventral part layer 5	ACAv5	mPFC21_R	Right
32	16	5355.86	2822.03	4214.81	Anterior cingulate area ventral part layer 5	ACAv5	mPFC21_R	Right
36	13	5348.03	2791.67	4249.11	Anterior cingulate area ventral part layer 5	ACAv5	mPFC21_R	Right
38	16	5319.14	2762.59	4233.93	Anterior cingulate area ventral part layer 5	ACAv5	mPFC21_R	Right
43	15	5293.76	2688.07	4219.57	Anterior cingulate area ventral part layer 5	ACAv5	mPFC21_R	Right
44	16	5334.05	2713.4	4236.76	Anterior cingulate area ventral part layer 5	ACAv5	mPFC21_R	Right
45	13	5321.19	2701.21	4233.82	Anterior cingulate area ventral part layer 5	ACAv5	mPFC21_R	Right
46	15	5329.13	2689.67	4239.24	Anterior cingulate area ventral part layer 5	ACAv5	mPFC21_R	Right
53	16	5337.56	2683.47	4237.05	Anterior cingulate area ventral part layer 5	ACAv5	mPFC21_R	Right
59	16	5373.9	3029.82	4220.63	Anterior cingulate area ventral part layer 5	ACAv5	mPFC21_R	Right
60	16	5349.91	3066.15	4260.81	Anterior cingulate area ventral part layer 5	ACAv5	mPFC21_R	Right
62	16	5369.46	3053.42	4257.95	Anterior cingulate area ventral part layer 5	ACAv5	mPFC21_R	Right
63	16	5347.87	3026.39	4210.93	Anterior cingulate area ventral part layer 5	ACAv5	mPFC21_R	Right
66	16	5330.3	2938.73	4228.14	Anterior cingulate area ventral part layer 5	ACAv5	mPFC21_R	Right
68	16	5340.5	2928.67	4221.75	Anterior cingulate area ventral part layer 5	ACAv5	mPFC21_R	Right
70	16	5325.47	2950.06	4257.85	Anterior cingulate area ventral part layer 5	ACAv5	mPFC21_R	Right
73	14	5337.55	2901.69	4246.57	Anterior cingulate area ventral part layer 5	ACAv5	mPFC21_R	Right
86	14	5336.81	2783.73	4253.97	Anterior cingulate area ventral part layer 5	ACAv5	mPFC21_R	Right
94	16	5322.83	2728.24	4235.84	Anterior cingulate area ventral part layer 5	ACAv5	mPFC21_R	Right
104	14	5356.66	3140.54	4247.07	Anterior cingulate area ventral part layer 5	ACAv5	mPFC21_R	Right
110	15	5329.34	2964.93	4246.07	Anterior cingulate area ventral part layer 5	ACAv5	mPFC21_R	Right
115	16	5367.45	2907.48	4249.9	Anterior cingulate area ventral part layer 5	ACAv5	mPFC21_R	Right
122	16	5356.82	2867.8	4252.58	Anterior cingulate area ventral part layer 5	ACAv5	mPFC21_R	Right
127	14	5304.84	2757.34	4210.23	Anterior cingulate area ventral part layer 5	ACAv5	mPFC21_R	Right
128	16	5316.41	2731.09	4216.58	Anterior cingulate area ventral part layer 5	ACAv5	mPFC21_R	Right
129	16	5316.12	2740.19	4206.51	Anterior cingulate area ventral part layer 5	ACAv5	mPFC21_R	Right
131	15	5318.94	2759.78	4209.82	Anterior cingulate area ventral part layer 5	ACAv5	mPFC21_R	Right
138	14	5358.35	3168.17	4219.24	Anterior cingulate area ventral part layer 5	ACAv5	mPFC21_R	Right
141	16	5371.29	3025.06	4231.91	Anterior cingulate area ventral part layer 5	ACAv5	mPFC21_R	Right
142	16	5347.35	2991.97	4216.73	Anterior cingulate area ventral part layer 5	ACAv5	mPFC21_R	Right
143	16	5371.75	3010.8	4223.69	Anterior cingulate area ventral part layer 5	ACAv5	mPFC21_R	Right
145	15	5324.04	2912.59	4222.1	Anterior cingulate area ventral part layer 5	ACAv5	mPFC21_R	Right
148	16	5318.05	2878.51	4230.99	Anterior cingulate area ventral part layer 5	ACAv5	mPFC21_R	Right
149	14	5362.4	2892.96	4242.7	Anterior cingulate area ventral part layer 5	ACAv5	mPFC21_R	Right
152	14	5344.11	2920.07	4216.15	Anterior cingulate area ventral part layer 5	ACAv5	mPFC21_R	Right
155	16	5348.73	2853.61	4255.77	Anterior cingulate area ventral part layer 5	ACAv5	mPFC21_R	Right
160	16	5329.41	2885.03	4249.22	Anterior cingulate area ventral part layer 5	ACAv5	mPFC21_R	Right
162	16	5337.83	2802.31	4214.45	Anterior cingulate area ventral part layer 5	ACAv5	mPFC21_R	Right
163	16	5310.77	2840.56	4208.87	Anterior cingulate area ventral part layer 5	ACAv5	mPFC21_R	Right
165	16	5343.44	2767.17	4216.9	Anterior cingulate area ventral part layer 5	ACAv5	mPFC21_R	Right
168	16	5315.17	2758.85	4231.21	Anterior cingulate area ventral part layer 5	ACAv5	mPFC21_R	Right
177	16	5337.01	2692.17	4209.11	Anterior cingulate area ventral part layer 5	ACAv5	mPFC21_R	Right
179	16	5290.17	2663.24	4226.78	Anterior cingulate area ventral part layer 5	ACAv5	mPFC21_R	Right
180	13	5317.75	2645.84	4229.49	Anterior cingulate area ventral part layer 5	ACAv5	mPFC21_R	Right
184	16	5351.18	3034.17	4241.01	Anterior cingulate area ventral part layer 5	ACAv5	mPFC21_R	Right
185	16	5351.69	2979.69	4259.18	Anterior cingulate area ventral part layer 5	ACAv5	mPFC21_R	Right
186	15	5366.01	2960.53	4236.63	Anterior cingulate area ventral part layer 5	ACAv5	mPFC21_R	Right
187	16	5369.89	2961.47	4256.55	Anterior cingulate area ventral part layer 5	ACAv5	mPFC21_R	Right
194	16	5301.82	2767.91	4242.95	Anterior cingulate area ventral part layer 5	ACAv5	mPFC21_R	Right
197	14	5302.33	2668.44	4230.59	Anterior cingulate area ventral part layer 5	ACAv5	mPFC21_R	Right
201	15	5324.28	2759.94	4209.72	Anterior cingulate area ventral part layer 5	ACAv5	mPFC21_R	Right
205	13	5331.4	2892.32	4213.16	Anterior cingulate area ventral part layer 5	ACAv5	mPFC21_R	Right
207	15	5334.2	2714.36	4229.57	Anterior cingulate area ventral part layer 5	ACAv5	mPFC21_R	Right
209	16	5328.62	2897.1	4233.97	Anterior cingulate area ventral part layer 5	ACAv5	mPFC21_R	Right
211	16	5363.56	2881.73	4234.83	Anterior cingulate area ventral part layer 5	ACAv5	mPFC21_R	Right
215	16	5313.22	2708.07	4223.44	Anterior cingulate area ventral part layer 5	ACAv5	mPFC21_R	Right
6	15	5439.85	2328.23	4156.39	Anterior cingulate area ventral part layer 2/3	ACAv2/3	mPFC21_R	Right
17	16	5426.05	2250.73	4151.63	Anterior cingulate area dorsal part layer 2/3	ACAd2/3	mPFC21_R	Right
43	16	5443.7	2202.33	4171.07	Anterior cingulate area dorsal part layer 2/3	ACAd2/3	mPFC21_R	Right
74	16	5477.01	2434.81	4134.1	Anterior cingulate area ventral part layer 2/3	ACAv2/3	mPFC21_R	Right
76	16	5446.46	2433.15	4149.57	Anterior cingulate area ventral part layer 2/3	ACAv2/3	mPFC21_R	Right
77	14	5474.17	2422.38	4152.93	Anterior cingulate area ventral part layer 2/3	ACAv2/3	mPFC21_R	Right
80	16	5447.53	2336.53	4162.46	Anterior cingulate area ventral part layer 2/3	ACAv2/3	mPFC21_R	Right
84	15	5433.87	2297.29	4138.27	Anterior cingulate area dorsal part layer 2/3	ACAd2/3	mPFC21_R	Right
91	16	5433.57	2277.43	4137.7	Anterior cingulate area dorsal part layer 2/3	ACAd2/3	mPFC21_R	Right
96	15	5472.18	2280.52	4155.59	Anterior cingulate area dorsal part layer 2/3	ACAd2/3	mPFC21_R	Right
118	16	5431.61	2327.05	4175.38	Anterior cingulate area ventral part layer 2/3	ACAv2/3	mPFC21_R	Right
120	16	5442.65	2231	4144.91	Anterior cingulate area dorsal part layer 2/3	ACAd2/3	mPFC21_R	Right
124	14	5460.17	2313.01	4140.45	Anterior cingulate area dorsal part layer 2/3	ACAd2/3	mPFC21_R	Right
125	16	5439.56	2205.8	4150.42	Anterior cingulate area dorsal part layer 2/3	ACAd2/3	mPFC21_R	Right
127	15	5445.11	2226.44	4175.3	Anterior cingulate area dorsal part layer 2/3	ACAd2/3	mPFC21_R	Right
129	16	5435.72	2339.18	4142.37	Anterior cingulate area dorsal part layer 2/3	ACAd2/3	mPFC21_R	Right
131	15	5432.53	2268.1	4143.53	Anterior cingulate area dorsal part layer 2/3	ACAd2/3	mPFC21_R	Right
133	16	5455.05	2325.43	4182.55	Anterior cingulate area dorsal part layer 2/3	ACAd2/3	mPFC21_R	Right
134	16	5460.44	2307.82	4165.8	Anterior cingulate area dorsal part layer 2/3	ACAd2/3	mPFC21_R	Right
135	14	5434.77	2140.5	4170.92	Anterior cingulate area dorsal part layer 2/3	ACAd2/3	mPFC21_R	Right
137	16	5436.22	2320.64	4159.47	Anterior cingulate area dorsal part layer 2/3	ACAd2/3	mPFC21_R	Right
139	16	5459.23	2338.96	4160.27	Anterior cingulate area ventral part layer 2/3	ACAv2/3	mPFC21_R	Right
141	15	5435.43	2254.2	4153.67	Anterior cingulate area dorsal part layer 2/3	ACAd2/3	mPFC21_R	Right
145	16	5457.26	2171.79	4178.62	Anterior cingulate area dorsal part layer 2/3	ACAd2/3	mPFC21_R	Right
147	16	5436.2	2333.95	4162.26	Anterior cingulate area ventral part layer 2/3	ACAv2/3	mPFC21_R	Right
155	15	5426.13	2274.51	4153.04	Anterior cingulate area dorsal part layer 2/3	ACAd2/3	mPFC21_R	Right
157	16	5431.53	2148.99	4138.05	Anterior cingulate area dorsal part layer 2/3	ACAd2/3	mPFC21_R	Right
161	16	5465.17	2395.36	4151.57	Anterior cingulate area ventral part layer 2/3	ACAv2/3	mPFC21_R	Right
163	16	5445.77	2276.47	4168.77	Anterior cingulate area dorsal part layer 2/3	ACAd2/3	mPFC21_R	Right
167	16	5431.19	2360.91	4182.54	Anterior cingulate area ventral part layer 2/3	ACAv2/3	mPFC21_R	Right
169	16	5464.89	2230.83	4182.24	Anterior cingulate area dorsal part layer 2/3	ACAd2/3	mPFC21_R	Right
171	16	5459.43	2433.89	4147.29	Anterior cingulate area ventral part layer 2/3	ACAv2/3	mPFC21_R	Right
175	16	5437.43	2283.42	4157.62	Anterior cingulate area dorsal part layer 2/3	ACAd2/3	mPFC21_R	Right
179	15	5458.98	2141.76	4165.4	Anterior cingulate area dorsal part layer 2/3	ACAd2/3	mPFC21_R	Right
181	16	5439.06	2316	4141.58	Anterior cingulate area dorsal part layer 2/3	ACAd2/3	mPFC21_R	Right
183	16	5427.61	2203.19	4186.92	Anterior cingulate area dorsal part layer 2/3	ACAd2/3	mPFC21_R	Right
185	16	5416.19	2159.66	4156.28	Anterior cingulate area dorsal part layer 2/3	ACAd2/3	mPFC21_R	Right
187	16	5454.53	2344.5	4155.09	Anterior cingulate area dorsal part layer 2/3	ACAd2/3	mPFC21_R	Right
189	16	5421.39	2122.71	4140.11	Anterior cingulate area dorsal part layer 2/3	ACAd2/3	mPFC21_R	Right
191	16	5459.23	2158.7	4142.7	Anterior cingulate area dorsal part layer 2/3	ACAd2/3	mPFC21_R	Right
193	16	5463.81	2441.25	4139.5	Anterior cingulate area ventral part layer 2/3	ACAv2/3	mPFC21_R	Right
4	16	5132.58	3408.82	3218.64	Infralimbic area layer 5	ILA5	mPFC30_R	Right
22	16	5146.22	3349.17	3211.74	Infralimbic area layer 5	ILA5	mPFC30_R	Right
24	13	5164.77	3345.67	3222.56	Infralimbic area layer 5	ILA5	mPFC30_R	Right
30	14	5158.83	3267.08	3202.38	Prelimbic area layer 5	PL5	mPFC30_R	Right
35	16	5120.66	3225.09	3200.83	Prelimbic area layer 5	PL5	mPFC30_R	Right
43	14	5149.36	3019.92	3221.58	Prelimbic area layer 5	PL5	mPFC30_R	Right
74	14	5142.1	3195.24	3224.59	Prelimbic area layer 5	PL5	mPFC30_R	Right
76	16	5124.28	3158.89	3223.41	Prelimbic area layer 5	PL5	mPFC30_R	Right
77	13	5154.44	3180.18	3202.2	Prelimbic area layer 5	PL5	mPFC30_R	Right
94	16	5122.43	3270.25	3207.12	Infralimbic area layer 5	ILA5	mPFC30_R	Right
96	16	5162.33	3363.84	3188.4	Infralimbic area layer 5	ILA5	mPFC30_R	Right
98	16	5117.58	2978.89	3217.94	Prelimbic area layer 5	PL5	mPFC30_R	Right
0	14	5166.26	3414.42	3218.32	Infralimbic area layer 5	ILA5	mPFC30_R	Right
2	14	5167.15	3394.56	3224.44	Infralimbic area layer 5	ILA5	mPFC30_R	Right
12	14	5135.61	3240.01	3232.4	Prelimbic area layer 5	PL5	mPFC30_R	Right
16	16	5160.14	3147.63	3236.87	Prelimbic area layer 5	PL5	mPFC30_R	Right
18	13	5158.24	3171.34	3239.26	Prelimbic area layer 5	PL5	mPFC30_R	Right
19	16	5158.55	3111.07	3222.67	Prelimbic area layer 5	PL5	mPFC30_R	Right
23	16	5116.44	3140.4	3217.84	Prelimbic area layer 5	PL5	mPFC30_R	Right
29	16	5151.3	2935.4	3228.72	Prelimbic area layer 5	PL5	mPFC30_R	Right
47	16	5149.74	3279.74	3226.59	Prelimbic area layer 5	PL5	mPFC30_R	Right
48	16	5132.22	3235.61	3208.78	Prelimbic area layer 5	PL5	mPFC30_R	Right
51	14	5138.01	3235.86	3238.99	Prelimbic area layer 5	PL5	mPFC30_R	Right
54	16	5114.52	3203.17	3208.4	Prelimbic area layer 5	PL5	mPFC30_R	Right
58	14	5139.96	3191.86	3217.69	Prelimbic area layer 5	PL5	mPFC30_R	Right
63	16	5152.26	3030.11	3213.81	Prelimbic area layer 5	PL5	mPFC30_R	Right
69	13	5117.8	2950.47	3229.36	Prelimbic area layer 5	PL5	mPFC30_R	Right
70	14	5147.49	2980.44	3256.18	Prelimbic area layer 5	PL5	mPFC30_R	Right
72	14	5115.16	2949.34	3255.95	Prelimbic area layer 5	PL5	mPFC30_R	Right
74	16	5123.1	3401.77	3192.81	Infralimbic area layer 5	ILA5	mPFC30_R	Right
82	16	5168.03	3376.96	3229.2	Infralimbic area layer 5	ILA5	mPFC30_R	Right
84	16	5160.98	3341.6	3203.35	Infralimbic area layer 5	ILA5	mPFC30_R	Right
89	14	5141.58	3328.95	3238.12	Infralimbic area layer 5	ILA5	mPFC30_R	Right
90	15	5132.07	3272.7	3235.13	Prelimbic area layer 5	PL5	mPFC30_R	Right
93	16	5128.77	3226.42	3225.59	Prelimbic area layer 5	PL5	mPFC30_R	Right
96	16	5141.39	3172.8	3233.54	Prelimbic area layer 5	PL5	mPFC30_R	Right
98	16	5130.67	3178.17	3197.81	Prelimbic area layer 5	PL5	mPFC30_R	Right
99	14	5142.2	3184.61	3214.77	Prelimbic area layer 5	PL5	mPFC30_R	Right
101	16	5149.62	3135.02	3220.76	Prelimbic area layer 5	PL5	mPFC30_R	Right
102	14	5126.62	3150.72	3245.46	Prelimbic area layer 5	PL5	mPFC30_R	Right
105	16	5132.27	3111.62	3242.75	Prelimbic area layer 5	PL5	mPFC30_R	Right
108	14	5125.17	3056.79	3221.78	Prelimbic area layer 5	PL5	mPFC30_R	Right
114	16	5127.29	2984.27	3244.2	Prelimbic area layer 5	PL5	mPFC30_R	Right
118	16	5150.13	2996.69	3229.66	Prelimbic area layer 5	PL5	mPFC30_R	Right
120	14	5127.93	2963.54	3238.36	Prelimbic area layer 5	PL5	mPFC30_R	Right
125	14	5152.52	2924.59	3259.74	Prelimbic area layer 5	PL5	mPFC30_R	Right
134	14	5129.04	3312.43	3224.69	Infralimbic area layer 5	ILA5	mPFC30_R	Right
139	14	5158.74	3255.56	3241.54	Prelimbic area layer 5	PL5	mPFC30_R	Right
141	14	5141.25	3227.48	3228.1	Prelimbic area layer 5	PL5	mPFC30_R	Right
151	15	5119.08	3080.94	3239.76	Prelimbic area layer 5	PL5	mPFC30_R	Right
156	14	5142.47	3025.29	3211.25	Prelimbic area layer 5	PL5	mPFC30_R	Right
157	16	5142.04	3014.08	3235.98	Prelimbic area layer 5	PL5	mPFC30_R	Right
163	13	5139.81	2962.54	3253.48	Prelimbic area layer 5	PL5	mPFC30_R	Right
165	14	5132.15	2952.81	3249.28	Prelimbic area layer 5	PL5	mPFC30_R	Right
169	15	5138.81	3183.92	3241.82	Prelimbic area layer 5	PL5	mPFC30_R	Right
179	16	5125.97	3289.36	3233.05	Infralimbic area layer 5	ILA5	mPFC30_R	Right
181	16	5119.3	3325.93	3207.17	Infralimbic area layer 5	ILA5	mPFC30_R	Right
185	16	5123.39	3355.58	3235.65	Infralimbic area layer 5	ILA5	mPFC30_R	Right
186	14	5139.67	3281.62	3198.99	Prelimbic area layer 5	PL5	mPFC30_R	Right
187	16	5143.1	3022.88	3246.59	Prelimbic area layer 5	PL5	mPFC30_R	Right
190	16	5143.13	3316.87	3212.06	Infralimbic area layer 5	ILA5	mPFC30_R	Right
1	14	6031.5	2881.43	3666.98	Prelimbic area layer 5	PL5	MPFC31_L	Left
7	15	6007.84	3054.05	3666.38	Prelimbic area layer 5	PL5	MPFC31_L	Left
10	16	5999.19	3194.16	3657.04	Prelimbic area layer 5	PL5	MPFC31_L	Left
21	16	6022.49	3183.83	3673.06	Prelimbic area layer 5	PL5	MPFC31_L	Left
28	13	6030.68	3172.39	3672.58	Prelimbic area layer 5	PL5	MPFC31_L	Left
39	14	6007.44	2948.77	3648.56	Prelimbic area layer 5	PL5	MPFC31_L	Left
41	16	6009.74	3011.06	3654.56	Prelimbic area layer 5	PL5	MPFC31_L	Left
42	13	6026.5	3025.81	3693.25	Prelimbic area layer 5	PL5	MPFC31_L	Left
46	15	6005.64	3011.75	3670.47	Prelimbic area layer 5	PL5	MPFC31_L	Left
47	13	6006.41	3173.55	3687.66	Prelimbic area layer 5	PL5	MPFC31_L	Left
51	16	6026.22	3218.77	3682.66	Prelimbic area layer 5	PL5	MPFC31_L	Left
52	13	6029.46	3248.39	3658.49	Prelimbic area layer 5	PL5	MPFC31_L	Left
57	16	6016.78	3007.98	3650.62	Prelimbic area layer 5	PL5	MPFC31_L	Left
66	13	6032.54	3024.85	3678.77	Prelimbic area layer 5	PL5	MPFC31_L	Left
74	16	6032.31	2993.57	3691.67	Prelimbic area layer 5	PL5	MPFC31_L	Left
82	13	6018.47	2812.99	3682.5	Prelimbic area layer 5	PL5	MPFC31_L	Left
83	13	6010.22	3239.91	3681.55	Prelimbic area layer 5	PL5	MPFC31_L	Left
84	14	6027.08	3116.05	3653.99	Prelimbic area layer 5	PL5	MPFC31_L	Left
85	15	6015.62	3200.43	3668.86	Prelimbic area layer 5	PL5	MPFC31_L	Left
91	14	5999.23	3133.9	3688.16	Prelimbic area layer 5	PL5	MPFC31_L	Left
93	13	6014.27	2955.65	3687	Prelimbic area layer 5	PL5	MPFC31_L	Left
94	16	6032.1	3031.88	3666.12	Prelimbic area layer 5	PL5	MPFC31_L	Left
97	13	6031.53	3157.57	3670.2	Prelimbic area layer 5	PL5	MPFC31_L	Left
99	13	6005.45	3214.42	3649.93	Prelimbic area layer 5	PL5	MPFC31_L	Left
106	14	6032.72	2969.58	3677.24	Prelimbic area layer 5	PL5	MPFC31_L	Left
110	16	5998.32	3017.18	3651.01	Prelimbic area layer 5	PL5	MPFC31_L	Left
111	13	6004.17	3228.47	3677.99	Prelimbic area layer 5	PL5	MPFC31_L	Left
3	16	6372.73	3085.54	3430.69	Prelimbic area layer 6a	PL6a	PFC32_L1	Left
8	13	6339.05	3296.18	3417.41	Infralimbic area layer 6a	ILA6a	PFC32_L1	Left
12	14	6370.85	3340.57	3435.46	Infralimbic area layer 6a	ILA6a	PFC32_L1	Left
16	15	6348.39	3484.54	3420.65	Infralimbic area layer 6a	ILA6a	PFC32_L1	Left
22	16	6337.3	3591.44	3431.95	Infralimbic area layer 6a	ILA6a	PFC32_L1	Left
26	16	6385.54	3570.27	3419.71	Infralimbic area layer 6a	ILA6a	PFC32_L1	Left
32	13	6336.51	3355.71	3402.09	Infralimbic area layer 6a	ILA6a	PFC32_L1	Left
37	13	6375.53	3490.24	3405.65	Infralimbic area layer 6a	ILA6a	PFC32_L1	Left
46	14	6367.81	3326.72	3428.45	Infralimbic area layer 6a	ILA6a	PFC32_L1	Left
48	16	6371.44	3314.4	3420.53	Infralimbic area layer 6a	ILA6a	PFC32_L1	Left
50	13	6333.23	3115.51	3410.77	Prelimbic area layer 6a	PL6a	PFC32_L1	Left
51	14	6360.59	3104.38	3438.35	Prelimbic area layer 6a	PL6a	PFC32_L1	Left
53	13	6358.58	3463.27	3406.33	Infralimbic area layer 6a	ILA6a	PFC32_L1	Left
56	15	6351.05	3442.86	3437.67	Infralimbic area layer 6a	ILA6a	PFC32_L1	Left
58	13	6356.16	3451.19	3423.98	Infralimbic area layer 6a	ILA6a	PFC32_L1	Left
61	16	6336.02	3389.48	3403.02	Infralimbic area layer 6a	ILA6a	PFC32_L1	Left
62	15	6370.21	3384.2	3405.06	Infralimbic area layer 6a	ILA6a	PFC32_L1	Left
70	13	6372.02	3218.52	3412.18	Prelimbic area layer 6a	PL6a	PFC32_L1	Left
71	14	6350.07	3180.66	3403.94	Prelimbic area layer 6a	PL6a	PFC32_L1	Left
78	13	6371.83	3470.82	3436.16	Infralimbic area layer 6a	ILA6a	PFC32_L1	Left
79	13	6360.1	3480.91	3420.5	Infralimbic area layer 6a	ILA6a	PFC32_L1	Left
83	13	6356.82	3111.19	3422.22	Prelimbic area layer 6a	PL6a	PFC32_L1	Left
87	16	6346.56	3546	3402.07	Infralimbic area layer 6a	ILA6a	PFC32_L1	Left
88	13	6345.81	3556.43	3398.54	Infralimbic area layer 6a	ILA6a	PFC32_L1	Left
90	15	6354.98	3562.09	3400.22	Infralimbic area layer 6a	ILA6a	PFC32_L1	Left
91	16	6355.57	3580.65	3438.83	Infralimbic area layer 6a	ILA6a	PFC32_L1	Left
93	14	6337.3	3247.12	3416.1	Prelimbic area layer 6a	PL6a	PFC32_L1	Left
94	14	6363.52	3213.79	3405.68	Prelimbic area layer 6a	PL6a	PFC32_L1	Left
95	16	6349.66	3262.95	3444.54	Prelimbic area layer 6a	PL6a	PFC32_L1	Left
98	16	6352.5	3517.38	3430.31	Infralimbic area layer 6a	ILA6a	PFC32_L1	Left
101	14	6351.09	3516.76	3444.74	Infralimbic area layer 6a	ILA6a	PFC32_L1	Left
106	14	6364.15	3427.19	3396.58	Infralimbic area layer 6a	ILA6a	PFC32_L1	Left
107	13	6341.21	3422.14	3421.99	Infralimbic area layer 6a	ILA6a	PFC32_L1	Left
108	14	6383.7	3410.53	3414.21	Infralimbic area layer 6a	ILA6a	PFC32_L1	Left
109	13	6338.5	3150.38	3433.33	Prelimbic area layer 6a	PL6a	PFC32_L1	Left
110	15	6375	3127.76	3395.4	Prelimbic area layer 6a	PL6a	PFC32_L1	Left
113	16	6355.26	3262.46	3425.52	Prelimbic area layer 6a	PL6a	PFC32_L1	Left
114	13	6362.74	3292.72	3428.86	Prelimbic area layer 6a	PL6a	PFC32_L1	Left
119	14	6339.5	3199.14	3397.52	Prelimbic area layer 6a	PL6a	PFC32_L1	Left
120	14	6338.11	3207.75	3440.02	Prelimbic area layer 6a	PL6a	PFC32_L1	Left
123	16	6373.56	3052.78	3417.07	Prelimbic area layer 6a	PL6a	PFC32_L1	Left
126	13	6374.62	3075.99	3397.48	Prelimbic area layer 6a	PL6a	PFC32_L1	Left
130	16	6360.69	3344.66	3421.6	Infralimbic area layer 6a	ILA6a	PFC32_L1	Left
131	14	6350.52	3050.43	3423.5	Prelimbic area layer 6a	PL6a	PFC32_L1	Left
133	15	6383.05	3548.92	3438.8	Infralimbic area layer 6a	ILA6a	PFC32_L1	Left
137	14	6369.89	3351.87	3436.77	Infralimbic area layer 6a	ILA6a	PFC32_L1	Left
138	16	6353.08	3364.7	3395.02	Infralimbic area layer 6a	ILA6a	PFC32_L1	Left
140	13	6339.6	3079.59	3437.56	Prelimbic area layer 6a	PL6a	PFC32_L1	Left
141	14	6339.36	3063.74	3402.52	Prelimbic area layer 6a	PL6a	PFC32_L1	Left
144	13	6372.64	3345.92	3430.02	Infralimbic area layer 6a	ILA6a	PFC32_L1	Left
148	15	6361.99	3127.64	3439.15	Prelimbic area layer 6a	PL6a	PFC32_L1	Left
153	16	6365.94	3438.03	3415.16	Infralimbic area layer 6a	ILA6a	PFC32_L1	Left
155	16	6335.75	3450.5	3429.37	Infralimbic area layer 6a	ILA6a	PFC32_L1	Left
157	16	6379.71	3419.78	3442.24	Infralimbic area layer 6a	ILA6a	PFC32_L1	Left
158	13	6376.77	3411.13	3395.01	Infralimbic area layer 6a	ILA6a	PFC32_L1	Left
160	13	6348.01	3145.91	3441.64	Prelimbic area layer 6a	PL6a	PFC32_L1	Left
162	13	6355.57	3202.1	3419.35	Prelimbic area layer 6a	PL6a	PFC32_L1	Left
163	16	6358.4	3204.86	3440.86	Prelimbic area layer 6a	PL6a	PFC32_L1	Left
166	16	6379.26	3481.7	3411.14	Infralimbic area layer 6a	ILA6a	PFC32_L1	Left
170	16	6367.63	3109.22	3438.01	Prelimbic area layer 6a	PL6a	PFC32_L1	Left
172	13	6369.64	3273.19	3421.43	Prelimbic area layer 6a	PL6a	PFC32_L1	Left
173	16	6358.65	3510.6	3435.43	Infralimbic area layer 6a	ILA6a	PFC32_L1	Left
174	16	6384.44	3526.45	3440.11	Infralimbic area layer 6a	ILA6a	PFC32_L1	Left
177	13	6350.26	3525.16	3411.41	Infralimbic area layer 6a	ILA6a	PFC32_L1	Left
179	15	6378.37	3133.39	3428.94	Prelimbic area layer 6a	PL6a	PFC32_L1	Left
180	14	6366.99	3122.49	3444.11	Prelimbic area layer 6a	PL6a	PFC32_L1	Left
185	13	6334.08	3189.42	3402.47	Prelimbic area layer 6a	PL6a	PFC32_L1	Left
187	14	6355.56	3163.38	3434.06	Prelimbic area layer 6a	PL6a	PFC32_L1	Left
188	13	6365.59	3056.18	3395.73	Prelimbic area layer 6a	PL6a	PFC32_L1	Left
190	14	6334.93	3338.04	3443.6	Infralimbic area layer 6a	ILA6a	PFC32_L1	Left
191	13	6345.93	3385.46	3409.06	Infralimbic area layer 6a	ILA6a	PFC32_L1	Left
194	16	6347.45	3436.49	3409.85	Infralimbic area layer 6a	ILA6a	PFC32_L1	Left
196	14	6334.75	3454.03	3423.32	Infralimbic area layer 6a	ILA6a	PFC32_L1	Left
197	14	6359.24	3166.71	3397.19	Prelimbic area layer 6a	PL6a	PFC32_L1	Left
198	16	6352.72	3166.78	3428.65	Prelimbic area layer 6a	PL6a	PFC32_L1	Left
199	14	6356.59	3180.39	3426	Prelimbic area layer 6a	PL6a	PFC32_L1	Left
200	16	6358.94	3204.91	3437.16	Prelimbic area layer 6a	PL6a	PFC32_L1	Left
202	13	6358.51	3529.45	3401.18	Infralimbic area layer 6a	ILA6a	PFC32_L1	Left
206	13	6342.14	3201.23	3395.81	Prelimbic area layer 6a	PL6a	PFC32_L1	Left
208	13	6336.23	3143.12	3406.47	Prelimbic area layer 6a	PL6a	PFC32_L1	Left

## Sheet: 1c_mos_map
id	cluster	x	y	z	position	region_acronym	exp_name	side
2	16	4325.6	1661.29	3876.96	Secondary motor area layer 2/3	MOs2/3	motor_co	Left
27	16	4281.98	2287.84	4023.25	Secondary motor area layer 6a	MOs6a	motor_co	Left
39	16	4273.67	2407.18	4051.12	Secondary motor area layer 6a	MOs6a	motor_co	Left
40	16	4273.67	2407.18	4051.12	Secondary motor area layer 6a	MOs6a	motor_co	Left
46	16	4281.98	2287.84	4023.25	Secondary motor area layer 6a	MOs6a	motor_co	Left
74	16	4279.9	2317.67	4030.22	Secondary motor area layer 6a	MOs6a	motor_co	Left
79	16	4335.98	1512.11	3842.13	Secondary motor area layer 2/3	MOs2/3	motor_co	Left
85	16	4281.98	2287.84	4023.25	Secondary motor area layer 6a	MOs6a	motor_co	Left
86	16	4331.83	1571.78	3856.06	Secondary motor area layer 2/3	MOs2/3	motor_co	Left
5	16	4154.73	2058.43	3871.49	Secondary motor area layer 5	MOs5	motor_co	Left
7	16	4158.52	1998.14	3852.21	Secondary motor area layer 5	MOs5	motor_co	Left
8	16	4166.1	1877.54	3813.64	Secondary motor area layer 5	MOs5	motor_co	Left
27	16	4139.57	2299.63	3948.63	Secondary motor area layer 5	MOs5	motor_co	Left
30	16	4139.57	2299.63	3948.63	Secondary motor area layer 5	MOs5	motor_co	Left
33	16	4147.15	2179.03	3910.06	Secondary motor area layer 5	MOs5	motor_co	Left
37	16	4156.62	2028.29	3861.85	Secondary motor area layer 5	MOs5	motor_co	Left
40	16	4152.83	2088.58	3881.14	Secondary motor area layer 5	MOs5	motor_co	Left
51	16	4154.73	2058.43	3871.49	Secondary motor area layer 5	MOs5	motor_co	Left
63	16	4169.89	1817.24	3794.35	Secondary motor area layer 2/3	MOs2/3	motor_co	Left
79	16	4179.37	1666.49	3746.14	Secondary motor area layer 2/3	MOs2/3	motor_co	Left
85	16	4141.46	2269.48	3938.99	Secondary motor area layer 5	MOs5	motor_co	Left
94	16	4160.42	1967.99	3842.57	Secondary motor area layer 5	MOs5	motor_co	Left
95	16	4160.42	1967.99	3842.57	Secondary motor area layer 5	MOs5	motor_co	Left
96	16	4164.21	1907.69	3823.28	Secondary motor area layer 5	MOs5	motor_co	Left
99	16	4168	1847.39	3804	Secondary motor area layer 2/3	MOs2/3	motor_co	Left
101	16	4175.58	1726.79	3765.43	Secondary motor area layer 2/3	MOs2/3	motor_co	Left
102	16	4179.37	1666.49	3746.14	Secondary motor area layer 2/3	MOs2/3	motor_co	Left
110	16	4183.16	1606.19	3726.86	Secondary motor area layer 2/3	MOs2/3	motor_co	Left
111	16	4160.42	1967.99	3842.57	Secondary motor area layer 5	MOs5	motor_co	Left
114	16	4160.42	1967.99	3842.57	Secondary motor area layer 5	MOs5	motor_co	Left
123	16	4173.68	1756.94	3775.07	Secondary motor area layer 2/3	MOs2/3	motor_co	Left
124	16	4150.94	2118.73	3890.78	Secondary motor area layer 5	MOs5	motor_co	Left
126	16	4143.36	2239.33	3929.35	Secondary motor area layer 5	MOs5	motor_co	Left
128	16	4183.16	1606.19	3726.86	Secondary motor area layer 2/3	MOs2/3	motor_co	Left
129	16	4183.16	1606.19	3726.86	Secondary motor area layer 2/3	MOs2/3	motor_co	Left
130	16	4149.04	2148.88	3900.42	Secondary motor area layer 5	MOs5	motor_co	Left
132	16	4186.95	1545.89	3707.57	Secondary motor area layer 2/3	MOs2/3	motor_co	Left
1	16	7203.7	1700.86	3994.31	Secondary motor area layer 2/3	MOs2/3	motor_co	Left
7	16	7051.88	2242.47	3821.59	Secondary motor area layer 5	MOs5	motor_co	Left
13	16	7158.16	1863.34	3942.5	Secondary motor area layer 5	MOs5	motor_co	Left
29	16	7203.7	1700.86	3994.31	Secondary motor area layer 2/3	MOs2/3	motor_co	Left
44	16	7234.07	1592.54	4028.86	Secondary motor area layer 2/3	MOs2/3	motor_co	Left
46	16	7249.25	1538.38	4046.13	Secondary motor area layer 2/3	MOs2/3	motor_co	Left
49	16	7279.61	1430.06	4080.67	Secondary motor area layer 2/3	MOs2/3	motor_co	Left
60	16	7112.61	2025.82	3890.68	Secondary motor area layer 5	MOs5	motor_co	Left
61	16	7158.16	1863.34	3942.5	Secondary motor area layer 5	MOs5	motor_co	Left
62	16	7120.2	1998.74	3899.32	Secondary motor area layer 5	MOs5	motor_co	Left
76	16	7142.98	1917.5	3925.22	Secondary motor area layer 5	MOs5	motor_co	Left
91	16	7218.89	1646.7	4011.59	Secondary motor area layer 2/3	MOs2/3	motor_co	Left
117	16	7120.2	1998.74	3899.32	Secondary motor area layer 5	MOs5	motor_co	Left
122	16	7150.57	1890.42	3933.86	Secondary motor area layer 5	MOs5	motor_co	Left
141	16	7226.48	1619.62	4020.22	Secondary motor area layer 2/3	MOs2/3	motor_co	Left
146	16	7256.84	1511.3	4054.77	Secondary motor area layer 2/3	MOs2/3	motor_co	Left
154	16	7211.3	1673.78	4002.95	Secondary motor area layer 2/3	MOs2/3	motor_co	Left
156	16	7226.48	1619.62	4020.22	Secondary motor area layer 2/3	MOs2/3	motor_co	Left
157	16	7226.48	1619.62	4020.22	Secondary motor area layer 2/3	MOs2/3	motor_co	Left
163	16	7211.3	1673.78	4002.95	Secondary motor area layer 2/3	MOs2/3	motor_co	Left
170	16	7120.2	1998.74	3899.32	Secondary motor area layer 5	MOs5	motor_co	Left
175	16	7074.66	2161.23	3847.5	Secondary motor area layer 5	MOs5	motor_co	Left
176	16	7203.7	1700.86	3994.31	Secondary motor area layer 2/3	MOs2/3	motor_co	Left
178	16	7142.98	1917.5	3925.22	Secondary motor area layer 5	MOs5	motor_co	Left
180	16	7188.52	1755.02	3977.04	Secondary motor area layer 2/3	MOs2/3	motor_co	Left
182	16	7188.52	1755.02	3977.04	Secondary motor area layer 2/3	MOs2/3	motor_co	Left
184	16	7218.89	1646.7	4011.59	Secondary motor area layer 2/3	MOs2/3	motor_co	Left
186	16	7241.66	1565.46	4037.49	Secondary motor area layer 2/3	MOs2/3	motor_co	Left
188	16	7135.38	1944.58	3916.59	Secondary motor area layer 5	MOs5	motor_co	Left
192	16	7105.02	2052.9	3882.04	Secondary motor area layer 5	MOs5	motor_co	Left
194	16	7158.16	1863.34	3942.5	Secondary motor area layer 5	MOs5	motor_co	Left
196	16	7218.89	1646.7	4011.59	Secondary motor area layer 2/3	MOs2/3	motor_co	Left
198	16	7127.79	1971.66	3907.95	Secondary motor area layer 5	MOs5	motor_co	Left
200	16	7135.38	1944.58	3916.59	Secondary motor area layer 5	MOs5	motor_co	Left
202	16	7211.3	1673.78	4002.95	Secondary motor area layer 2/3	MOs2/3	motor_co	Left
204	16	7188.52	1755.02	3977.04	Secondary motor area layer 2/3	MOs2/3	motor_co	Left
206	16	7211.3	1673.78	4002.95	Secondary motor area layer 2/3	MOs2/3	motor_co	Left
211	16	7196.11	1727.94	3985.68	Secondary motor area layer 2/3	MOs2/3	motor_co	Left
213	16	7211.3	1673.78	4002.95	Secondary motor area layer 2/3	MOs2/3	motor_co	Left
215	16	7279.61	1430.06	4080.67	Secondary motor area layer 2/3	MOs2/3	motor_co	Left
220	16	7142.98	1917.5	3925.22	Secondary motor area layer 5	MOs5	motor_co	Left
222	16	7074.66	2161.23	3847.5	Secondary motor area layer 5	MOs5	motor_co	Left
224	16	7059.47	2215.39	3830.23	Secondary motor area layer 5	MOs5	motor_co	Left
226	16	7150.57	1890.42	3933.86	Secondary motor area layer 5	MOs5	motor_co	Left
228	16	7188.52	1755.02	3977.04	Secondary motor area layer 2/3	MOs2/3	motor_co	Left
230	16	7097.43	2079.98	3873.41	Secondary motor area layer 5	MOs5	motor_co	Left
232	16	7218.89	1646.7	4011.59	Secondary motor area layer 2/3	MOs2/3	motor_co	Left
234	16	7097.43	2079.98	3873.41	Secondary motor area layer 5	MOs5	motor_co	Left
236	16	7105.02	2052.9	3882.04	Secondary motor area layer 5	MOs5	motor_co	Left
238	16	7218.89	1646.7	4011.59	Secondary motor area layer 2/3	MOs2/3	motor_co	Left
240	16	7241.66	1565.46	4037.49	Secondary motor area layer 2/3	MOs2/3	motor_co	Left
14	16	7359.45	1583.56	3951.31	Secondary motor area layer 2/3	MOs2/3	motor_co	Left
30	16	7239.14	2510.88	3923.31	Secondary motor area layer 6a	MOs6a	motor_co	Left
31	16	7248.76	2436.69	3925.55	Secondary motor area layer 6a	MOs6a	motor_co	Left
43	16	7243.95	2473.78	3924.43	Secondary motor area layer 6a	MOs6a	motor_co	Left
52	16	7287.26	2139.95	3934.51	Secondary motor area layer 5	MOs5	motor_co	Left
64	16	7354.64	1620.66	3950.19	Secondary motor area layer 2/3	MOs2/3	motor_co	Left
75	16	7229.51	2585.06	3921.07	Secondary motor area layer 6a	MOs6a	motor_co	Left
84	16	7248.76	2436.69	3925.55	Secondary motor area layer 6a	MOs6a	motor_co	Left
110	16	7345.01	1694.84	3947.95	Secondary motor area layer 2/3	MOs2/3	motor_co	Left
113	16	7364.26	1546.47	3952.43	Secondary motor area layer 2/3	MOs2/3	motor_co	Left
132	16	7354.64	1620.66	3950.19	Secondary motor area layer 2/3	MOs2/3	motor_co	Left
138	16	7354.64	1620.66	3950.19	Secondary motor area layer 2/3	MOs2/3	motor_co	Left
140	16	7354.64	1620.66	3950.19	Secondary motor area layer 2/3	MOs2/3	motor_co	Left
146	16	7335.39	1769.03	3945.71	Secondary motor area layer 2/3	MOs2/3	motor_co	Left
147	16	7248.76	2436.69	3925.55	Secondary motor area layer 6a	MOs6a	motor_co	Left
149	16	7248.76	2436.69	3925.55	Secondary motor area layer 6a	MOs6a	motor_co	Left
151	16	7359.45	1583.56	3951.31	Secondary motor area layer 2/3	MOs2/3	motor_co	Left
153	16	7306.51	1991.58	3938.99	Secondary motor area layer 5	MOs5	motor_co	Left
157	16	7239.14	2510.88	3923.31	Secondary motor area layer 6a	MOs6a	motor_co	Left
160	16	7234.33	2547.97	3922.19	Secondary motor area layer 6a	MOs6a	motor_co	Left
161	16	7364.26	1546.47	3952.43	Secondary motor area layer 2/3	MOs2/3	motor_co	Left
163	16	7359.45	1583.56	3951.31	Secondary motor area layer 2/3	MOs2/3	motor_co	Left
165	16	7349.83	1657.75	3949.07	Secondary motor area layer 2/3	MOs2/3	motor_co	Left
168	16	7239.14	2510.88	3923.31	Secondary motor area layer 6a	MOs6a	motor_co	Left
175	16	7364.26	1546.47	3952.43	Secondary motor area layer 2/3	MOs2/3	motor_co	Left
0	16	4266.19	2514.59	4076.2	Secondary motor area layer 6a	MOs6a	motor_co	Left
3	16	4271.64	2436.27	4057.91	Secondary motor area layer 6a	MOs6a	motor_co	Left
4	10	4271.64	2436.27	4057.91	Secondary motor area layer 6a	MOs6a	motor_co	Left
8	10	4274.37	2397.11	4048.77	Secondary motor area layer 6a	MOs6a	motor_co	Left
10	16	4279.82	2318.79	4030.48	Secondary motor area layer 6a	MOs6a	motor_co	Left
17	16	4285.28	2240.47	4012.19	Secondary motor area layer 5	MOs5	motor_co	Left
18	16	4288	2201.31	4003.05	Secondary motor area layer 5	MOs5	motor_co	Left
19	16	4296.18	2083.84	3975.62	Secondary motor area layer 5	MOs5	motor_co	Left
29	16	4274.37	2397.11	4048.77	Secondary motor area layer 6a	MOs6a	motor_co	Left
33	10	4271.64	2436.27	4057.91	Secondary motor area layer 6a	MOs6a	motor_co	Left
48	16	4279.82	2318.79	4030.48	Secondary motor area layer 6a	MOs6a	motor_co	Left
53	16	4282.55	2279.63	4021.34	Secondary motor area layer 6a	MOs6a	motor_co	Left
55	16	4285.28	2240.47	4012.19	Secondary motor area layer 5	MOs5	motor_co	Left
68	10	4267.55	2495.01	4071.63	Secondary motor area layer 6a	MOs6a	motor_co	Left
72	16	4270.28	2455.85	4062.48	Secondary motor area layer 6a	MOs6a	motor_co	Left
73	16	4273.01	2416.69	4053.34	Secondary motor area layer 6a	MOs6a	motor_co	Left
80	16	4275.73	2377.53	4044.2	Secondary motor area layer 6a	MOs6a	motor_co	Left
82	16	4275.73	2377.53	4044.2	Secondary motor area layer 6a	MOs6a	motor_co	Left
86	16	4277.1	2357.95	4039.62	Secondary motor area layer 6a	MOs6a	motor_co	Left
107	16	4267.55	2495.01	4071.63	Secondary motor area layer 6a	MOs6a	motor_co	Left
109	16	4267.55	2495.01	4071.63	Secondary motor area layer 6a	MOs6a	motor_co	Left
110	16	4267.55	2495.01	4071.63	Secondary motor area layer 6a	MOs6a	motor_co	Left
111	16	4270.28	2455.85	4062.48	Secondary motor area layer 6a	MOs6a	motor_co	Left
114	16	4273.01	2416.69	4053.34	Secondary motor area layer 6a	MOs6a	motor_co	Left
117	16	4275.73	2377.53	4044.2	Secondary motor area layer 6a	MOs6a	motor_co	Left
122	16	4278.46	2338.37	4035.05	Secondary motor area layer 6a	MOs6a	motor_co	Left
128	16	4278.46	2338.37	4035.05	Secondary motor area layer 6a	MOs6a	motor_co	Left
136	16	4286.64	2220.89	4007.62	Secondary motor area layer 5	MOs5	motor_co	Left
137	16	4289.36	2181.73	3998.48	Secondary motor area layer 5	MOs5	motor_co	Left
138	16	4292.09	2142.57	3989.34	Secondary motor area layer 5	MOs5	motor_co	Left
141	16	4297.54	2064.26	3971.05	Secondary motor area layer 5	MOs5	motor_co	Left
142	16	4297.54	2064.26	3971.05	Secondary motor area layer 5	MOs5	motor_co	Left
155	16	4268.92	2475.43	4067.05	Secondary motor area layer 6a	MOs6a	motor_co	Left
157	16	4270.28	2455.85	4062.48	Secondary motor area layer 6a	MOs6a	motor_co	Left
158	10	4271.64	2436.27	4057.91	Secondary motor area layer 6a	MOs6a	motor_co	Left
159	16	4279.82	2318.79	4030.48	Secondary motor area layer 6a	MOs6a	motor_co	Left
164	10	4271.64	2436.27	4057.91	Secondary motor area layer 6a	MOs6a	motor_co	Left
167	16	4281.19	2299.21	4025.91	Secondary motor area layer 6a	MOs6a	motor_co	Left
168	16	4274.37	2397.11	4048.77	Secondary motor area layer 6a	MOs6a	motor_co	Left
30	16	4128	2483.54	4007.45	Secondary motor area layer 6a	MOs6a	motor_co	Left
33	16	4128	2483.54	4007.45	Secondary motor area layer 6a	MOs6a	motor_co	Left
66	16	4154.07	2068.99	3874.87	Secondary motor area layer 5	MOs5	motor_co	Left
68	16	4154.07	2068.99	3874.87	Secondary motor area layer 5	MOs5	motor_co	Left
95	16	4136.3	2351.64	3965.27	Secondary motor area layer 5	MOs5	motor_co	Left
97	16	4128	2483.54	4007.45	Secondary motor area layer 6a	MOs6a	motor_co	Left
99	16	4139.85	2295.11	3947.19	Secondary motor area layer 5	MOs5	motor_co	Left
8	16	7092.87	2096.23	3868.23	Secondary motor area layer 5	MOs5	motor_co	Left
15	10	7153.6	1879.59	3937.32	Secondary motor area layer 5	MOs5	motor_co	Left
21	16	7047.33	2258.71	3816.41	Secondary motor area layer 5	MOs5	motor_co	Left
24	16	7077.69	2150.39	3850.95	Secondary motor area layer 5	MOs5	motor_co	Left
35	16	7123.24	1987.91	3902.77	Secondary motor area layer 5	MOs5	motor_co	Left
42	12	7153.6	1879.59	3937.32	Secondary motor area layer 5	MOs5	motor_co	Left
48	16	7168.78	1825.43	3954.59	Secondary motor area layer 5	MOs5	motor_co	Left
64	16	7259.88	1500.46	4058.22	Secondary motor area layer 2/3	MOs2/3	motor_co	Left
65	16	7259.88	1500.46	4058.22	Secondary motor area layer 2/3	MOs2/3	motor_co	Left
66	16	7039.74	2285.8	3807.77	Secondary motor area layer 5	MOs5	motor_co	Left
67	16	7054.92	2231.63	3825.05	Secondary motor area layer 5	MOs5	motor_co	Left
76	16	7146.01	1906.67	3928.68	Secondary motor area layer 5	MOs5	motor_co	Left
79	16	7176.38	1798.35	3963.22	Secondary motor area layer 5	MOs5	motor_co	Left
90	16	7054.92	2231.63	3825.05	Secondary motor area layer 5	MOs5	motor_co	Left
94	16	7085.28	2123.31	3859.59	Secondary motor area layer 5	MOs5	motor_co	Left
96	16	7085.28	2123.31	3859.59	Secondary motor area layer 5	MOs5	motor_co	Left
97	16	7100.47	2069.15	3876.86	Secondary motor area layer 5	MOs5	motor_co	Left
102	16	7130.83	1960.83	3911.41	Secondary motor area layer 5	MOs5	motor_co	Left
109	16	7130.83	1960.83	3911.41	Secondary motor area layer 5	MOs5	motor_co	Left
110	12	7146.01	1906.67	3928.68	Secondary motor area layer 5	MOs5	motor_co	Left
113	16	7176.38	1798.35	3963.22	Secondary motor area layer 5	MOs5	motor_co	Left
115	16	7191.56	1744.19	3980.5	Secondary motor area layer 2/3	MOs2/3	motor_co	Left
116	12	7206.74	1690.03	3997.77	Secondary motor area layer 2/3	MOs2/3	motor_co	Left
117	16	7221.92	1635.87	4015.04	Secondary motor area layer 2/3	MOs2/3	motor_co	Left
118	16	7221.92	1635.87	4015.04	Secondary motor area layer 2/3	MOs2/3	motor_co	Left
119	16	7237.1	1581.71	4032.31	Secondary motor area layer 2/3	MOs2/3	motor_co	Left
121	16	7267.47	1473.38	4066.86	Secondary motor area layer 2/3	MOs2/3	motor_co	Left
130	16	7115.65	2014.99	3894.13	Secondary motor area layer 5	MOs5	motor_co	Left
132	16	7130.83	1960.83	3911.41	Secondary motor area layer 5	MOs5	motor_co	Left
142	16	7062.51	2204.55	3833.68	Secondary motor area layer 5	MOs5	motor_co	Left
10	16	7257.56	2368.87	3927.6	Secondary motor area layer 5	MOs5	motor_co	Left
15	16	7264.44	2315.88	3929.2	Secondary motor area layer 5	MOs5	motor_co	Left
19	16	7285.06	2156.91	3934	Secondary motor area layer 5	MOs5	motor_co	Left
22	16	7209.44	2739.79	3916.4	Secondary motor area layer 6a	MOs6a	motor_co	Left
23	16	7216.32	2686.8	3918	Secondary motor area layer 6a	MOs6a	motor_co	Left
27	16	7216.32	2686.8	3918	Secondary motor area layer 6a	MOs6a	motor_co	Left
41	16	7243.81	2474.84	3924.4	Secondary motor area layer 6a	MOs6a	motor_co	Left
42	16	7236.94	2527.83	3922.8	Secondary motor area layer 6a	MOs6a	motor_co	Left
46	16	7243.81	2474.84	3924.4	Secondary motor area layer 6a	MOs6a	motor_co	Left
62	11	7285.06	2156.91	3934	Secondary motor area layer 5	MOs5	motor_co	Left
71	16	7212.88	2713.3	3917.2	Secondary motor area layer 6a	MOs6a	motor_co	Left
78	16	7219.75	2660.31	3918.8	Secondary motor area layer 6a	MOs6a	motor_co	Left
82	16	7226.63	2607.32	3920.4	Secondary motor area layer 6a	MOs6a	motor_co	Left
84	16	7233.5	2554.33	3922	Secondary motor area layer 6a	MOs6a	motor_co	Left
87	16	7247.25	2448.35	3925.2	Secondary motor area layer 6a	MOs6a	motor_co	Left
104	16	7285.06	2156.91	3934	Secondary motor area layer 5	MOs5	motor_co	Left
120	16	7206	2766.28	3915.59	Secondary motor area layer 6a	MOs6a	motor_co	Left
121	16	7209.44	2739.79	3916.4	Secondary motor area layer 6a	MOs6a	motor_co	Left
132	16	7261	2342.37	3928.4	Secondary motor area layer 5	MOs5	motor_co	Left
146	11	7206	2766.28	3915.59	Secondary motor area layer 6a	MOs6a	motor_co	Left
156	12	7254.13	2395.36	3926.8	Secondary motor area layer 6a	MOs6a	motor_co	Left
160	16	7233.5	2554.33	3922	Secondary motor area layer 6a	MOs6a	motor_co	Left
163	16	7206	2766.28	3915.59	Secondary motor area layer 6a	MOs6a	motor_co	Left
167	16	7267.88	2289.38	3930	Secondary motor area layer 5	MOs5	motor_co	Left
168	16	7233.5	2554.33	3922	Secondary motor area layer 6a	MOs6a	motor_co	Left
170	16	7274.75	2236.39	3931.6	Secondary motor area layer 5	MOs5	motor_co	Left
172	16	7223.19	2633.81	3919.6	Secondary motor area layer 6a	MOs6a	motor_co	Left
176	16	7223.19	2633.81	3919.6	Secondary motor area layer 6a	MOs6a	motor_co	Left
180	16	7206	2766.28	3915.59	Secondary motor area layer 6a	MOs6a	motor_co	Left

## Sheet: 1c_sf1e_sf1j_MOs_vs_mPFC
file	total_cell_exp	reponsive_cells_exps_1	reponsive_cells_exps_2	reponsive_cells_exps_3	IR_sugnificant_cells_exps_1	IR_sugnificant_cells_exps_2	IR_sugnificant_cells_exps_3
mPFC5_R1_histogram_data_0.mat	14	4	5	5	2	0	2
mPFC6_L1_histogram_data_0.mat	21	6	7	7	0	3	3
mPFC6_L2_histogram_data_0.mat	34	19	14	18	2	8	7
mPFC7_L1_histogram_data_0.mat	9	1	4	3	0	0	0
mPFC7_L2_histogram_data_0.mat	19	1	2	1	1	1	1
mPFC7_R1_histogram_data_0.mat	27	16	7	13	3	2	8
mPFC7_R2_histogram_data_0.mat	12	2	8	7	1	2	5
mPFC8_L1_ACA_histogram_data_0.mat	20	14	0	0	1	0	0
mPFC8_L1_histogram_data_0.mat	24	9	5	10	2	3	5
mPFC8_L2_histogram_data_0.mat	13	1	0	3	0	0	1
mPFC8_R1_histogram_data_0.mat	13	2	7	5	0	5	3
mPFC8_R2_ACA_histogram_data_0.mat	8	5	1	1	2	0	0
mPFC8_R2_histogram_data_0.mat	4	1	2	1	0	1	0
mPFC9_L1_histogram_data_0.mat	2	1	0	2	1	0	2
mPFC9_L2_histogram_data_0.mat	19	3	5	4	1	3	2
mPFC9_R1_histogram_data_0.mat	66	42	47	42	3	16	21
mPFC9_R2_histogram_data_0.mat	31	21	20	19	8	12	13
mPFC10_L1_histogram_data_0.mat	17	10	5	6	6	2	2
mPFC10_L2_histogram_data_0.mat	6	3	1	3	0	0	0
mPFC10_R1_histogram_data_0.mat	19	5	2	2	1	0	2
mPFC10_R2_histogram_data_0.mat	1	0	1	0	0	1	0
mPFC11_L1_histogram_data_0.mat	33	28	20	22	6	7	3
mPFC11_L2_histogram_data_0.mat	33	20	14	20	9	4	12
mPFC12_L1_histogram_data_0.mat	25	4	5	8	3	2	3
mPFC12_R1_histogram_data_0.mat	20	10	3	3	1	0	1
mPFC12_R2_histogram_data_0.mat	26	12	8	10	5	0	4
mPFC13_L1_histogram_data_0.mat	29	21	7	9	6	1	5
mPFC13_L2_histogram_data_0.mat	60	27	19	22	19	5	8
mPFC13_R1_histogram_data_0.mat	55	41	23	33	17	11	21
mPFC13_R2_histogram_data_0.mat	28	3	15	5	2	5	1
mPFC14_L1_histogram_data_0.mat	61	25	22	17	4	9	6
mPFC14_L2_histogram_data_0.mat	63	21	28	15	4	20	11
mPFC14_R1_histogram_data_0.mat	15	5	8	2	2	6	1
mPFC14_R2_histogram_data_0.mat	49	13	15	12	1	5	6
mPFC15_L1_histogram_data_0.mat	13	11	2	4	1	0	0
mPFC15_L2_histogram_data_0.mat	3	0	0	1	0	0	0
mPFC15_R1_histogram_data_0.mat	6	2	1	3	1	0	2
mPFC15_R2_histogram_data_0.mat	10	2	1	3	1	0	0
mPFC16_L2_histogram_data_0.mat	9	1	0	0	0	0	0
mPFC16_R1_histogram_data_0.mat	13	3	3	3	1	2	1
mPFC16_R2_histogram_data_0.mat	29	0	5	0	0	3	0
mPFC17_L1_histogram_data_0.mat	43	22	16	19	7	8	13
mPFC17_L2_histogram_data_0.mat	24	8	9	6	1	2	4
mPFC17_R1_histogram_data_0.mat	26	5	3	1	1	2	1
mPFC17_R2_histogram_data_0.mat	56	26	16	14	2	8	5
mPFC18_L1_histogram_data_0.mat	11	1	3	2	1	2	1
mPFC18_L2_histogram_data_0.mat	16	11	12	6	4	5	4
mPFC18_R1_histogram_data_0.mat	29	17	10	11	0	2	1
mPFC19_L1_histogram_data_0.mat	58	36	30	22	17	19	8
mPFC19_L2_histogram_data_0.mat	71	35	37	32	15	20	14
mPFC19_R1_histogram_data_0.mat	16	12	4	12	4	0	2
mPFC19_R2_histogram_data_0.mat	38	11	5	11	1	0	5
mPFC20_L1_histogram_data_0.mat	6	0	4	3	0	0	1
mPFC20_L2_histogram_data_0.mat	34	11	13	15	7	5	8
mPFC21_L2_histogram_data_0.mat	22	5	6	1	2	3	0
mPFC21_R1_histogram_data_0.mat	64	16	14	12	3	4	3
mPFC21_R2_histogram_data_0.mat	41	3	8	7	1	5	4
mPFC30_R1.mat	12	5	2	3	1	1	0
mPFC30_R2.mat	49	22	6	9	7	2	4
MPFC31_L1.mat	27	16	14	11	10	10	6
PFC32_L1.mat	80	48	36	26	12	16	13
motor_cortex1_L1_histogram_data_0_with_mapping.mat	9	0	1	1	0	0	0
motor_cortex1_L2_histogram_data_0_with_mapping.mat	28	1	3	0	0	0	0
motor_cortex1_R1_histogram_data_0_with_mapping.mat	51	6	4	5	0	0	0
motor_cortex1_R2_histogram_data_0_with_mapping.mat	25	2	2	2	0	0	1
motor_cortex2_L1_histogram_data_0_with_mapping.mat	39	8	7	5	6	6	2
motor_cortex2_L2_histogram_data_0_with_mapping.mat	7	0	0	1	0	0	1
motor_cortex2_R1_histogram_data_0_with_mapping.mat	30	3	5	5	1	4	3
motor_cortex2_R2_histogram_data_0_with_mapping.mat	29	4	1	2	2	1	1

## Sheet: 1h_responsive_per_subregion
Row	is_responsive_transient	is_responsive_persistent	main_structure
mPFC5_R1_histogram_data_0_cell_3	0	1	DP
mPFC5_R1_histogram_data_0_cell_15	1	1	IL
mPFC5_R1_histogram_data_0_cell_17	0	0	IL
mPFC5_R1_histogram_data_0_cell_18	0	0	IL
mPFC5_R1_histogram_data_0_cell_45	1	0	DP
mPFC5_R1_histogram_data_0_cell_47	0	0	DP
mPFC5_R1_histogram_data_0_cell_51	0	0	DP
mPFC5_R1_histogram_data_0_cell_52	0	0	DP
mPFC5_R1_histogram_data_0_cell_70	0	0	DP
mPFC5_R1_histogram_data_0_cell_72	0	0	DP
mPFC5_R1_histogram_data_0_cell_73	0	1	DP
mPFC5_R1_histogram_data_0_cell_74	1	0	DP
mPFC5_R1_histogram_data_0_cell_79	0	1	IL
mPFC5_R1_histogram_data_0_cell_113	1	1	IL
mPFC6_L1_histogram_data_0_cell_7	0	0	DP
mPFC6_L1_histogram_data_0_cell_11	1	1	DP
mPFC6_L1_histogram_data_0_cell_22	0	1	TT
mPFC6_L1_histogram_data_0_cell_29	1	0	TT
mPFC6_L1_histogram_data_0_cell_31	0	1	TT
mPFC6_L1_histogram_data_0_cell_38	0	1	DP
mPFC6_L1_histogram_data_0_cell_54	0	1	DP
mPFC6_L1_histogram_data_0_cell_59	1	0	DP
mPFC6_L1_histogram_data_0_cell_63	0	0	AC
mPFC6_L1_histogram_data_0_cell_64	0	0	AC
mPFC6_L1_histogram_data_0_cell_72	0	0	AC
mPFC6_L1_histogram_data_0_cell_88	1	0	AC
mPFC6_L1_histogram_data_0_cell_97	0	0	AC
mPFC6_L1_histogram_data_0_cell_105	0	1	TT
mPFC6_L1_histogram_data_0_cell_109	0	0	DP
mPFC6_L1_histogram_data_0_cell_119	1	0	DP
mPFC6_L1_histogram_data_0_cell_121	0	1	DP
mPFC6_L1_histogram_data_0_cell_123	0	0	AC
mPFC6_L1_histogram_data_0_cell_126	0	0	AC
mPFC6_L1_histogram_data_0_cell_146	1	0	AC
mPFC6_L1_histogram_data_0_cell_155	0	0	AC
mPFC6_L2_histogram_data_0_cell_0	0	0	TT
mPFC6_L2_histogram_data_0_cell_2	0	0	DP
mPFC6_L2_histogram_data_0_cell_25	0	0	AC
mPFC6_L2_histogram_data_0_cell_26	0	0	AC
mPFC6_L2_histogram_data_0_cell_40	1	0	DP
mPFC6_L2_histogram_data_0_cell_46	1	0	DP
mPFC6_L2_histogram_data_0_cell_47	0	0	DP
mPFC6_L2_histogram_data_0_cell_49	1	1	DP
mPFC6_L2_histogram_data_0_cell_66	0	0	IL
mPFC6_L2_histogram_data_0_cell_68	1	1	IL
mPFC6_L2_histogram_data_0_cell_90	1	0	AC
mPFC6_L2_histogram_data_0_cell_95	0	0	AC
mPFC6_L2_histogram_data_0_cell_97	1	1	AC
mPFC6_L2_histogram_data_0_cell_101	0	0	IL
mPFC6_L2_histogram_data_0_cell_104	1	1	IL
mPFC6_L2_histogram_data_0_cell_106	0	1	TT
mPFC6_L2_histogram_data_0_cell_108	1	0	TT
mPFC6_L2_histogram_data_0_cell_111	0	1	DP
mPFC6_L2_histogram_data_0_cell_115	0	0	DP
mPFC6_L2_histogram_data_0_cell_117	1	0	DP
mPFC6_L2_histogram_data_0_cell_118	1	1	DP
mPFC6_L2_histogram_data_0_cell_122	1	0	DP
mPFC6_L2_histogram_data_0_cell_125	1	1	DP
mPFC6_L2_histogram_data_0_cell_127	0	1	DP
mPFC6_L2_histogram_data_0_cell_128	1	1	DP
mPFC6_L2_histogram_data_0_cell_133	1	0	DP
mPFC6_L2_histogram_data_0_cell_135	1	1	AC
mPFC6_L2_histogram_data_0_cell_137	1	1	AC
mPFC6_L2_histogram_data_0_cell_141	1	1	AC
mPFC6_L2_histogram_data_0_cell_148	0	0	DP
mPFC6_L2_histogram_data_0_cell_151	1	0	DP
mPFC6_L2_histogram_data_0_cell_152	1	1	AC
mPFC6_L2_histogram_data_0_cell_156	0	0	DP
mPFC6_L2_histogram_data_0_cell_159	0	0	AC
mPFC7_L1_histogram_data_0_cell_18	0	1	TT
mPFC7_L1_histogram_data_0_cell_19	0	1	TT
mPFC7_L1_histogram_data_0_cell_21	0	0	TT
mPFC7_L1_histogram_data_0_cell_23	1	1	TT
mPFC7_L1_histogram_data_0_cell_47	0	0	DP
mPFC7_L1_histogram_data_0_cell_74	0	0	TT
mPFC7_L1_histogram_data_0_cell_75	0	0	TT
mPFC7_L1_histogram_data_0_cell_78	0	1	TT
mPFC7_L1_histogram_data_0_cell_95	0	0	TT
mPFC7_L2_histogram_data_0_cell_0	0	0	IL
mPFC7_L2_histogram_data_0_cell_13	0	0	PL
mPFC7_L2_histogram_data_0_cell_25	0	0	PL
mPFC7_L2_histogram_data_0_cell_27	0	0	PL
mPFC7_L2_histogram_data_0_cell_34	0	0	PL
mPFC7_L2_histogram_data_0_cell_35	0	0	IL
mPFC7_L2_histogram_data_0_cell_36	0	1	PL
mPFC7_L2_histogram_data_0_cell_61	0	0	PL
mPFC7_L2_histogram_data_0_cell_66	0	0	PL
mPFC7_L2_histogram_data_0_cell_67	0	0	PL
mPFC7_L2_histogram_data_0_cell_84	0	0	PL
mPFC7_L2_histogram_data_0_cell_88	0	0	PL
mPFC7_L2_histogram_data_0_cell_100	0	0	PL
mPFC7_L2_histogram_data_0_cell_113	0	0	PL
mPFC7_L2_histogram_data_0_cell_118	0	0	PL
mPFC7_L2_histogram_data_0_cell_125	0	0	PL
mPFC7_L2_histogram_data_0_cell_134	1	1	PL
mPFC7_L2_histogram_data_0_cell_139	0	0	PL
mPFC7_L2_histogram_data_0_cell_142	0	0	PL
mPFC7_R1_histogram_data_0_cell_9	1	0	DP
mPFC7_R1_histogram_data_0_cell_10	1	0	DP
mPFC7_R1_histogram_data_0_cell_11	1	0	DP
mPFC7_R1_histogram_data_0_cell_13	1	1	IL
mPFC7_R1_histogram_data_0_cell_14	1	1	IL
mPFC7_R1_histogram_data_0_cell_17	1	1	IL
mPFC7_R1_histogram_data_0_cell_21	0	0	DP
mPFC7_R1_histogram_data_0_cell_23	0	0	DP
mPFC7_R1_histogram_data_0_cell_34	1	0	DP
mPFC7_R1_histogram_data_0_cell_44	1	1	IL
mPFC7_R1_histogram_data_0_cell_45	1	0	IL
mPFC7_R1_histogram_data_0_cell_58	1	1	DP
mPFC7_R1_histogram_data_0_cell_68	0	0	TT
mPFC7_R1_histogram_data_0_cell_70	0	0	TT
mPFC7_R1_histogram_data_0_cell_71	0	0	TT
mPFC7_R1_histogram_data_0_cell_72	0	1	DP
mPFC7_R1_histogram_data_0_cell_73	0	0	DP
mPFC7_R1_histogram_data_0_cell_74	0	0	DP
mPFC7_R1_histogram_data_0_cell_76	0	0	DP
mPFC7_R1_histogram_data_0_cell_77	1	1	DP
mPFC7_R1_histogram_data_0_cell_78	0	0	DP
mPFC7_R1_histogram_data_0_cell_80	1	0	DP
mPFC7_R1_histogram_data_0_cell_81	1	0	DP
mPFC7_R1_histogram_data_0_cell_82	1	0	DP
mPFC7_R1_histogram_data_0_cell_83	1	0	DP
mPFC7_R1_histogram_data_0_cell_87	1	0	IL
mPFC7_R1_histogram_data_0_cell_88	0	0	IL
mPFC7_R2_histogram_data_0_cell_1	0	0	IL
mPFC7_R2_histogram_data_0_cell_2	0	0	IL
mPFC7_R2_histogram_data_0_cell_13	0	1	PL
mPFC7_R2_histogram_data_0_cell_15	1	1	PL
mPFC7_R2_histogram_data_0_cell_32	1	1	PL
mPFC7_R2_histogram_data_0_cell_45	0	1	IL
mPFC7_R2_histogram_data_0_cell_48	0	1	IL
mPFC7_R2_histogram_data_0_cell_49	0	1	IL
mPFC7_R2_histogram_data_0_cell_67	0	0	IL
mPFC7_R2_histogram_data_0_cell_69	0	0	IL
mPFC7_R2_histogram_data_0_cell_71	0	1	IL
mPFC7_R2_histogram_data_0_cell_72	0	1	PL
mPFC8_L1_ACA_histogram_data_0_cell_1	0	0	AC
mPFC8_L1_ACA_histogram_data_0_cell_6	1	0	AC
mPFC8_L1_ACA_histogram_data_0_cell_15	1	0	AC
mPFC8_L1_ACA_histogram_data_0_cell_16	1	0	AC
mPFC8_L1_ACA_histogram_data_0_cell_17	1	0	AC
mPFC8_L1_ACA_histogram_data_0_cell_18	1	0	AC
mPFC8_L1_ACA_histogram_data_0_cell_52	1	0	AC
mPFC8_L1_ACA_histogram_data_0_cell_53	0	0	AC
mPFC8_L1_ACA_histogram_data_0_cell_54	1	0	AC
mPFC8_L1_ACA_histogram_data_0_cell_55	1	0	AC
mPFC8_L1_ACA_histogram_data_0_cell_56	1	0	AC
mPFC8_L1_ACA_histogram_data_0_cell_57	0	0	AC
mPFC8_L1_ACA_histogram_data_0_cell_59	1	0	AC
mPFC8_L1_ACA_histogram_data_0_cell_60	0	0	AC
mPFC8_L1_ACA_histogram_data_0_cell_61	1	0	AC
mPFC8_L1_ACA_histogram_data_0_cell_62	0	0	AC
mPFC8_L1_ACA_histogram_data_0_cell_65	1	0	AC
mPFC8_L1_ACA_histogram_data_0_cell_74	1	0	AC
mPFC8_L1_ACA_histogram_data_0_cell_75	1	0	AC
mPFC8_L1_ACA_histogram_data_0_cell_76	0	0	AC
mPFC8_L1_histogram_data_0_cell_4	0	0	DP
mPFC8_L1_histogram_data_0_cell_8	0	0	DP
mPFC8_L1_histogram_data_0_cell_16	1	1	AC
mPFC8_L1_histogram_data_0_cell_24	0	0	DP
mPFC8_L1_histogram_data_0_cell_35	1	1	DP
mPFC8_L1_histogram_data_0_cell_44	1	0	AC
mPFC8_L1_histogram_data_0_cell_46	1	0	AC
mPFC8_L1_histogram_data_0_cell_55	0	0	DP
mPFC8_L1_histogram_data_0_cell_57	0	0	DP
mPFC8_L1_histogram_data_0_cell_61	1	1	DP
mPFC8_L1_histogram_data_0_cell_62	1	0	DP
mPFC8_L1_histogram_data_0_cell_73	0	0	TT
mPFC8_L1_histogram_data_0_cell_74	1	0	TT
mPFC8_L1_histogram_data_0_cell_75	0	0	TT
mPFC8_L1_histogram_data_0_cell_78	0	1	TT
mPFC8_L1_histogram_data_0_cell_89	1	0	DP
mPFC8_L1_histogram_data_0_cell_93	1	0	DP
mPFC8_L1_histogram_data_0_cell_98	0	1	AC
mPFC8_L1_histogram_data_0_cell_100	0	0	AC
mPFC8_L1_histogram_data_0_cell_102	0	0	AC
mPFC8_L1_histogram_data_0_cell_103	0	0	AC
mPFC8_L1_histogram_data_0_cell_104	0	0	AC
mPFC8_L1_histogram_data_0_cell_105	0	0	AC
mPFC8_L1_histogram_data_0_cell_118	0	0	AC
mPFC8_L2_histogram_data_0_cell_4	0	0	DP
mPFC8_L2_histogram_data_0_cell_9	0	0	AC
mPFC8_L2_histogram_data_0_cell_16	0	0	DP
mPFC8_L2_histogram_data_0_cell_30	0	0	DP
mPFC8_L2_histogram_data_0_cell_37	0	0	AC
mPFC8_L2_histogram_data_0_cell_46	1	0	AC
mPFC8_L2_histogram_data_0_cell_63	0	0	AC
mPFC8_L2_histogram_data_0_cell_69	0	0	DP
mPFC8_L2_histogram_data_0_cell_70	0	0	DP
mPFC8_L2_histogram_data_0_cell_75	0	0	DP
mPFC8_L2_histogram_data_0_cell_81	0	0	AC
mPFC8_L2_histogram_data_0_cell_90	0	0	DP
mPFC8_L2_histogram_data_0_cell_91	0	0	DP
mPFC8_R1_histogram_data_0_cell_19	0	0	AC
mPFC8_R1_histogram_data_0_cell_22	1	1	AC
mPFC8_R1_histogram_data_0_cell_26	0	0	AC
mPFC8_R1_histogram_data_0_cell_28	0	0	AC
mPFC8_R1_histogram_data_0_cell_56	0	1	AC
mPFC8_R1_histogram_data_0_cell_80	1	1	AC
mPFC8_R1_histogram_data_0_cell_81	0	1	AC
mPFC8_R1_histogram_data_0_cell_82	0	1	AC
mPFC8_R1_histogram_data_0_cell_84	0	0	AC
mPFC8_R1_histogram_data_0_cell_86	0	1	AC
mPFC8_R1_histogram_data_0_cell_93	0	0	AC
mPFC8_R1_histogram_data_0_cell_106	0	1	AC
mPFC8_R1_histogram_data_0_cell_110	0	0	AC
mPFC8_R2_ACA_histogram_data_0_cell_5	1	0	AC
mPFC8_R2_ACA_histogram_data_0_cell_10	1	0	AC
mPFC8_R2_ACA_histogram_data_0_cell_15	1	0	PL
mPFC8_R2_ACA_histogram_data_0_cell_16	0	0	PL
mPFC8_R2_ACA_histogram_data_0_cell_25	0	0	AC
mPFC8_R2_ACA_histogram_data_0_cell_28	1	1	AC
mPFC8_R2_ACA_histogram_data_0_cell_55	0	0	AC
mPFC8_R2_ACA_histogram_data_0_cell_56	1	0	AC
mPFC8_R2_histogram_data_0_cell_20	1	1	AC
mPFC8_R2_histogram_data_0_cell_24	0	1	AC
mPFC8_R2_histogram_data_0_cell_87	0	0	AC
mPFC8_R2_histogram_data_0_cell_96	0	0	AC
mPFC9_L1_histogram_data_0_cell_81	0	0	AC
mPFC9_L1_histogram_data_0_cell_104	1	0	AC
mPFC9_L2_histogram_data_0_cell_3	1	0	DP
mPFC9_L2_histogram_data_0_cell_9	0	1	AC
mPFC9_L2_histogram_data_0_cell_11	0	0	AC
mPFC9_L2_histogram_data_0_cell_19	0	1	DP
mPFC9_L2_histogram_data_0_cell_20	0	0	DP
mPFC9_L2_histogram_data_0_cell_21	0	0	DP
mPFC9_L2_histogram_data_0_cell_35	0	0	AC
mPFC9_L2_histogram_data_0_cell_36	0	1	AC
mPFC9_L2_histogram_data_0_cell_63	0	0	AC
mPFC9_L2_histogram_data_0_cell_64	1	1	AC
mPFC9_L2_histogram_data_0_cell_68	0	0	AC
mPFC9_L2_histogram_data_0_cell_81	0	0	DP
mPFC9_L2_histogram_data_0_cell_86	0	0	AC
mPFC9_L2_histogram_data_0_cell_91	0	0	AC
mPFC9_L2_histogram_data_0_cell_107	0	0	DP
mPFC9_L2_histogram_data_0_cell_108	0	0	DP
mPFC9_L2_histogram_data_0_cell_111	0	0	AC
mPFC9_L2_histogram_data_0_cell_114	1	1	AC
mPFC9_L2_histogram_data_0_cell_122	0	0	DP
mPFC9_R1_histogram_data_0_cell_0	1	1	AC
mPFC9_R1_histogram_data_0_cell_3	0	0	AC
mPFC9_R1_histogram_data_0_cell_6	1	1	AC
mPFC9_R1_histogram_data_0_cell_8	0	1	AC
mPFC9_R1_histogram_data_0_cell_11	0	1	AC
mPFC9_R1_histogram_data_0_cell_17	1	1	AC
mPFC9_R1_histogram_data_0_cell_22	0	1	AC
mPFC9_R1_histogram_data_0_cell_24	1	0	AC
mPFC9_R1_histogram_data_0_cell_25	1	1	AC
mPFC9_R1_histogram_data_0_cell_28	1	1	AC
mPFC9_R1_histogram_data_0_cell_29	0	1	AC
mPFC9_R1_histogram_data_0_cell_33	1	1	AC
mPFC9_R1_histogram_data_0_cell_34	1	1	AC
mPFC9_R1_histogram_data_0_cell_36	1	1	AC
mPFC9_R1_histogram_data_0_cell_39	0	1	AC
mPFC9_R1_histogram_data_0_cell_41	0	0	AC
mPFC9_R1_histogram_data_0_cell_42	1	1	AC
mPFC9_R1_histogram_data_0_cell_45	1	1	AC
mPFC9_R1_histogram_data_0_cell_46	1	1	AC
mPFC9_R1_histogram_data_0_cell_47	1	1	AC
mPFC9_R1_histogram_data_0_cell_48	1	1	AC
mPFC9_R1_histogram_data_0_cell_53	0	0	AC
mPFC9_R1_histogram_data_0_cell_58	0	0	AC
mPFC9_R1_histogram_data_0_cell_61	0	1	AC
mPFC9_R1_histogram_data_0_cell_64	1	0	AC
mPFC9_R1_histogram_data_0_cell_65	1	1	AC
mPFC9_R1_histogram_data_0_cell_69	0	0	AC
mPFC9_R1_histogram_data_0_cell_71	1	1	AC
mPFC9_R1_histogram_data_0_cell_80	0	0	AC
mPFC9_R1_histogram_data_0_cell_86	0	0	AC
mPFC9_R1_histogram_data_0_cell_93	0	0	AC
mPFC9_R1_histogram_data_0_cell_95	0	0	AC
mPFC9_R1_histogram_data_0_cell_97	1	1	AC
mPFC9_R1_histogram_data_0_cell_98	0	1	AC
mPFC9_R1_histogram_data_0_cell_105	0	0	AC
mPFC9_R1_histogram_data_0_cell_123	0	1	AC
mPFC9_R1_histogram_data_0_cell_129	1	1	AC
mPFC9_R1_histogram_data_0_cell_132	1	1	AC
mPFC9_R1_histogram_data_0_cell_133	1	1	AC
mPFC9_R1_histogram_data_0_cell_134	1	0	AC
mPFC9_R1_histogram_data_0_cell_135	1	1	AC
mPFC9_R1_histogram_data_0_cell_139	1	1	AC
mPFC9_R1_histogram_data_0_cell_141	1	1	AC
mPFC9_R1_histogram_data_0_cell_142	0	1	AC
mPFC9_R1_histogram_data_0_cell_143	1	1	AC
mPFC9_R1_histogram_data_0_cell_144	1	1	AC
mPFC9_R1_histogram_data_0_cell_145	1	1	AC
mPFC9_R1_histogram_data_0_cell_146	1	1	AC
mPFC9_R1_histogram_data_0_cell_152	1	0	AC
mPFC9_R1_histogram_data_0_cell_155	1	1	AC
mPFC9_R1_histogram_data_0_cell_156	1	1	AC
mPFC9_R1_histogram_data_0_cell_158	1	1	AC
mPFC9_R1_histogram_data_0_cell_162	0	0	AC
mPFC9_R1_histogram_data_0_cell_163	0	0	AC
mPFC9_R1_histogram_data_0_cell_165	1	0	AC
mPFC9_R1_histogram_data_0_cell_166	0	1	AC
mPFC9_R1_histogram_data_0_cell_167	1	1	AC
mPFC9_R1_histogram_data_0_cell_168	1	1	AC
mPFC9_R1_histogram_data_0_cell_170	1	1	AC
mPFC9_R1_histogram_data_0_cell_171	1	1	AC
mPFC9_R1_histogram_data_0_cell_173	1	0	AC
mPFC9_R1_histogram_data_0_cell_174	1	1	AC
mPFC9_R1_histogram_data_0_cell_175	1	1	AC
mPFC9_R1_histogram_data_0_cell_177	1	1	AC
mPFC9_R1_histogram_data_0_cell_178	0	0	AC
mPFC9_R1_histogram_data_0_cell_180	0	1	AC
mPFC9_R2_histogram_data_0_cell_15	1	1	IL
mPFC9_R2_histogram_data_0_cell_16	1	1	IL
mPFC9_R2_histogram_data_0_cell_29	0	0	IL
mPFC9_R2_histogram_data_0_cell_35	1	1	DP
mPFC9_R2_histogram_data_0_cell_38	1	1	DP
mPFC9_R2_histogram_data_0_cell_42	1	1	DP
mPFC9_R2_histogram_data_0_cell_48	1	1	DP
mPFC9_R2_histogram_data_0_cell_52	0	0	AC
mPFC9_R2_histogram_data_0_cell_55	1	0	AC
mPFC9_R2_histogram_data_0_cell_66	0	0	IL
mPFC9_R2_histogram_data_0_cell_74	0	0	IL
mPFC9_R2_histogram_data_0_cell_82	0	0	DP
mPFC9_R2_histogram_data_0_cell_94	1	1	DP
mPFC9_R2_histogram_data_0_cell_95	1	0	DP
mPFC9_R2_histogram_data_0_cell_97	1	1	AC
mPFC9_R2_histogram_data_0_cell_98	1	1	AC
mPFC9_R2_histogram_data_0_cell_102	1	1	AC
mPFC9_R2_histogram_data_0_cell_109	1	1	IL
mPFC9_R2_histogram_data_0_cell_111	0	1	IL
mPFC9_R2_histogram_data_0_cell_112	0	1	IL
mPFC9_R2_histogram_data_0_cell_116	0	1	IL
mPFC9_R2_histogram_data_0_cell_125	1	1	DP
mPFC9_R2_histogram_data_0_cell_129	1	0	DP
mPFC9_R2_histogram_data_0_cell_131	1	0	DP
mPFC9_R2_histogram_data_0_cell_136	1	1	DP
mPFC9_R2_histogram_data_0_cell_145	1	1	AC
mPFC9_R2_histogram_data_0_cell_146	1	1	AC
mPFC9_R2_histogram_data_0_cell_159	0	1	AC
mPFC9_R2_histogram_data_0_cell_164	1	1	IL
mPFC9_R2_histogram_data_0_cell_168	1	0	AC
mPFC9_R2_histogram_data_0_cell_170	0	0	DP
mPFC10_L1_histogram_data_0_cell_4	0	0	IL
mPFC10_L1_histogram_data_0_cell_7	1	0	IL
mPFC10_L1_histogram_data_0_cell_8	0	0	IL
mPFC10_L1_histogram_data_0_cell_21	0	0	PL
mPFC10_L1_histogram_data_0_cell_32	1	1	IL
mPFC10_L1_histogram_data_0_cell_37	1	0	IL
mPFC10_L1_histogram_data_0_cell_38	1	0	IL
mPFC10_L1_histogram_data_0_cell_42	1	0	IL
mPFC10_L1_histogram_data_0_cell_46	0	1	PL
mPFC10_L1_histogram_data_0_cell_56	1	1	DP
mPFC10_L1_histogram_data_0_cell_61	0	0	IL
mPFC10_L1_histogram_data_0_cell_78	0	0	PL
mPFC10_L1_histogram_data_0_cell_93	0	1	IL
mPFC10_L1_histogram_data_0_cell_98	1	0	IL
mPFC10_L1_histogram_data_0_cell_106	1	1	IL
mPFC10_L1_histogram_data_0_cell_107	1	0	IL
mPFC10_L1_histogram_data_0_cell_108	1	0	PL
mPFC10_L2_histogram_data_0_cell_13	1	0	PL
mPFC10_L2_histogram_data_0_cell_31	0	0	PL
mPFC10_L2_histogram_data_0_cell_69	1	0	PL
mPFC10_L2_histogram_data_0_cell_91	0	1	PL
mPFC10_L2_histogram_data_0_cell_92	1	0	PL
mPFC10_L2_histogram_data_0_cell_95	0	0	PL
mPFC10_R1_histogram_data_0_cell_14	0	0	AC
mPFC10_R1_histogram_data_0_cell_22	0	1	AC
mPFC10_R1_histogram_data_0_cell_29	1	1	AC
mPFC10_R1_histogram_data_0_cell_31	1	0	AC
mPFC10_R1_histogram_data_0_cell_43	1	0	AC
mPFC10_R1_histogram_data_0_cell_60	0	0	AC
mPFC10_R1_histogram_data_0_cell_68	0	0	AC
mPFC10_R1_histogram_data_0_cell_84	0	0	AC
mPFC10_R1_histogram_data_0_cell_91	0	0	AC
mPFC10_R1_histogram_data_0_cell_96	0	0	AC
mPFC10_R1_histogram_data_0_cell_100	0	0	AC
mPFC10_R1_histogram_data_0_cell_103	1	0	AC
mPFC10_R1_histogram_data_0_cell_105	0	0	AC
mPFC10_R1_histogram_data_0_cell_106	0	0	AC
mPFC10_R1_histogram_data_0_cell_109	0	0	AC
mPFC10_R1_histogram_data_0_cell_120	0	0	AC
mPFC11_L1_histogram_data_0_cell_5	1	0	IL
mPFC11_L1_histogram_data_0_cell_20	1	1	IL
mPFC11_L1_histogram_data_0_cell_24	1	1	IL
mPFC11_L1_histogram_data_0_cell_26	0	0	IL
mPFC11_L1_histogram_data_0_cell_27	0	0	IL
mPFC11_L1_histogram_data_0_cell_42	1	0	PL
mPFC11_L1_histogram_data_0_cell_47	1	0	PL
mPFC11_L1_histogram_data_0_cell_53	1	0	IL
mPFC11_L1_histogram_data_0_cell_58	1	1	IL
mPFC11_L1_histogram_data_0_cell_62	1	1	IL
mPFC11_L1_histogram_data_0_cell_67	1	1	IL
mPFC11_L1_histogram_data_0_cell_72	1	0	IL
mPFC11_L1_histogram_data_0_cell_73	1	1	IL
mPFC11_L1_histogram_data_0_cell_74	1	1	IL
mPFC11_L1_histogram_data_0_cell_75	1	1	IL
mPFC11_L1_histogram_data_0_cell_76	0	0	IL
mPFC11_L1_histogram_data_0_cell_77	1	1	IL
mPFC11_L1_histogram_data_0_cell_78	1	0	IL
mPFC11_L1_histogram_data_0_cell_79	1	1	IL
mPFC11_L1_histogram_data_0_cell_81	1	0	IL
mPFC11_L1_histogram_data_0_cell_83	1	1	IL
mPFC11_L1_histogram_data_0_cell_85	1	1	IL
mPFC11_L1_histogram_data_0_cell_86	1	1	IL
mPFC11_L1_histogram_data_0_cell_88	1	1	IL
mPFC11_L1_histogram_data_0_cell_94	1	1	IL
mPFC11_L1_histogram_data_0_cell_95	1	0	PL
mPFC11_L1_histogram_data_0_cell_96	1	1	PL
mPFC11_L1_histogram_data_0_cell_97	1	0	PL
mPFC11_L1_histogram_data_0_cell_98	1	1	PL
mPFC11_L1_histogram_data_0_cell_100	1	1	IL
mPFC11_L1_histogram_data_0_cell_101	1	1	IL
mPFC11_L1_histogram_data_0_cell_102	0	0	IL
mPFC11_L1_histogram_data_0_cell_104	0	1	IL
mPFC11_L2_histogram_data_0_cell_9	1	0	PL
mPFC11_L2_histogram_data_0_cell_12	0	0	PL
mPFC11_L2_histogram_data_0_cell_13	1	1	PL
mPFC11_L2_histogram_data_0_cell_20	1	1	IL
mPFC11_L2_histogram_data_0_cell_30	1	0	PL
mPFC11_L2_histogram_data_0_cell_32	0	0	PL
mPFC11_L2_histogram_data_0_cell_38	1	1	PL
mPFC11_L2_histogram_data_0_cell_39	1	1	PL
mPFC11_L2_histogram_data_0_cell_44	0	1	PL
mPFC11_L2_histogram_data_0_cell_46	0	0	PL
mPFC11_L2_histogram_data_0_cell_47	0	0	PL
mPFC11_L2_histogram_data_0_cell_48	0	0	PL
mPFC11_L2_histogram_data_0_cell_53	0	0	IL
mPFC11_L2_histogram_data_0_cell_55	0	0	IL
mPFC11_L2_histogram_data_0_cell_68	0	0	PL
mPFC11_L2_histogram_data_0_cell_76	1	1	PL
mPFC11_L2_histogram_data_0_cell_82	0	0	PL
mPFC11_L2_histogram_data_0_cell_85	1	1	IL
mPFC11_L2_histogram_data_0_cell_88	1	1	IL
mPFC11_L2_histogram_data_0_cell_89	1	1	IL
mPFC11_L2_histogram_data_0_cell_92	1	0	IL
mPFC11_L2_histogram_data_0_cell_95	1	1	PL
mPFC11_L2_histogram_data_0_cell_96	1	0	PL
mPFC11_L2_histogram_data_0_cell_98	0	0	PL
mPFC11_L2_histogram_data_0_cell_99	1	0	PL
mPFC11_L2_histogram_data_0_cell_101	1	0	PL
mPFC11_L2_histogram_data_0_cell_102	1	1	PL
mPFC11_L2_histogram_data_0_cell_103	1	0	PL
mPFC11_L2_histogram_data_0_cell_105	0	0	PL
mPFC11_L2_histogram_data_0_cell_108	1	1	PL
mPFC11_L2_histogram_data_0_cell_114	1	1	IL
mPFC11_L2_histogram_data_0_cell_115	1	1	PL
mPFC11_L2_histogram_data_0_cell_116	0	0	PL
mPFC12_L1_histogram_data_0_cell_0	0	1	AC
mPFC12_L1_histogram_data_0_cell_1	0	0	AC
mPFC12_L1_histogram_data_0_cell_13	0	0	AC
mPFC12_L1_histogram_data_0_cell_18	0	0	AC
mPFC12_L1_histogram_data_0_cell_20	0	0	AC
mPFC12_L1_histogram_data_0_cell_24	0	0	AC
mPFC12_L1_histogram_data_0_cell_29	0	0	AC
mPFC12_L1_histogram_data_0_cell_31	0	0	AC
mPFC12_L1_histogram_data_0_cell_33	0	0	AC
mPFC12_L1_histogram_data_0_cell_35	0	0	AC
mPFC12_L1_histogram_data_0_cell_79	1	0	AC
mPFC12_L1_histogram_data_0_cell_82	0	0	AC
mPFC12_L1_histogram_data_0_cell_84	0	0	AC
mPFC12_L1_histogram_data_0_cell_87	0	0	AC
mPFC12_L1_histogram_data_0_cell_91	0	0	AC
mPFC12_L1_histogram_data_0_cell_92	0	1	AC
mPFC12_L1_histogram_data_0_cell_95	0	0	AC
mPFC12_L1_histogram_data_0_cell_96	0	1	AC
mPFC12_L1_histogram_data_0_cell_98	0	0	AC
mPFC12_L1_histogram_data_0_cell_99	0	0	AC
mPFC12_L1_histogram_data_0_cell_101	1	0	AC
mPFC12_L1_histogram_data_0_cell_113	0	0	AC
mPFC12_L1_histogram_data_0_cell_123	1	1	AC
mPFC12_L1_histogram_data_0_cell_124	0	0	AC
mPFC12_L1_histogram_data_0_cell_125	1	1	AC
mPFC12_R1_histogram_data_0_cell_6	0	0	AC
mPFC12_R1_histogram_data_0_cell_23	0	0	AC
mPFC12_R1_histogram_data_0_cell_29	1	0	AC
mPFC12_R1_histogram_data_0_cell_45	1	1	AC
mPFC12_R1_histogram_data_0_cell_67	1	0	AC
mPFC12_R1_histogram_data_0_cell_82	1	0	AC
mPFC12_R1_histogram_data_0_cell_85	1	0	AC
mPFC12_R1_histogram_data_0_cell_103	0	0	AC
mPFC12_R1_histogram_data_0_cell_112	1	0	AC
mPFC12_R1_histogram_data_0_cell_113	0	0	AC
mPFC12_R1_histogram_data_0_cell_121	0	0	AC
mPFC12_R1_histogram_data_0_cell_136	0	1	AC
mPFC12_R1_histogram_data_0_cell_138	1	1	AC
mPFC12_R1_histogram_data_0_cell_147	1	0	AC
mPFC12_R1_histogram_data_0_cell_155	0	0	AC
mPFC12_R1_histogram_data_0_cell_158	1	0	AC
mPFC12_R1_histogram_data_0_cell_165	0	0	AC
mPFC12_R1_histogram_data_0_cell_169	0	0	AC
mPFC12_R1_histogram_data_0_cell_175	0	0	AC
mPFC12_R1_histogram_data_0_cell_176	1	0	AC
mPFC12_R2_histogram_data_0_cell_1	1	1	AC
mPFC12_R2_histogram_data_0_cell_6	0	0	AC
mPFC12_R2_histogram_data_0_cell_8	0	0	AC
mPFC12_R2_histogram_data_0_cell_14	1	0	AC
mPFC12_R2_histogram_data_0_cell_16	1	0	AC
mPFC12_R2_histogram_data_0_cell_22	0	0	AC
mPFC12_R2_histogram_data_0_cell_29	0	1	AC
mPFC12_R2_histogram_data_0_cell_33	1	0	AC
mPFC12_R2_histogram_data_0_cell_38	0	0	AC
mPFC12_R2_histogram_data_0_cell_41	1	1	AC
mPFC12_R2_histogram_data_0_cell_44	0	0	AC
mPFC12_R2_histogram_data_0_cell_49	0	0	AC
mPFC12_R2_histogram_data_0_cell_51	1	1	AC
mPFC12_R2_histogram_data_0_cell_54	0	0	AC
mPFC12_R2_histogram_data_0_cell_64	0	0	AC
mPFC12_R2_histogram_data_0_cell_67	1	1	AC
mPFC12_R2_histogram_data_0_cell_73	0	1	AC
mPFC12_R2_histogram_data_0_cell_101	1	0	AC
mPFC12_R2_histogram_data_0_cell_102	1	0	AC
mPFC12_R2_histogram_data_0_cell_103	1	0	AC
mPFC12_R2_histogram_data_0_cell_104	0	0	AC
mPFC12_R2_histogram_data_0_cell_109	1	1	AC
mPFC12_R2_histogram_data_0_cell_118	1	0	AC
mPFC12_R2_histogram_data_0_cell_120	0	1	AC
mPFC12_R2_histogram_data_0_cell_128	0	0	AC
mPFC12_R2_histogram_data_0_cell_130	0	0	AC
mPFC13_L1_histogram_data_0_cell_59	1	0	PL
mPFC13_L1_histogram_data_0_cell_71	0	0	DP
mPFC13_L1_histogram_data_0_cell_110	0	0	DP
mPFC13_L1_histogram_data_0_cell_113	1	0	DP
mPFC13_L1_histogram_data_0_cell_123	1	1	IL
mPFC13_L1_histogram_data_0_cell_136	1	0	IL
mPFC13_L1_histogram_data_0_cell_147	1	1	PL
mPFC13_L1_histogram_data_0_cell_152	0	0	IL
mPFC13_L1_histogram_data_0_cell_157	0	1	DP
mPFC13_L1_histogram_data_0_cell_159	1	1	DP
mPFC13_L1_histogram_data_0_cell_161	0	0	PL
mPFC13_L1_histogram_data_0_cell_163	1	0	PL
mPFC13_L1_histogram_data_0_cell_165	1	0	IL
mPFC13_L1_histogram_data_0_cell_169	1	0	DP
mPFC13_L1_histogram_data_0_cell_173	0	0	IL
mPFC13_L1_histogram_data_0_cell_174	1	1	PL
mPFC13_L1_histogram_data_0_cell_175	0	0	IL
mPFC13_L1_histogram_data_0_cell_180	1	0	PL
mPFC13_L1_histogram_data_0_cell_184	1	0	IL
mPFC13_L1_histogram_data_0_cell_186	1	0	AC
mPFC13_L1_histogram_data_0_cell_188	1	0	AC
mPFC13_L1_histogram_data_0_cell_190	1	1	AC
mPFC13_L1_histogram_data_0_cell_195	1	0	AC
mPFC13_L1_histogram_data_0_cell_197	1	0	AC
mPFC13_L1_histogram_data_0_cell_199	0	0	IL
mPFC13_L1_histogram_data_0_cell_201	1	0	PL
mPFC13_L1_histogram_data_0_cell_206	1	0	DP
mPFC13_L1_histogram_data_0_cell_210	1	0	IL
mPFC13_L1_histogram_data_0_cell_215	1	1	DP
mPFC13_L2_histogram_data_0_cell_0	0	0	DP
mPFC13_L2_histogram_data_0_cell_2	0	0	DP
mPFC13_L2_histogram_data_0_cell_4	0	0	DP
mPFC13_L2_histogram_data_0_cell_5	1	0	DP
mPFC13_L2_histogram_data_0_cell_6	0	1	DP
mPFC13_L2_histogram_data_0_cell_7	1	1	DP
mPFC13_L2_histogram_data_0_cell_13	0	0	DP
mPFC13_L2_histogram_data_0_cell_14	1	1	AC
mPFC13_L2_histogram_data_0_cell_23	0	0	AC
mPFC13_L2_histogram_data_0_cell_24	0	0	AC
mPFC13_L2_histogram_data_0_cell_28	0	1	AC
mPFC13_L2_histogram_data_0_cell_31	0	1	AC
mPFC13_L2_histogram_data_0_cell_33	0	1	DP
mPFC13_L2_histogram_data_0_cell_34	0	0	DP
mPFC13_L2_histogram_data_0_cell_35	0	0	DP
mPFC13_L2_histogram_data_0_cell_36	0	0	DP
mPFC13_L2_histogram_data_0_cell_37	0	0	DP
mPFC13_L2_histogram_data_0_cell_40	0	1	DP
mPFC13_L2_histogram_data_0_cell_41	1	0	DP
mPFC13_L2_histogram_data_0_cell_50	0	0	DP
mPFC13_L2_histogram_data_0_cell_53	1	1	DP
mPFC13_L2_histogram_data_0_cell_67	1	0	DP
mPFC13_L2_histogram_data_0_cell_68	1	0	AC
mPFC13_L2_histogram_data_0_cell_69	1	1	AC
mPFC13_L2_histogram_data_0_cell_71	1	0	AC
mPFC13_L2_histogram_data_0_cell_80	1	0	AC
mPFC13_L2_histogram_data_0_cell_83	0	0	AC
mPFC13_L2_histogram_data_0_cell_86	0	0	AC
mPFC13_L2_histogram_data_0_cell_87	1	1	AC
mPFC13_L2_histogram_data_0_cell_92	1	0	AC
mPFC13_L2_histogram_data_0_cell_96	0	1	AC
mPFC13_L2_histogram_data_0_cell_97	0	0	AC
mPFC13_L2_histogram_data_0_cell_99	0	1	DP
mPFC13_L2_histogram_data_0_cell_105	0	1	DP
mPFC13_L2_histogram_data_0_cell_111	0	1	DP
mPFC13_L2_histogram_data_0_cell_113	0	0	AC
mPFC13_L2_histogram_data_0_cell_118	1	1	AC
mPFC13_L2_histogram_data_0_cell_120	1	1	AC
mPFC13_L2_histogram_data_0_cell_134	0	1	DP
mPFC13_L2_histogram_data_0_cell_138	0	0	DP
mPFC13_L2_histogram_data_0_cell_139	0	0	DP
mPFC13_L2_histogram_data_0_cell_140	1	0	DP
mPFC13_L2_histogram_data_0_cell_141	1	1	DP
mPFC13_L2_histogram_data_0_cell_144	1	1	DP
mPFC13_L2_histogram_data_0_cell_150	1	0	AC
mPFC13_L2_histogram_data_0_cell_152	0	0	AC
mPFC13_L2_histogram_data_0_cell_156	1	0	AC
mPFC13_L2_histogram_data_0_cell_161	1	0	AC
mPFC13_L2_histogram_data_0_cell_162	0	0	AC
mPFC13_L2_histogram_data_0_cell_163	1	0	AC
mPFC13_L2_histogram_data_0_cell_164	1	0	AC
mPFC13_L2_histogram_data_0_cell_165	1	0	AC
mPFC13_L2_histogram_data_0_cell_166	1	0	AC
mPFC13_L2_histogram_data_0_cell_168	1	0	AC
mPFC13_L2_histogram_data_0_cell_169	1	0	AC
mPFC13_L2_histogram_data_0_cell_172	1	0	DP
mPFC13_L2_histogram_data_0_cell_174	0	0	AC
mPFC13_L2_histogram_data_0_cell_184	0	0	AC
mPFC13_L2_histogram_data_0_cell_192	0	0	AC
mPFC13_L2_histogram_data_0_cell_194	0	0	AC
mPFC13_R1_histogram_data_0_cell_6	1	1	AC
mPFC13_R1_histogram_data_0_cell_11	1	0	AC
mPFC13_R1_histogram_data_0_cell_12	1	1	AC
mPFC13_R1_histogram_data_0_cell_14	1	1	AC
mPFC13_R1_histogram_data_0_cell_16	1	0	AC
mPFC13_R1_histogram_data_0_cell_17	1	0	AC
mPFC13_R1_histogram_data_0_cell_18	1	1	AC
mPFC13_R1_histogram_data_0_cell_19	0	0	AC
mPFC13_R1_histogram_data_0_cell_20	1	0	AC
mPFC13_R1_histogram_data_0_cell_22	1	1	AC
mPFC13_R1_histogram_data_0_cell_28	0	0	DP
mPFC13_R1_histogram_data_0_cell_31	1	1	AC
mPFC13_R1_histogram_data_0_cell_35	1	1	AC
mPFC13_R1_histogram_data_0_cell_39	1	1	AC
mPFC13_R1_histogram_data_0_cell_44	1	0	AC
mPFC13_R1_histogram_data_0_cell_45	1	1	AC
mPFC13_R1_histogram_data_0_cell_49	0	0	AC
mPFC13_R1_histogram_data_0_cell_50	1	1	AC
mPFC13_R1_histogram_data_0_cell_52	0	0	AC
mPFC13_R1_histogram_data_0_cell_55	1	0	AC
mPFC13_R1_histogram_data_0_cell_56	1	1	AC
mPFC13_R1_histogram_data_0_cell_60	1	1	AC
mPFC13_R1_histogram_data_0_cell_62	1	1	AC
mPFC13_R1_histogram_data_0_cell_64	1	1	AC
mPFC13_R1_histogram_data_0_cell_69	1	0	AC
mPFC13_R1_histogram_data_0_cell_73	1	1	AC
mPFC13_R1_histogram_data_0_cell_77	1	0	AC
mPFC13_R1_histogram_data_0_cell_80	1	0	AC
mPFC13_R1_histogram_data_0_cell_84	0	1	DP
mPFC13_R1_histogram_data_0_cell_91	1	0	DP
mPFC13_R1_histogram_data_0_cell_107	1	1	AC
mPFC13_R1_histogram_data_0_cell_110	1	0	AC
mPFC13_R1_histogram_data_0_cell_112	1	0	AC
mPFC13_R1_histogram_data_0_cell_118	1	1	AC
mPFC13_R1_histogram_data_0_cell_134	0	0	AC
mPFC13_R1_histogram_data_0_cell_142	0	0	DP
mPFC13_R1_histogram_data_0_cell_143	0	1	DP
mPFC13_R1_histogram_data_0_cell_144	0	0	DP
mPFC13_R1_histogram_data_0_cell_145	1	0	DP
mPFC13_R1_histogram_data_0_cell_148	0	0	AC
mPFC13_R1_histogram_data_0_cell_156	1	0	AC
mPFC13_R1_histogram_data_0_cell_159	1	1	AC
mPFC13_R1_histogram_data_0_cell_160	1	0	AC
mPFC13_R1_histogram_data_0_cell_165	0	0	AC
mPFC13_R1_histogram_data_0_cell_167	0	1	AC
mPFC13_R1_histogram_data_0_cell_168	1	0	AC
mPFC13_R1_histogram_data_0_cell_169	1	0	AC
mPFC13_R1_histogram_data_0_cell_170	1	0	AC
mPFC13_R1_histogram_data_0_cell_174	1	0	AC
mPFC13_R1_histogram_data_0_cell_177	0	0	AC
mPFC13_R1_histogram_data_0_cell_180	1	0	AC
mPFC13_R1_histogram_data_0_cell_181	1	1	AC
mPFC13_R1_histogram_data_0_cell_184	1	1	AC
mPFC13_R1_histogram_data_0_cell_185	1	0	AC
mPFC13_R1_histogram_data_0_cell_195	0	0	AC
mPFC13_R2_histogram_data_0_cell_132	0	1	AC
mPFC13_R2_histogram_data_0_cell_134	0	1	AC
mPFC13_R2_histogram_data_0_cell_136	0	0	AC
mPFC13_R2_histogram_data_0_cell_138	0	0	AC
mPFC13_R2_histogram_data_0_cell_143	0	0	AC
mPFC13_R2_histogram_data_0_cell_145	0	1	AC
mPFC13_R2_histogram_data_0_cell_147	0	0	PL
mPFC13_R2_histogram_data_0_cell_149	0	0	AC
mPFC13_R2_histogram_data_0_cell_151	0	0	AC
mPFC13_R2_histogram_data_0_cell_153	0	1	AC
mPFC13_R2_histogram_data_0_cell_155	0	1	AC
mPFC13_R2_histogram_data_0_cell_157	0	0	AC
mPFC13_R2_histogram_data_0_cell_159	0	1	AC
mPFC13_R2_histogram_data_0_cell_161	0	0	PL
mPFC13_R2_histogram_data_0_cell_165	0	1	AC
mPFC13_R2_histogram_data_0_cell_167	0	1	AC
mPFC13_R2_histogram_data_0_cell_169	0	0	PL
mPFC13_R2_histogram_data_0_cell_171	0	0	AC
mPFC13_R2_histogram_data_0_cell_173	0	0	AC
mPFC13_R2_histogram_data_0_cell_175	1	1	AC
mPFC13_R2_histogram_data_0_cell_176	0	1	AC
mPFC13_R2_histogram_data_0_cell_179	0	1	AC
mPFC13_R2_histogram_data_0_cell_185	0	1	PL
mPFC13_R2_histogram_data_0_cell_190	0	0	PL
mPFC13_R2_histogram_data_0_cell_192	0	1	AC
mPFC13_R2_histogram_data_0_cell_193	1	0	AC
mPFC13_R2_histogram_data_0_cell_197	0	1	AC
mPFC13_R2_histogram_data_0_cell_199	1	1	AC
mPFC14_L1_histogram_data_0_cell_2	0	0	PL
mPFC14_L1_histogram_data_0_cell_5	1	1	PL
mPFC14_L1_histogram_data_0_cell_6	0	0	PL
mPFC14_L1_histogram_data_0_cell_8	0	0	PL
mPFC14_L1_histogram_data_0_cell_13	0	1	PL
mPFC14_L1_histogram_data_0_cell_16	1	1	PL
mPFC14_L1_histogram_data_0_cell_20	0	1	PL
mPFC14_L1_histogram_data_0_cell_38	0	0	IL
mPFC14_L1_histogram_data_0_cell_39	0	0	PL
mPFC14_L1_histogram_data_0_cell_41	0	0	PL
mPFC14_L1_histogram_data_0_cell_42	0	0	PL
mPFC14_L1_histogram_data_0_cell_45	1	0	PL
mPFC14_L1_histogram_data_0_cell_49	0	0	PL
mPFC14_L1_histogram_data_0_cell_57	0	1	PL
mPFC14_L1_histogram_data_0_cell_60	0	1	PL
mPFC14_L1_histogram_data_0_cell_61	1	1	PL
mPFC14_L1_histogram_data_0_cell_62	1	0	PL
mPFC14_L1_histogram_data_0_cell_64	1	1	PL
mPFC14_L1_histogram_data_0_cell_68	0	1	PL
mPFC14_L1_histogram_data_0_cell_73	1	1	PL
mPFC14_L1_histogram_data_0_cell_76	1	1	PL
mPFC14_L1_histogram_data_0_cell_80	0	1	PL
mPFC14_L1_histogram_data_0_cell_81	0	0	PL
mPFC14_L1_histogram_data_0_cell_83	1	0	PL
mPFC14_L1_histogram_data_0_cell_84	0	1	PL
mPFC14_L1_histogram_data_0_cell_100	0	0	PL
mPFC14_L1_histogram_data_0_cell_101	1	0	PL
mPFC14_L1_histogram_data_0_cell_108	1	0	PL
mPFC14_L1_histogram_data_0_cell_136	0	0	IL
mPFC14_L1_histogram_data_0_cell_138	0	1	IL
mPFC14_L1_histogram_data_0_cell_140	0	0	PL
mPFC14_L1_histogram_data_0_cell_142	0	1	IL
mPFC14_L1_histogram_data_0_cell_143	0	0	PL
mPFC14_L1_histogram_data_0_cell_145	0	0	PL
mPFC14_L1_histogram_data_0_cell_147	1	0	PL
mPFC14_L1_histogram_data_0_cell_150	0	0	PL
mPFC14_L1_histogram_data_0_cell_153	1	0	PL
mPFC14_L1_histogram_data_0_cell_154	0	0	PL
mPFC14_L1_histogram_data_0_cell_155	1	0	PL
mPFC14_L1_histogram_data_0_cell_156	1	1	PL
mPFC14_L1_histogram_data_0_cell_157	1	0	PL
mPFC14_L1_histogram_data_0_cell_158	1	0	PL
mPFC14_L1_histogram_data_0_cell_159	0	0	PL
mPFC14_L1_histogram_data_0_cell_160	0	0	PL
mPFC14_L1_histogram_data_0_cell_161	0	0	PL
mPFC14_L1_histogram_data_0_cell_162	0	1	PL
mPFC14_L1_histogram_data_0_cell_163	1	0	PL
mPFC14_L1_histogram_data_0_cell_168	1	0	PL
mPFC14_L1_histogram_data_0_cell_171	0	0	PL
mPFC14_L1_histogram_data_0_cell_175	1	0	PL
mPFC14_L1_histogram_data_0_cell_177	1	0	PL
mPFC14_L1_histogram_data_0_cell_181	0	0	IL
mPFC14_L1_histogram_data_0_cell_182	1	0	PL
mPFC14_L1_histogram_data_0_cell_185	1	1	PL
mPFC14_L1_histogram_data_0_cell_187	0	0	PL
mPFC14_L1_histogram_data_0_cell_188	1	1	PL
mPFC14_L1_histogram_data_0_cell_189	1	0	PL
mPFC14_L1_histogram_data_0_cell_194	0	0	PL
mPFC14_L1_histogram_data_0_cell_197	0	1	PL
mPFC14_L1_histogram_data_0_cell_201	0	1	PL
mPFC14_L1_histogram_data_0_cell_205	0	1	PL
mPFC14_L2_histogram_data_0_cell_4	1	1	PL
mPFC14_L2_histogram_data_0_cell_5	1	1	PL
mPFC14_L2_histogram_data_0_cell_7	1	0	PL
mPFC14_L2_histogram_data_0_cell_10	0	1	PL
mPFC14_L2_histogram_data_0_cell_12	0	0	PL
mPFC14_L2_histogram_data_0_cell_18	0	1	PL
mPFC14_L2_histogram_data_0_cell_20	0	1	PL
mPFC14_L2_histogram_data_0_cell_22	1	0	PL
mPFC14_L2_histogram_data_0_cell_27	0	1	PL
mPFC14_L2_histogram_data_0_cell_31	1	1	PL
mPFC14_L2_histogram_data_0_cell_35	0	1	PL
mPFC14_L2_histogram_data_0_cell_46	0	0	PL
mPFC14_L2_histogram_data_0_cell_47	0	0	PL
mPFC14_L2_histogram_data_0_cell_50	0	0	PL
mPFC14_L2_histogram_data_0_cell_53	1	1	PL
mPFC14_L2_histogram_data_0_cell_54	0	0	PL
mPFC14_L2_histogram_data_0_cell_59	0	0	PL
mPFC14_L2_histogram_data_0_cell_70	0	0	PL
mPFC14_L2_histogram_data_0_cell_78	0	0	PL
mPFC14_L2_histogram_data_0_cell_79	0	0	PL
mPFC14_L2_histogram_data_0_cell_81	0	0	PL
mPFC14_L2_histogram_data_0_cell_82	1	1	PL
mPFC14_L2_histogram_data_0_cell_84	0	0	PL
mPFC14_L2_histogram_data_0_cell_87	1	0	PL
mPFC14_L2_histogram_data_0_cell_97	1	0	PL
mPFC14_L2_histogram_data_0_cell_98	0	0	PL
mPFC14_L2_histogram_data_0_cell_100	0	0	PL
mPFC14_L2_histogram_data_0_cell_101	0	1	PL
mPFC14_L2_histogram_data_0_cell_102	0	0	PL
mPFC14_L2_histogram_data_0_cell_103	0	0	PL
mPFC14_L2_histogram_data_0_cell_115	0	1	PL
mPFC14_L2_histogram_data_0_cell_121	0	1	PL
mPFC14_L2_histogram_data_0_cell_122	0	0	PL
mPFC14_L2_histogram_data_0_cell_126	1	0	PL
mPFC14_L2_histogram_data_0_cell_127	0	1	PL
mPFC14_L2_histogram_data_0_cell_128	0	0	PL
mPFC14_L2_histogram_data_0_cell_132	0	0	PL
mPFC14_L2_histogram_data_0_cell_133	1	1	PL
mPFC14_L2_histogram_data_0_cell_134	0	0	PL
mPFC14_L2_histogram_data_0_cell_136	0	0	PL
mPFC14_L2_histogram_data_0_cell_137	1	0	PL
mPFC14_L2_histogram_data_0_cell_138	1	1	PL
mPFC14_L2_histogram_data_0_cell_139	0	1	PL
mPFC14_L2_histogram_data_0_cell_142	1	1	PL
mPFC14_L2_histogram_data_0_cell_146	1	1	PL
mPFC14_L2_histogram_data_0_cell_156	0	1	PL
mPFC14_L2_histogram_data_0_cell_158	0	0	PL
mPFC14_L2_histogram_data_0_cell_160	1	1	PL
mPFC14_L2_histogram_data_0_cell_167	0	1	PL
mPFC14_L2_histogram_data_0_cell_168	1	0	PL
mPFC14_L2_histogram_data_0_cell_175	1	1	PL
mPFC14_L2_histogram_data_0_cell_177	0	1	PL
mPFC14_L2_histogram_data_0_cell_178	0	0	PL
mPFC14_L2_histogram_data_0_cell_179	0	0	PL
mPFC14_L2_histogram_data_0_cell_181	1	0	PL
mPFC14_L2_histogram_data_0_cell_182	0	0	PL
mPFC14_L2_histogram_data_0_cell_183	0	0	PL
mPFC14_L2_histogram_data_0_cell_184	1	0	PL
mPFC14_L2_histogram_data_0_cell_187	1	1	PL
mPFC14_L2_histogram_data_0_cell_189	0	0	PL
mPFC14_L2_histogram_data_0_cell_195	0	1	PL
mPFC14_L2_histogram_data_0_cell_204	0	1	PL
mPFC14_L2_histogram_data_0_cell_209	0	1	PL
mPFC14_R1_histogram_data_0_cell_18	0	0	IL
mPFC14_R1_histogram_data_0_cell_26	0	1	IL
mPFC14_R1_histogram_data_0_cell_27	0	0	IL
mPFC14_R1_histogram_data_0_cell_32	1	1	PL
mPFC14_R1_histogram_data_0_cell_49	0	1	IL
mPFC14_R1_histogram_data_0_cell_57	1	1	IL
mPFC14_R1_histogram_data_0_cell_74	0	0	IL
mPFC14_R1_histogram_data_0_cell_75	1	0	IL
mPFC14_R1_histogram_data_0_cell_76	0	0	IL
mPFC14_R1_histogram_data_0_cell_78	0	0	IL
mPFC14_R1_histogram_data_0_cell_83	1	1	PL
mPFC14_R1_histogram_data_0_cell_84	0	1	PL
mPFC14_R1_histogram_data_0_cell_93	0	0	PL
mPFC14_R1_histogram_data_0_cell_94	0	1	PL
mPFC14_R1_histogram_data_0_cell_100	1	1	IL
mPFC14_R2_histogram_data_0_cell_3	0	0	IL
mPFC14_R2_histogram_data_0_cell_4	0	1	IL
mPFC14_R2_histogram_data_0_cell_6	0	0	IL
mPFC14_R2_histogram_data_0_cell_19	0	1	PL
mPFC14_R2_histogram_data_0_cell_23	1	1	PL
mPFC14_R2_histogram_data_0_cell_31	1	0	PL
mPFC14_R2_histogram_data_0_cell_41	0	1	PL
mPFC14_R2_histogram_data_0_cell_42	0	0	PL
mPFC14_R2_histogram_data_0_cell_43	0	0	PL
mPFC14_R2_histogram_data_0_cell_44	0	0	PL
mPFC14_R2_histogram_data_0_cell_45	1	0	PL
mPFC14_R2_histogram_data_0_cell_50	0	0	IL
mPFC14_R2_histogram_data_0_cell_51	0	0	IL
mPFC14_R2_histogram_data_0_cell_53	0	0	IL
mPFC14_R2_histogram_data_0_cell_54	1	0	IL
mPFC14_R2_histogram_data_0_cell_55	0	1	IL
mPFC14_R2_histogram_data_0_cell_56	1	0	IL
mPFC14_R2_histogram_data_0_cell_61	0	0	IL
mPFC14_R2_histogram_data_0_cell_68	0	1	PL
mPFC14_R2_histogram_data_0_cell_74	0	0	PL
mPFC14_R2_histogram_data_0_cell_76	0	0	PL
mPFC14_R2_histogram_data_0_cell_82	0	0	PL
mPFC14_R2_histogram_data_0_cell_93	0	1	PL
mPFC14_R2_histogram_data_0_cell_108	0	0	PL
mPFC14_R2_histogram_data_0_cell_121	0	0	IL
mPFC14_R2_histogram_data_0_cell_129	0	0	PL
mPFC14_R2_histogram_data_0_cell_140	0	0	PL
mPFC14_R2_histogram_data_0_cell_143	0	0	PL
mPFC14_R2_histogram_data_0_cell_159	1	1	PL
mPFC14_R2_histogram_data_0_cell_168	1	0	IL
mPFC14_R2_histogram_data_0_cell_185	0	0	IL
mPFC14_R2_histogram_data_0_cell_192	1	1	PL
mPFC14_R2_histogram_data_0_cell_220	0	1	PL
mPFC14_R2_histogram_data_0_cell_222	0	0	PL
mPFC14_R2_histogram_data_0_cell_224	1	0	PL
mPFC14_R2_histogram_data_0_cell_228	0	0	PL
mPFC14_R2_histogram_data_0_cell_229	1	0	PL
mPFC14_R2_histogram_data_0_cell_231	0	0	PL
mPFC14_R2_histogram_data_0_cell_240	1	0	PL
mPFC14_R2_histogram_data_0_cell_247	1	1	IL
mPFC14_R2_histogram_data_0_cell_255	0	0	IL
mPFC14_R2_histogram_data_0_cell_259	0	0	PL
mPFC14_R2_histogram_data_0_cell_263	0	1	PL
mPFC14_R2_histogram_data_0_cell_269	0	1	PL
mPFC14_R2_histogram_data_0_cell_273	1	1	PL
mPFC14_R2_histogram_data_0_cell_280	0	0	PL
mPFC14_R2_histogram_data_0_cell_290	0	0	PL
mPFC14_R2_histogram_data_0_cell_296	0	1	IL
mPFC14_R2_histogram_data_0_cell_310	0	0	PL
mPFC15_L1_histogram_data_0_cell_4	1	0	AC
mPFC15_L1_histogram_data_0_cell_14	1	0	AC
mPFC15_L1_histogram_data_0_cell_47	1	0	AC
mPFC15_L1_histogram_data_0_cell_55	0	0	AC
mPFC15_L1_histogram_data_0_cell_56	0	0	AC
mPFC15_L1_histogram_data_0_cell_61	1	0	AC
mPFC15_L1_histogram_data_0_cell_66	1	1	AC
mPFC15_L1_histogram_data_0_cell_74	1	0	AC
mPFC15_L1_histogram_data_0_cell_83	1	0	AC
mPFC15_L1_histogram_data_0_cell_93	1	0	AC
mPFC15_L1_histogram_data_0_cell_99	1	0	AC
mPFC15_L1_histogram_data_0_cell_101	1	0	AC
mPFC15_L1_histogram_data_0_cell_104	1	1	AC
mPFC15_L2_histogram_data_0_cell_9	0	0	AC
mPFC15_L2_histogram_data_0_cell_71	0	0	AC
mPFC15_L2_histogram_data_0_cell_81	0	0	AC
mPFC15_R1_histogram_data_0_cell_6	0	1	AC
mPFC15_R1_histogram_data_0_cell_9	0	0	AC
mPFC15_R1_histogram_data_0_cell_13	0	0	AC
mPFC15_R1_histogram_data_0_cell_22	1	0	AC
mPFC15_R1_histogram_data_0_cell_31	1	0	AC
mPFC15_R1_histogram_data_0_cell_67	0	0	AC
mPFC15_R2_histogram_data_0_cell_2	1	0	AC
mPFC15_R2_histogram_data_0_cell_9	0	0	AC
mPFC15_R2_histogram_data_0_cell_10	0	0	AC
mPFC15_R2_histogram_data_0_cell_15	0	0	AC
mPFC15_R2_histogram_data_0_cell_23	1	0	AC
mPFC15_R2_histogram_data_0_cell_24	0	0	AC
mPFC15_R2_histogram_data_0_cell_27	0	1	AC
mPFC15_R2_histogram_data_0_cell_68	0	0	AC
mPFC15_R2_histogram_data_0_cell_77	0	0	AC
mPFC15_R2_histogram_data_0_cell_79	0	0	AC
mPFC16_L2_histogram_data_0_cell_24	0	0	AC
mPFC16_L2_histogram_data_0_cell_41	0	0	AC
mPFC16_L2_histogram_data_0_cell_68	0	0	AC
mPFC16_L2_histogram_data_0_cell_90	0	0	AC
mPFC16_L2_histogram_data_0_cell_93	0	0	AC
mPFC16_L2_histogram_data_0_cell_110	0	0	AC
mPFC16_L2_histogram_data_0_cell_115	1	0	AC
mPFC16_L2_histogram_data_0_cell_116	0	0	AC
mPFC16_L2_histogram_data_0_cell_125	0	0	AC
mPFC16_R1_histogram_data_0_cell_0	0	0	AC
mPFC16_R1_histogram_data_0_cell_5	0	0	AC
mPFC16_R1_histogram_data_0_cell_23	0	0	AC
mPFC16_R1_histogram_data_0_cell_31	0	0	AC
mPFC16_R1_histogram_data_0_cell_35	0	0	AC
mPFC16_R1_histogram_data_0_cell_38	1	1	AC
mPFC16_R1_histogram_data_0_cell_64	0	0	AC
mPFC16_R1_histogram_data_0_cell_72	0	0	AC
mPFC16_R1_histogram_data_0_cell_92	0	1	AC
mPFC16_R1_histogram_data_0_cell_102	1	0	AC
mPFC16_R1_histogram_data_0_cell_115	0	0	AC
mPFC16_R1_histogram_data_0_cell_120	0	0	AC
mPFC16_R1_histogram_data_0_cell_125	1	1	AC
mPFC16_R2_histogram_data_0_cell_6	0	0	AC
mPFC16_R2_histogram_data_0_cell_9	0	1	AC
mPFC16_R2_histogram_data_0_cell_11	0	1	AC
mPFC16_R2_histogram_data_0_cell_12	0	0	AC
mPFC16_R2_histogram_data_0_cell_13	0	0	AC
mPFC16_R2_histogram_data_0_cell_16	0	0	AC
mPFC16_R2_histogram_data_0_cell_18	0	0	AC
mPFC16_R2_histogram_data_0_cell_19	0	0	AC
mPFC16_R2_histogram_data_0_cell_27	0	0	AC
mPFC16_R2_histogram_data_0_cell_55	0	0	AC
mPFC16_R2_histogram_data_0_cell_62	0	0	AC
mPFC16_R2_histogram_data_0_cell_65	0	0	AC
mPFC16_R2_histogram_data_0_cell_70	0	1	AC
mPFC16_R2_histogram_data_0_cell_74	0	0	AC
mPFC16_R2_histogram_data_0_cell_77	0	0	AC
mPFC16_R2_histogram_data_0_cell_78	0	0	AC
mPFC16_R2_histogram_data_0_cell_92	0	0	AC
mPFC16_R2_histogram_data_0_cell_95	0	0	AC
mPFC16_R2_histogram_data_0_cell_97	0	0	AC
mPFC16_R2_histogram_data_0_cell_101	0	1	AC
mPFC16_R2_histogram_data_0_cell_104	0	0	AC
mPFC16_R2_histogram_data_0_cell_117	0	0	AC
mPFC16_R2_histogram_data_0_cell_122	0	0	AC
mPFC16_R2_histogram_data_0_cell_124	0	0	AC
mPFC16_R2_histogram_data_0_cell_125	0	0	AC
mPFC16_R2_histogram_data_0_cell_127	0	0	AC
mPFC16_R2_histogram_data_0_cell_129	0	0	AC
mPFC16_R2_histogram_data_0_cell_135	0	0	AC
mPFC16_R2_histogram_data_0_cell_163	0	1	AC
mPFC17_L1_histogram_data_0_cell_28	1	0	AC
mPFC17_L1_histogram_data_0_cell_34	0	1	AC
mPFC17_L1_histogram_data_0_cell_36	0	0	AC
mPFC17_L1_histogram_data_0_cell_44	1	0	AC
mPFC17_L1_histogram_data_0_cell_85	0	0	AC
mPFC17_L1_histogram_data_0_cell_91	1	0	AC
mPFC17_L1_histogram_data_0_cell_100	1	0	AC
mPFC17_L1_histogram_data_0_cell_121	1	1	AC
mPFC17_L1_histogram_data_0_cell_125	0	1	AC
mPFC17_L1_histogram_data_0_cell_128	0	0	AC
mPFC17_L1_histogram_data_0_cell_129	0	0	AC
mPFC17_L1_histogram_data_0_cell_163	1	1	AC
mPFC17_L1_histogram_data_0_cell_165	1	1	AC
mPFC17_L1_histogram_data_0_cell_166	1	0	AC
mPFC17_L1_histogram_data_0_cell_168	1	0	AC
mPFC17_L1_histogram_data_0_cell_171	0	0	AC
mPFC17_L1_histogram_data_0_cell_183	0	0	AC
mPFC17_L1_histogram_data_0_cell_184	0	0	AC
mPFC17_L1_histogram_data_0_cell_185	0	0	AC
mPFC17_L1_histogram_data_0_cell_190	1	0	AC
mPFC17_L1_histogram_data_0_cell_191	0	1	AC
mPFC17_L1_histogram_data_0_cell_194	0	1	AC
mPFC17_L1_histogram_data_0_cell_198	1	1	AC
mPFC17_L1_histogram_data_0_cell_199	1	1	AC
mPFC17_L1_histogram_data_0_cell_202	1	1	AC
mPFC17_L1_histogram_data_0_cell_208	0	0	AC
mPFC17_L1_histogram_data_0_cell_209	0	1	AC
mPFC17_L1_histogram_data_0_cell_210	0	0	AC
mPFC17_L1_histogram_data_0_cell_219	1	1	AC
mPFC17_L1_histogram_data_0_cell_221	1	1	AC
mPFC17_L1_histogram_data_0_cell_226	1	0	AC
mPFC17_L1_histogram_data_0_cell_231	1	0	AC
mPFC17_L1_histogram_data_0_cell_236	1	1	AC
mPFC17_L1_histogram_data_0_cell_248	0	1	AC
mPFC17_L1_histogram_data_0_cell_251	0	0	AC
mPFC17_L1_histogram_data_0_cell_253	0	0	AC
mPFC17_L1_histogram_data_0_cell_255	0	0	AC
mPFC17_L1_histogram_data_0_cell_263	0	0	AC
mPFC17_L1_histogram_data_0_cell_264	1	0	AC
mPFC17_L1_histogram_data_0_cell_266	1	1	AC
mPFC17_L1_histogram_data_0_cell_272	1	0	AC
mPFC17_L1_histogram_data_0_cell_277	1	0	AC
mPFC17_L1_histogram_data_0_cell_284	0	0	AC
mPFC17_L2_histogram_data_0_cell_3	0	0	TT
mPFC17_L2_histogram_data_0_cell_25	0	0	AC
mPFC17_L2_histogram_data_0_cell_27	0	0	AC
mPFC17_L2_histogram_data_0_cell_31	0	0	TT
mPFC17_L2_histogram_data_0_cell_38	0	0	TT
mPFC17_L2_histogram_data_0_cell_39	0	1	TT
mPFC17_L2_histogram_data_0_cell_67	1	1	AC
mPFC17_L2_histogram_data_0_cell_70	0	1	AC
mPFC17_L2_histogram_data_0_cell_74	1	0	AC
mPFC17_L2_histogram_data_0_cell_98	0	0	AC
mPFC17_L2_histogram_data_0_cell_104	1	1	TT
mPFC17_L2_histogram_data_0_cell_139	0	1	AC
mPFC17_L2_histogram_data_0_cell_168	0	0	AC
mPFC17_L2_histogram_data_0_cell_180	0	0	AC
mPFC17_L2_histogram_data_0_cell_192	1	1	AC
mPFC17_L2_histogram_data_0_cell_198	0	0	TT
mPFC17_L2_histogram_data_0_cell_199	1	0	TT
mPFC17_L2_histogram_data_0_cell_203	0	1	AC
mPFC17_L2_histogram_data_0_cell_207	1	1	TT
mPFC17_L2_histogram_data_0_cell_209	1	1	AC
mPFC17_L2_histogram_data_0_cell_211	1	0	AC
mPFC17_L2_histogram_data_0_cell_213	0	0	TT
mPFC17_L2_histogram_data_0_cell_219	0	0	TT
mPFC17_L2_histogram_data_0_cell_221	0	0	AC
mPFC17_R1_histogram_data_0_cell_1	0	0	TT
mPFC17_R1_histogram_data_0_cell_3	0	0	DP
mPFC17_R1_histogram_data_0_cell_6	0	0	DP
mPFC17_R1_histogram_data_0_cell_8	0	0	DP
mPFC17_R1_histogram_data_0_cell_9	0	0	DP
mPFC17_R1_histogram_data_0_cell_12	0	0	DP
mPFC17_R1_histogram_data_0_cell_19	1	1	AC
mPFC17_R1_histogram_data_0_cell_28	1	0	AC
mPFC17_R1_histogram_data_0_cell_29	1	1	TT
mPFC17_R1_histogram_data_0_cell_36	0	0	DP
mPFC17_R1_histogram_data_0_cell_44	0	0	AC
mPFC17_R1_histogram_data_0_cell_47	0	0	AC
mPFC17_R1_histogram_data_0_cell_75	0	0	AC
mPFC17_R1_histogram_data_0_cell_82	0	0	DP
mPFC17_R1_histogram_data_0_cell_89	0	0	DP
mPFC17_R1_histogram_data_0_cell_90	0	0	DP
mPFC17_R1_histogram_data_0_cell_93	0	0	AC
mPFC17_R1_histogram_data_0_cell_94	1	0	AC
mPFC17_R1_histogram_data_0_cell_98	1	1	AC
mPFC17_R1_histogram_data_0_cell_102	0	0	DP
mPFC17_R1_histogram_data_0_cell_103	0	0	DP
mPFC17_R1_histogram_data_0_cell_114	0	0	DP
mPFC17_R1_histogram_data_0_cell_115	0	0	AC
mPFC17_R1_histogram_data_0_cell_117	0	0	TT
mPFC17_R1_histogram_data_0_cell_118	0	0	TT
mPFC17_R1_histogram_data_0_cell_119	0	0	DP
mPFC17_R2_histogram_data_0_cell_22	0	0	AC
mPFC17_R2_histogram_data_0_cell_29	0	0	AC
mPFC17_R2_histogram_data_0_cell_31	1	0	AC
mPFC17_R2_histogram_data_0_cell_58	1	0	AC
mPFC17_R2_histogram_data_0_cell_63	1	0	AC
mPFC17_R2_histogram_data_0_cell_70	0	0	AC
mPFC17_R2_histogram_data_0_cell_73	0	1	AC
mPFC17_R2_histogram_data_0_cell_75	0	0	AC
mPFC17_R2_histogram_data_0_cell_76	1	0	AC
mPFC17_R2_histogram_data_0_cell_78	0	0	AC
mPFC17_R2_histogram_data_0_cell_79	0	0	AC
mPFC17_R2_histogram_data_0_cell_81	0	0	AC
mPFC17_R2_histogram_data_0_cell_82	1	1	AC
mPFC17_R2_histogram_data_0_cell_84	1	0	AC
mPFC17_R2_histogram_data_0_cell_87	0	0	AC
mPFC17_R2_histogram_data_0_cell_90	1	0	AC
mPFC17_R2_histogram_data_0_cell_93	1	0	AC
mPFC17_R2_histogram_data_0_cell_94	1	0	AC
mPFC17_R2_histogram_data_0_cell_95	0	1	AC
mPFC17_R2_histogram_data_0_cell_96	1	0	AC
mPFC17_R2_histogram_data_0_cell_99	0	0	AC
mPFC17_R2_histogram_data_0_cell_118	1	1	AC
mPFC17_R2_histogram_data_0_cell_127	0	1	AC
mPFC17_R2_histogram_data_0_cell_134	0	0	AC
mPFC17_R2_histogram_data_0_cell_168	1	0	AC
mPFC17_R2_histogram_data_0_cell_172	0	0	AC
mPFC17_R2_histogram_data_0_cell_174	0	1	AC
mPFC17_R2_histogram_data_0_cell_180	1	0	AC
mPFC17_R2_histogram_data_0_cell_196	0	1	AC
mPFC17_R2_histogram_data_0_cell_197	1	0	AC
mPFC17_R2_histogram_data_0_cell_198	0	0	AC
mPFC17_R2_histogram_data_0_cell_202	0	0	AC
mPFC17_R2_histogram_data_0_cell_205	0	0	AC
mPFC17_R2_histogram_data_0_cell_207	1	0	AC
mPFC17_R2_histogram_data_0_cell_211	1	1	AC
mPFC17_R2_histogram_data_0_cell_213	0	0	AC
mPFC17_R2_histogram_data_0_cell_215	1	1	AC
mPFC17_R2_histogram_data_0_cell_217	0	1	AC
mPFC17_R2_histogram_data_0_cell_219	0	0	AC
mPFC17_R2_histogram_data_0_cell_223	0	0	AC
mPFC17_R2_histogram_data_0_cell_224	0	1	AC
mPFC17_R2_histogram_data_0_cell_226	1	0	AC
mPFC17_R2_histogram_data_0_cell_230	1	0	AC
mPFC17_R2_histogram_data_0_cell_232	1	1	AC
mPFC17_R2_histogram_data_0_cell_237	1	0	AC
mPFC17_R2_histogram_data_0_cell_239	1	1	AC
mPFC17_R2_histogram_data_0_cell_243	0	0	AC
mPFC17_R2_histogram_data_0_cell_245	0	1	AC
mPFC17_R2_histogram_data_0_cell_249	0	1	AC
mPFC17_R2_histogram_data_0_cell_257	1	0	AC
mPFC17_R2_histogram_data_0_cell_259	1	1	AC
mPFC17_R2_histogram_data_0_cell_261	1	0	AC
mPFC17_R2_histogram_data_0_cell_262	0	0	AC
mPFC17_R2_histogram_data_0_cell_265	0	0	AC
mPFC17_R2_histogram_data_0_cell_270	0	0	AC
mPFC18_L1_histogram_data_0_cell_14	0	0	AC
mPFC18_L1_histogram_data_0_cell_21	1	0	AC
mPFC18_L1_histogram_data_0_cell_25	0	0	AC
mPFC18_L1_histogram_data_0_cell_31	0	0	AC
mPFC18_L1_histogram_data_0_cell_39	0	0	AC
mPFC18_L1_histogram_data_0_cell_70	0	1	AC
mPFC18_L1_histogram_data_0_cell_75	0	0	AC
mPFC18_L1_histogram_data_0_cell_83	0	1	AC
mPFC18_L1_histogram_data_0_cell_85	0	0	AC
mPFC18_L1_histogram_data_0_cell_87	0	1	AC
mPFC18_L1_histogram_data_0_cell_89	0	0	AC
mPFC18_L2_histogram_data_0_cell_5	1	1	AC
mPFC18_L2_histogram_data_0_cell_9	1	1	AC
mPFC18_L2_histogram_data_0_cell_10	1	1	AC
mPFC18_L2_histogram_data_0_cell_41	1	1	AC
mPFC18_L2_histogram_data_0_cell_44	1	1	AC
mPFC18_L2_histogram_data_0_cell_57	0	1	AC
mPFC18_L2_histogram_data_0_cell_58	0	1	AC
mPFC18_L2_histogram_data_0_cell_70	0	0	AC
mPFC18_L2_histogram_data_0_cell_78	1	1	AC
mPFC18_L2_histogram_data_0_cell_88	1	1	AC
mPFC18_L2_histogram_data_0_cell_92	1	0	AC
mPFC18_L2_histogram_data_0_cell_97	1	0	AC
mPFC18_L2_histogram_data_0_cell_102	1	1	AC
mPFC18_L2_histogram_data_0_cell_104	0	0	AC
mPFC18_L2_histogram_data_0_cell_108	0	1	AC
mPFC18_L2_histogram_data_0_cell_117	1	1	AC
mPFC18_R1_histogram_data_0_cell_3	1	0	AC
mPFC18_R1_histogram_data_0_cell_6	0	0	AC
mPFC18_R1_histogram_data_0_cell_15	0	0	AC
mPFC18_R1_histogram_data_0_cell_24	0	0	AC
mPFC18_R1_histogram_data_0_cell_57	1	1	AC
mPFC18_R1_histogram_data_0_cell_92	0	0	AC
mPFC18_R1_histogram_data_0_cell_98	0	0	AC
mPFC18_R1_histogram_data_0_cell_102	1	0	AC
mPFC18_R1_histogram_data_0_cell_105	1	1	AC
mPFC18_R1_histogram_data_0_cell_107	0	1	AC
mPFC18_R1_histogram_data_0_cell_109	0	0	AC
mPFC18_R1_histogram_data_0_cell_111	0	0	AC
mPFC18_R1_histogram_data_0_cell_115	1	1	AC
mPFC18_R1_histogram_data_0_cell_119	1	0	AC
mPFC18_R1_histogram_data_0_cell_125	0	0	AC
mPFC18_R1_histogram_data_0_cell_127	1	1	AC
mPFC18_R1_histogram_data_0_cell_131	0	0	AC
mPFC18_R1_histogram_data_0_cell_135	1	1	AC
mPFC18_R1_histogram_data_0_cell_137	0	0	AC
mPFC18_R1_histogram_data_0_cell_139	1	0	AC
mPFC18_R1_histogram_data_0_cell_141	1	1	AC
mPFC18_R1_histogram_data_0_cell_145	1	0	AC
mPFC18_R1_histogram_data_0_cell_147	1	1	AC
mPFC18_R1_histogram_data_0_cell_151	1	1	AC
mPFC18_R1_histogram_data_0_cell_153	1	0	AC
mPFC18_R1_histogram_data_0_cell_155	1	1	AC
mPFC18_R1_histogram_data_0_cell_157	1	0	AC
mPFC18_R1_histogram_data_0_cell_158	1	0	AC
mPFC18_R1_histogram_data_0_cell_164	0	0	AC
mPFC19_L1_histogram_data_0_cell_1	0	0	AC
mPFC19_L1_histogram_data_0_cell_7	1	1	AC
mPFC19_L1_histogram_data_0_cell_12	1	0	AC
mPFC19_L1_histogram_data_0_cell_32	1	1	AC
mPFC19_L1_histogram_data_0_cell_36	1	0	AC
mPFC19_L1_histogram_data_0_cell_38	1	1	AC
mPFC19_L1_histogram_data_0_cell_44	1	0	AC
mPFC19_L1_histogram_data_0_cell_49	0	0	AC
mPFC19_L1_histogram_data_0_cell_52	1	1	AC
mPFC19_L1_histogram_data_0_cell_68	1	1	AC
mPFC19_L1_histogram_data_0_cell_80	0	0	AC
mPFC19_L1_histogram_data_0_cell_87	0	0	AC
mPFC19_L1_histogram_data_0_cell_88	1	1	AC
mPFC19_L1_histogram_data_0_cell_91	0	1	AC
mPFC19_L1_histogram_data_0_cell_93	1	1	AC
mPFC19_L1_histogram_data_0_cell_97	1	1	AC
mPFC19_L1_histogram_data_0_cell_98	0	0	AC
mPFC19_L1_histogram_data_0_cell_100	0	0	AC
mPFC19_L1_histogram_data_0_cell_101	1	0	AC
mPFC19_L1_histogram_data_0_cell_102	1	0	AC
mPFC19_L1_histogram_data_0_cell_107	0	0	AC
mPFC19_L1_histogram_data_0_cell_119	0	0	AC
mPFC19_L1_histogram_data_0_cell_124	0	0	AC
mPFC19_L1_histogram_data_0_cell_126	1	0	AC
mPFC19_L1_histogram_data_0_cell_132	0	1	AC
mPFC19_L1_histogram_data_0_cell_136	1	1	AC
mPFC19_L1_histogram_data_0_cell_137	1	1	AC
mPFC19_L1_histogram_data_0_cell_141	1	1	AC
mPFC19_L1_histogram_data_0_cell_142	1	1	AC
mPFC19_L1_histogram_data_0_cell_147	1	1	AC
mPFC19_L1_histogram_data_0_cell_152	0	0	AC
mPFC19_L1_histogram_data_0_cell_154	1	1	AC
mPFC19_L1_histogram_data_0_cell_157	1	1	AC
mPFC19_L1_histogram_data_0_cell_159	1	1	AC
mPFC19_L1_histogram_data_0_cell_160	1	0	AC
mPFC19_L1_histogram_data_0_cell_162	0	0	AC
mPFC19_L1_histogram_data_0_cell_164	1	0	AC
mPFC19_L1_histogram_data_0_cell_166	1	1	AC
mPFC19_L1_histogram_data_0_cell_171	1	1	AC
mPFC19_L1_histogram_data_0_cell_175	0	0	AC
mPFC19_L1_histogram_data_0_cell_181	0	1	AC
mPFC19_L1_histogram_data_0_cell_184	1	0	AC
mPFC19_L1_histogram_data_0_cell_185	1	1	AC
mPFC19_L1_histogram_data_0_cell_187	1	1	AC
mPFC19_L1_histogram_data_0_cell_192	0	0	AC
mPFC19_L1_histogram_data_0_cell_195	0	0	AC
mPFC19_L1_histogram_data_0_cell_200	1	1	AC
mPFC19_L1_histogram_data_0_cell_202	1	1	AC
mPFC19_L1_histogram_data_0_cell_204	1	0	AC
mPFC19_L1_histogram_data_0_cell_207	1	1	AC
mPFC19_L1_histogram_data_0_cell_214	0	1	AC
mPFC19_L1_histogram_data_0_cell_216	1	0	AC
mPFC19_L1_histogram_data_0_cell_218	1	1	AC
mPFC19_L1_histogram_data_0_cell_220	0	1	AC
mPFC19_L1_histogram_data_0_cell_232	1	0	AC
mPFC19_L1_histogram_data_0_cell_257	0	0	AC
mPFC19_L1_histogram_data_0_cell_264	0	0	AC
mPFC19_L1_histogram_data_0_cell_270	0	1	AC
mPFC19_L2_histogram_data_0_cell_9	1	1	AC
mPFC19_L2_histogram_data_0_cell_20	1	1	AC
mPFC19_L2_histogram_data_0_cell_22	1	0	AC
mPFC19_L2_histogram_data_0_cell_23	1	1	AC
mPFC19_L2_histogram_data_0_cell_27	0	0	AC
mPFC19_L2_histogram_data_0_cell_28	0	0	AC
mPFC19_L2_histogram_data_0_cell_34	0	0	AC
mPFC19_L2_histogram_data_0_cell_41	1	0	AC
mPFC19_L2_histogram_data_0_cell_45	0	0	AC
mPFC19_L2_histogram_data_0_cell_61	1	1	AC
mPFC19_L2_histogram_data_0_cell_62	1	1	AC
mPFC19_L2_histogram_data_0_cell_63	1	1	AC
mPFC19_L2_histogram_data_0_cell_67	0	0	AC
mPFC19_L2_histogram_data_0_cell_68	0	1	AC
mPFC19_L2_histogram_data_0_cell_69	0	1	AC
mPFC19_L2_histogram_data_0_cell_77	0	1	AC
mPFC19_L2_histogram_data_0_cell_78	0	0	AC
mPFC19_L2_histogram_data_0_cell_82	0	0	AC
mPFC19_L2_histogram_data_0_cell_84	1	1	AC
mPFC19_L2_histogram_data_0_cell_88	1	1	AC
mPFC19_L2_histogram_data_0_cell_89	0	0	AC
mPFC19_L2_histogram_data_0_cell_90	1	1	AC
mPFC19_L2_histogram_data_0_cell_94	0	1	AC
mPFC19_L2_histogram_data_0_cell_97	0	0	AC
mPFC19_L2_histogram_data_0_cell_98	1	1	AC
mPFC19_L2_histogram_data_0_cell_101	0	0	AC
mPFC19_L2_histogram_data_0_cell_104	1	0	AC
mPFC19_L2_histogram_data_0_cell_106	0	0	AC
mPFC19_L2_histogram_data_0_cell_123	1	1	AC
mPFC19_L2_histogram_data_0_cell_127	1	0	AC
mPFC19_L2_histogram_data_0_cell_132	1	1	AC
mPFC19_L2_histogram_data_0_cell_135	0	0	AC
mPFC19_L2_histogram_data_0_cell_136	1	1	AC
mPFC19_L2_histogram_data_0_cell_144	0	0	AC
mPFC19_L2_histogram_data_0_cell_145	1	0	AC
mPFC19_L2_histogram_data_0_cell_147	1	0	AC
mPFC19_L2_histogram_data_0_cell_156	1	1	AC
mPFC19_L2_histogram_data_0_cell_157	0	0	AC
mPFC19_L2_histogram_data_0_cell_160	0	1	AC
mPFC19_L2_histogram_data_0_cell_161	0	0	AC
mPFC19_L2_histogram_data_0_cell_167	0	0	AC
mPFC19_L2_histogram_data_0_cell_170	1	1	AC
mPFC19_L2_histogram_data_0_cell_172	1	1	AC
mPFC19_L2_histogram_data_0_cell_178	1	1	AC
mPFC19_L2_histogram_data_0_cell_185	1	0	AC
mPFC19_L2_histogram_data_0_cell_186	1	1	AC
mPFC19_L2_histogram_data_0_cell_187	0	1	AC
mPFC19_L2_histogram_data_0_cell_191	0	0	AC
mPFC19_L2_histogram_data_0_cell_195	0	1	AC
mPFC19_L2_histogram_data_0_cell_196	1	1	AC
mPFC19_L2_histogram_data_0_cell_197	0	1	AC
mPFC19_L2_histogram_data_0_cell_198	0	0	AC
mPFC19_L2_histogram_data_0_cell_200	1	1	AC
mPFC19_L2_histogram_data_0_cell_202	0	1	AC
mPFC19_L2_histogram_data_0_cell_203	0	1	AC
mPFC19_L2_histogram_data_0_cell_207	0	0	AC
mPFC19_L2_histogram_data_0_cell_210	1	1	AC
mPFC19_L2_histogram_data_0_cell_212	1	1	AC
mPFC19_L2_histogram_data_0_cell_213	1	1	AC
mPFC19_L2_histogram_data_0_cell_215	0	0	AC
mPFC19_L2_histogram_data_0_cell_219	1	0	AC
mPFC19_L2_histogram_data_0_cell_224	0	0	AC
mPFC19_L2_histogram_data_0_cell_237	1	1	AC
mPFC19_L2_histogram_data_0_cell_239	0	0	AC
mPFC19_L2_histogram_data_0_cell_240	1	0	AC
mPFC19_L2_histogram_data_0_cell_242	1	1	AC
mPFC19_L2_histogram_data_0_cell_245	0	0	AC
mPFC19_L2_histogram_data_0_cell_247	1	0	AC
mPFC19_L2_histogram_data_0_cell_249	0	0	AC
mPFC19_L2_histogram_data_0_cell_251	0	1	AC
mPFC19_L2_histogram_data_0_cell_253	0	1	AC
mPFC19_R1_histogram_data_0_cell_16	1	1	AC
mPFC19_R1_histogram_data_0_cell_32	1	0	AC
mPFC19_R1_histogram_data_0_cell_34	1	0	AC
mPFC19_R1_histogram_data_0_cell_44	1	0	AC
mPFC19_R1_histogram_data_0_cell_57	1	0	AC
mPFC19_R1_histogram_data_0_cell_61	1	1	AC
mPFC19_R1_histogram_data_0_cell_64	0	1	AC
mPFC19_R1_histogram_data_0_cell_66	1	1	AC
mPFC19_R1_histogram_data_0_cell_84	1	0	AC
mPFC19_R1_histogram_data_0_cell_114	1	0	AC
mPFC19_R1_histogram_data_0_cell_118	1	0	AC
mPFC19_R1_histogram_data_0_cell_119	0	0	AC
mPFC19_R1_histogram_data_0_cell_128	1	0	AC
mPFC19_R1_histogram_data_0_cell_156	1	0	AC
mPFC19_R1_histogram_data_0_cell_160	0	0	AC
mPFC19_R1_histogram_data_0_cell_162	0	0	AC
mPFC19_R2_histogram_data_0_cell_0	1	1	AC
mPFC19_R2_histogram_data_0_cell_4	0	0	AC
mPFC19_R2_histogram_data_0_cell_5	0	0	AC
mPFC19_R2_histogram_data_0_cell_7	1	1	AC
mPFC19_R2_histogram_data_0_cell_17	0	0	AC
mPFC19_R2_histogram_data_0_cell_19	1	1	AC
mPFC19_R2_histogram_data_0_cell_25	1	0	AC
mPFC19_R2_histogram_data_0_cell_27	0	0	AC
mPFC19_R2_histogram_data_0_cell_37	0	0	AC
mPFC19_R2_histogram_data_0_cell_40	1	0	AC
mPFC19_R2_histogram_data_0_cell_41	1	1	AC
mPFC19_R2_histogram_data_0_cell_44	0	0	AC
mPFC19_R2_histogram_data_0_cell_49	0	0	AC
mPFC19_R2_histogram_data_0_cell_54	0	0	AC
mPFC19_R2_histogram_data_0_cell_56	0	0	AC
mPFC19_R2_histogram_data_0_cell_60	0	0	AC
mPFC19_R2_histogram_data_0_cell_63	0	0	AC
mPFC19_R2_histogram_data_0_cell_66	0	0	AC
mPFC19_R2_histogram_data_0_cell_72	1	0	AC
mPFC19_R2_histogram_data_0_cell_84	0	0	AC
mPFC19_R2_histogram_data_0_cell_87	0	0	AC
mPFC19_R2_histogram_data_0_cell_93	0	0	AC
mPFC19_R2_histogram_data_0_cell_129	0	0	AC
mPFC19_R2_histogram_data_0_cell_133	0	0	AC
mPFC19_R2_histogram_data_0_cell_134	0	0	AC
mPFC19_R2_histogram_data_0_cell_148	1	1	AC
mPFC19_R2_histogram_data_0_cell_152	0	0	AC
mPFC19_R2_histogram_data_0_cell_155	0	0	AC
mPFC19_R2_histogram_data_0_cell_159	0	0	AC
mPFC19_R2_histogram_data_0_cell_162	0	0	AC
mPFC19_R2_histogram_data_0_cell_167	1	0	AC
mPFC19_R2_histogram_data_0_cell_172	0	0	AC
mPFC19_R2_histogram_data_0_cell_173	0	0	AC
mPFC19_R2_histogram_data_0_cell_176	0	0	AC
mPFC19_R2_histogram_data_0_cell_182	0	0	AC
mPFC19_R2_histogram_data_0_cell_183	1	0	AC
mPFC19_R2_histogram_data_0_cell_184	0	0	AC
mPFC19_R2_histogram_data_0_cell_187	1	0	AC
mPFC20_L1_histogram_data_0_cell_31	0	0	AC
mPFC20_L1_histogram_data_0_cell_46	0	1	AC
mPFC20_L1_histogram_data_0_cell_74	0	1	AC
mPFC20_L1_histogram_data_0_cell_91	0	0	AC
mPFC20_L1_histogram_data_0_cell_93	0	1	AC
mPFC20_L1_histogram_data_0_cell_97	0	1	AC
mPFC20_L2_histogram_data_0_cell_1	1	1	AC
mPFC20_L2_histogram_data_0_cell_19	0	0	AC
mPFC20_L2_histogram_data_0_cell_21	1	1	AC
mPFC20_L2_histogram_data_0_cell_47	0	0	AC
mPFC20_L2_histogram_data_0_cell_53	0	1	AC
mPFC20_L2_histogram_data_0_cell_70	1	1	AC
mPFC20_L2_histogram_data_0_cell_77	0	0	AC
mPFC20_L2_histogram_data_0_cell_88	1	1	AC
mPFC20_L2_histogram_data_0_cell_90	0	0	AC
mPFC20_L2_histogram_data_0_cell_91	0	0	AC
mPFC20_L2_histogram_data_0_cell_95	1	1	AC
mPFC20_L2_histogram_data_0_cell_101	0	0	AC
mPFC20_L2_histogram_data_0_cell_102	1	1	AC
mPFC20_L2_histogram_data_0_cell_117	1	1	AC
mPFC20_L2_histogram_data_0_cell_119	0	0	AC
mPFC20_L2_histogram_data_0_cell_121	0	0	AC
mPFC20_L2_histogram_data_0_cell_125	0	1	AC
mPFC20_L2_histogram_data_0_cell_128	0	0	AC
mPFC20_L2_histogram_data_0_cell_129	1	1	AC
mPFC20_L2_histogram_data_0_cell_134	0	0	AC
mPFC20_L2_histogram_data_0_cell_136	0	0	AC
mPFC20_L2_histogram_data_0_cell_138	0	0	AC
mPFC20_L2_histogram_data_0_cell_139	0	0	AC
mPFC20_L2_histogram_data_0_cell_142	0	0	AC
mPFC20_L2_histogram_data_0_cell_143	0	0	AC
mPFC20_L2_histogram_data_0_cell_144	0	0	AC
mPFC20_L2_histogram_data_0_cell_147	1	1	AC
mPFC20_L2_histogram_data_0_cell_148	0	0	AC
mPFC20_L2_histogram_data_0_cell_150	0	0	AC
mPFC20_L2_histogram_data_0_cell_153	1	0	AC
mPFC20_L2_histogram_data_0_cell_155	1	1	AC
mPFC20_L2_histogram_data_0_cell_194	0	1	AC
mPFC20_L2_histogram_data_0_cell_196	0	0	AC
mPFC20_L2_histogram_data_0_cell_197	0	0	AC
mPFC21_L2_histogram_data_0_cell_101	0	0	AC
mPFC21_L2_histogram_data_0_cell_103	1	1	AC
mPFC21_L2_histogram_data_0_cell_105	1	1	AC
mPFC21_L2_histogram_data_0_cell_107	1	1	AC
mPFC21_L2_histogram_data_0_cell_111	0	0	AC
mPFC21_L2_histogram_data_0_cell_112	0	1	AC
mPFC21_L2_histogram_data_0_cell_113	0	0	AC
mPFC21_L2_histogram_data_0_cell_115	0	1	AC
mPFC21_L2_histogram_data_0_cell_119	1	0	AC
mPFC21_L2_histogram_data_0_cell_122	0	0	AC
mPFC21_L2_histogram_data_0_cell_126	0	0	AC
mPFC21_L2_histogram_data_0_cell_128	1	0	AC
mPFC21_L2_histogram_data_0_cell_130	0	0	AC
mPFC21_L2_histogram_data_0_cell_132	0	0	AC
mPFC21_L2_histogram_data_0_cell_134	0	0	AC
mPFC21_L2_histogram_data_0_cell_136	0	1	AC
mPFC21_L2_histogram_data_0_cell_138	0	0	AC
mPFC21_L2_histogram_data_0_cell_140	0	0	AC
mPFC21_L2_histogram_data_0_cell_146	0	0	AC
mPFC21_L2_histogram_data_0_cell_148	0	0	AC
mPFC21_R1_histogram_data_0_cell_0	1	0	AC
mPFC21_R1_histogram_data_0_cell_4	0	0	AC
mPFC21_R1_histogram_data_0_cell_5	0	0	AC
mPFC21_R1_histogram_data_0_cell_7	1	1	AC
mPFC21_R1_histogram_data_0_cell_15	0	0	AC
mPFC21_R1_histogram_data_0_cell_17	0	0	AC
mPFC21_R1_histogram_data_0_cell_22	0	0	AC
mPFC21_R1_histogram_data_0_cell_27	1	0	AC
mPFC21_R1_histogram_data_0_cell_30	1	1	AC
mPFC21_R1_histogram_data_0_cell_32	0	0	AC
mPFC21_R1_histogram_data_0_cell_36	1	1	AC
mPFC21_R1_histogram_data_0_cell_38	0	0	AC
mPFC21_R1_histogram_data_0_cell_43	0	1	AC
mPFC21_R1_histogram_data_0_cell_44	0	0	AC
mPFC21_R1_histogram_data_0_cell_45	1	1	AC
mPFC21_R1_histogram_data_0_cell_46	0	1	AC
mPFC21_R1_histogram_data_0_cell_53	0	0	AC
mPFC21_R1_histogram_data_0_cell_59	0	0	AC
mPFC21_R1_histogram_data_0_cell_60	0	0	AC
mPFC21_R1_histogram_data_0_cell_62	0	0	AC
mPFC21_R1_histogram_data_0_cell_63	0	0	AC
mPFC21_R1_histogram_data_0_cell_66	0	0	AC
mPFC21_R1_histogram_data_0_cell_68	0	0	AC
mPFC21_R1_histogram_data_0_cell_70	0	0	AC
mPFC21_R1_histogram_data_0_cell_73	1	0	AC
mPFC21_R1_histogram_data_0_cell_86	1	0	AC
mPFC21_R1_histogram_data_0_cell_94	0	0	AC
mPFC21_R1_histogram_data_0_cell_104	1	0	AC
mPFC21_R1_histogram_data_0_cell_110	0	1	AC
mPFC21_R1_histogram_data_0_cell_115	0	0	AC
mPFC21_R1_histogram_data_0_cell_122	0	0	AC
mPFC21_R1_histogram_data_0_cell_127	1	0	AC
mPFC21_R1_histogram_data_0_cell_128	0	0	AC
mPFC21_R1_histogram_data_0_cell_129	0	0	AC
mPFC21_R1_histogram_data_0_cell_131	0	1	AC
mPFC21_R1_histogram_data_0_cell_138	1	0	AC
mPFC21_R1_histogram_data_0_cell_141	0	0	AC
mPFC21_R1_histogram_data_0_cell_142	0	0	AC
mPFC21_R1_histogram_data_0_cell_143	0	0	AC
mPFC21_R1_histogram_data_0_cell_145	0	1	AC
mPFC21_R1_histogram_data_0_cell_148	0	0	AC
mPFC21_R1_histogram_data_0_cell_149	1	0	AC
mPFC21_R1_histogram_data_0_cell_152	1	0	AC
mPFC21_R1_histogram_data_0_cell_155	0	0	AC
mPFC21_R1_histogram_data_0_cell_160	0	0	AC
mPFC21_R1_histogram_data_0_cell_162	0	0	AC
mPFC21_R1_histogram_data_0_cell_163	0	0	AC
mPFC21_R1_histogram_data_0_cell_165	0	0	AC
mPFC21_R1_histogram_data_0_cell_168	0	0	AC
mPFC21_R1_histogram_data_0_cell_177	0	0	AC
mPFC21_R1_histogram_data_0_cell_179	0	0	AC
mPFC21_R1_histogram_data_0_cell_180	1	1	AC
mPFC21_R1_histogram_data_0_cell_184	0	0	AC
mPFC21_R1_histogram_data_0_cell_185	0	0	AC
mPFC21_R1_histogram_data_0_cell_186	0	1	AC
mPFC21_R1_histogram_data_0_cell_187	0	0	AC
mPFC21_R1_histogram_data_0_cell_194	0	0	AC
mPFC21_R1_histogram_data_0_cell_197	1	0	AC
mPFC21_R1_histogram_data_0_cell_201	0	1	AC
mPFC21_R1_histogram_data_0_cell_205	1	1	AC
mPFC21_R1_histogram_data_0_cell_207	0	1	AC
mPFC21_R1_histogram_data_0_cell_209	0	0	AC
mPFC21_R1_histogram_data_0_cell_211	0	0	AC
mPFC21_R1_histogram_data_0_cell_215	0	0	AC
mPFC21_R2_histogram_data_0_cell_6	0	1	AC
mPFC21_R2_histogram_data_0_cell_17	0	0	AC
mPFC21_R2_histogram_data_0_cell_43	0	0	AC
mPFC21_R2_histogram_data_0_cell_74	0	0	AC
mPFC21_R2_histogram_data_0_cell_76	0	0	AC
mPFC21_R2_histogram_data_0_cell_77	1	0	AC
mPFC21_R2_histogram_data_0_cell_80	0	0	AC
mPFC21_R2_histogram_data_0_cell_84	0	1	AC
mPFC21_R2_histogram_data_0_cell_91	0	0	AC
mPFC21_R2_histogram_data_0_cell_96	0	1	AC
mPFC21_R2_histogram_data_0_cell_118	0	0	AC
mPFC21_R2_histogram_data_0_cell_120	0	0	AC
mPFC21_R2_histogram_data_0_cell_124	1	0	AC
mPFC21_R2_histogram_data_0_cell_125	0	0	AC
mPFC21_R2_histogram_data_0_cell_127	0	1	AC
mPFC21_R2_histogram_data_0_cell_129	0	0	AC
mPFC21_R2_histogram_data_0_cell_131	0	1	AC
mPFC21_R2_histogram_data_0_cell_133	0	0	AC
mPFC21_R2_histogram_data_0_cell_134	0	0	AC
mPFC21_R2_histogram_data_0_cell_135	1	0	AC
mPFC21_R2_histogram_data_0_cell_137	0	0	AC
mPFC21_R2_histogram_data_0_cell_139	0	0	AC
mPFC21_R2_histogram_data_0_cell_141	0	1	AC
mPFC21_R2_histogram_data_0_cell_145	0	0	AC
mPFC21_R2_histogram_data_0_cell_147	0	0	AC
mPFC21_R2_histogram_data_0_cell_155	0	1	AC
mPFC21_R2_histogram_data_0_cell_157	0	0	AC
mPFC21_R2_histogram_data_0_cell_161	0	0	AC
mPFC21_R2_histogram_data_0_cell_163	0	0	AC
mPFC21_R2_histogram_data_0_cell_167	0	0	AC
mPFC21_R2_histogram_data_0_cell_169	0	0	AC
mPFC21_R2_histogram_data_0_cell_171	0	0	AC
mPFC21_R2_histogram_data_0_cell_175	0	0	AC
mPFC21_R2_histogram_data_0_cell_179	0	1	AC
mPFC21_R2_histogram_data_0_cell_181	0	0	AC
mPFC21_R2_histogram_data_0_cell_183	0	0	AC
mPFC21_R2_histogram_data_0_cell_185	0	0	AC
mPFC21_R2_histogram_data_0_cell_187	0	0	AC
mPFC21_R2_histogram_data_0_cell_189	0	0	AC
mPFC21_R2_histogram_data_0_cell_191	0	0	AC
mPFC21_R2_histogram_data_0_cell_193	0	0	AC
mPFC30_R1_cell_4	0	0	IL
mPFC30_R1_cell_22	0	0	IL
mPFC30_R1_cell_24	1	1	IL
mPFC30_R1_cell_30	1	0	PL
mPFC30_R1_cell_35	0	0	PL
mPFC30_R1_cell_43	1	0	PL
mPFC30_R1_cell_74	1	0	PL
mPFC30_R1_cell_76	0	0	PL
mPFC30_R1_cell_77	1	1	PL
mPFC30_R1_cell_94	0	0	IL
mPFC30_R1_cell_96	0	0	IL
mPFC30_R1_cell_98	0	0	PL
mPFC30_R2_cell_0	1	0	IL
mPFC30_R2_cell_2	1	0	IL
mPFC30_R2_cell_12	1	0	PL
mPFC30_R2_cell_16	0	0	PL
mPFC30_R2_cell_18	1	1	PL
mPFC30_R2_cell_19	0	0	PL
mPFC30_R2_cell_23	0	0	PL
mPFC30_R2_cell_29	0	0	PL
mPFC30_R2_cell_47	0	0	PL
mPFC30_R2_cell_48	0	0	PL
mPFC30_R2_cell_51	1	0	PL
mPFC30_R2_cell_54	0	0	PL
mPFC30_R2_cell_58	1	0	PL
mPFC30_R2_cell_63	0	0	PL
mPFC30_R2_cell_69	1	1	PL
mPFC30_R2_cell_70	1	0	PL
mPFC30_R2_cell_72	1	0	PL
mPFC30_R2_cell_74	0	0	IL
mPFC30_R2_cell_82	0	0	IL
mPFC30_R2_cell_84	0	0	IL
mPFC30_R2_cell_89	1	0	IL
mPFC30_R2_cell_90	0	1	PL
mPFC30_R2_cell_93	0	0	PL
mPFC30_R2_cell_96	0	0	PL
mPFC30_R2_cell_98	0	0	PL
mPFC30_R2_cell_99	1	0	PL
mPFC30_R2_cell_101	0	0	PL
mPFC30_R2_cell_102	1	0	PL
mPFC30_R2_cell_105	0	0	PL
mPFC30_R2_cell_108	1	0	PL
mPFC30_R2_cell_114	0	0	PL
mPFC30_R2_cell_118	0	0	PL
mPFC30_R2_cell_120	1	0	PL
mPFC30_R2_cell_125	1	0	PL
mPFC30_R2_cell_134	1	0	IL
mPFC30_R2_cell_139	1	0	PL
mPFC30_R2_cell_141	1	0	PL
mPFC30_R2_cell_151	0	1	PL
mPFC30_R2_cell_156	1	0	PL
mPFC30_R2_cell_157	0	0	PL
mPFC30_R2_cell_163	1	1	PL
mPFC30_R2_cell_165	1	0	PL
mPFC30_R2_cell_169	0	1	PL
mPFC30_R2_cell_179	0	0	IL
mPFC30_R2_cell_181	0	0	IL
mPFC30_R2_cell_185	0	0	IL
mPFC30_R2_cell_186	1	0	PL
mPFC30_R2_cell_187	0	0	PL
mPFC30_R2_cell_190	0	0	IL
MPFC31_L1_cell_1	1	0	PL
MPFC31_L1_cell_7	0	1	PL
MPFC31_L1_cell_10	0	0	PL
MPFC31_L1_cell_21	0	0	PL
MPFC31_L1_cell_28	1	1	PL
MPFC31_L1_cell_39	1	0	PL
MPFC31_L1_cell_41	0	0	PL
MPFC31_L1_cell_42	1	1	PL
MPFC31_L1_cell_46	0	1	PL
MPFC31_L1_cell_47	1	1	PL
MPFC31_L1_cell_51	0	0	PL
MPFC31_L1_cell_52	1	1	PL
MPFC31_L1_cell_57	0	0	PL
MPFC31_L1_cell_66	1	1	PL
MPFC31_L1_cell_74	0	0	PL
MPFC31_L1_cell_82	1	1	PL
MPFC31_L1_cell_83	1	1	PL
MPFC31_L1_cell_84	1	0	PL
MPFC31_L1_cell_85	0	1	PL
MPFC31_L1_cell_91	1	0	PL
MPFC31_L1_cell_93	1	1	PL
MPFC31_L1_cell_94	0	0	PL
MPFC31_L1_cell_97	1	1	PL
MPFC31_L1_cell_99	1	1	PL
MPFC31_L1_cell_106	1	0	PL
MPFC31_L1_cell_110	0	0	PL
MPFC31_L1_cell_111	1	1	PL
PFC32_L1_cell_3	0	0	PL
PFC32_L1_cell_8	1	1	IL
PFC32_L1_cell_12	1	0	IL
PFC32_L1_cell_16	0	1	IL
PFC32_L1_cell_22	0	0	IL
PFC32_L1_cell_26	0	0	IL
PFC32_L1_cell_32	1	1	IL
PFC32_L1_cell_37	1	1	IL
PFC32_L1_cell_46	1	0	IL
PFC32_L1_cell_48	0	0	IL
PFC32_L1_cell_50	1	1	PL
PFC32_L1_cell_51	1	0	PL
PFC32_L1_cell_53	1	1	IL
PFC32_L1_cell_56	0	1	IL
PFC32_L1_cell_58	1	1	IL
PFC32_L1_cell_61	0	0	IL
PFC32_L1_cell_62	0	1	IL
PFC32_L1_cell_70	1	1	PL
PFC32_L1_cell_71	1	0	PL
PFC32_L1_cell_78	1	1	IL
PFC32_L1_cell_79	1	1	IL
PFC32_L1_cell_83	1	1	PL
PFC32_L1_cell_87	0	0	IL
PFC32_L1_cell_88	1	1	IL
PFC32_L1_cell_90	0	1	IL
PFC32_L1_cell_91	0	0	IL
PFC32_L1_cell_93	1	0	PL
PFC32_L1_cell_94	1	0	PL
PFC32_L1_cell_95	0	0	PL
PFC32_L1_cell_98	0	0	IL
PFC32_L1_cell_101	1	0	IL
PFC32_L1_cell_106	1	0	IL
PFC32_L1_cell_107	1	1	IL
PFC32_L1_cell_108	1	0	IL
PFC32_L1_cell_109	1	1	PL
PFC32_L1_cell_110	0	1	PL
PFC32_L1_cell_113	0	0	PL
PFC32_L1_cell_114	1	1	PL
PFC32_L1_cell_119	1	0	PL
PFC32_L1_cell_120	1	0	PL
PFC32_L1_cell_123	0	0	PL
PFC32_L1_cell_126	1	1	PL
PFC32_L1_cell_130	0	0	IL
PFC32_L1_cell_131	1	0	PL
PFC32_L1_cell_133	0	1	IL
PFC32_L1_cell_137	1	0	IL
PFC32_L1_cell_138	0	0	IL
PFC32_L1_cell_140	1	1	PL
PFC32_L1_cell_141	1	0	PL
PFC32_L1_cell_144	1	1	IL
PFC32_L1_cell_148	0	1	PL
PFC32_L1_cell_153	0	0	IL
PFC32_L1_cell_155	0	0	IL
PFC32_L1_cell_157	0	0	IL
PFC32_L1_cell_158	1	1	IL
PFC32_L1_cell_160	1	1	PL
PFC32_L1_cell_162	1	1	PL
PFC32_L1_cell_163	0	0	PL
PFC32_L1_cell_166	0	0	IL
PFC32_L1_cell_170	0	0	PL
PFC32_L1_cell_172	1	1	PL
PFC32_L1_cell_173	0	0	IL
PFC32_L1_cell_174	0	0	IL
PFC32_L1_cell_177	1	1	IL
PFC32_L1_cell_179	0	1	PL
PFC32_L1_cell_180	1	0	PL
PFC32_L1_cell_185	1	1	PL
PFC32_L1_cell_187	1	0	PL
PFC32_L1_cell_188	1	1	PL
PFC32_L1_cell_190	1	0	IL
PFC32_L1_cell_191	1	1	IL
PFC32_L1_cell_194	0	0	IL
PFC32_L1_cell_196	1	0	IL
PFC32_L1_cell_197	1	0	PL
PFC32_L1_cell_198	0	0	PL
PFC32_L1_cell_199	1	0	PL
PFC32_L1_cell_200	0	0	PL
PFC32_L1_cell_202	1	1	IL
PFC32_L1_cell_206	1	1	PL
PFC32_L1_cell_208	1	1	PL

## Sheet: 1g_probability_per_subregion
Row	in_structure_probability	main_structure_t
mPFC5_R1_histogram_data_0_cell_3	0.81336	DP
mPFC5_R1_histogram_data_0_cell_15	0.77255	IL
mPFC5_R1_histogram_data_0_cell_17	0.76907	IL
mPFC5_R1_histogram_data_0_cell_18	0.7743	IL
mPFC5_R1_histogram_data_0_cell_45	0.88565	DP
mPFC5_R1_histogram_data_0_cell_47	0.93168	DP
mPFC5_R1_histogram_data_0_cell_51	0.72235	DP
mPFC5_R1_histogram_data_0_cell_52	0.81211	DP
mPFC5_R1_histogram_data_0_cell_70	0.93311	DP
mPFC5_R1_histogram_data_0_cell_72	0.88325	DP
mPFC5_R1_histogram_data_0_cell_73	0.8852	DP
mPFC5_R1_histogram_data_0_cell_74	0.72227	DP
mPFC5_R1_histogram_data_0_cell_79	0.67428	IL
mPFC5_R1_histogram_data_0_cell_113	0.76815	IL
mPFC6_L1_histogram_data_0_cell_7	0.94722	DP
mPFC6_L1_histogram_data_0_cell_11	0.86908	DP
mPFC6_L1_histogram_data_0_cell_22	0.98772	TT
mPFC6_L1_histogram_data_0_cell_29	0.72404	TT
mPFC6_L1_histogram_data_0_cell_31	0.48535	TT
mPFC6_L1_histogram_data_0_cell_38	0.94701	DP
mPFC6_L1_histogram_data_0_cell_54	0.86961	DP
mPFC6_L1_histogram_data_0_cell_59	0.50439	DP
mPFC6_L1_histogram_data_0_cell_63	0.28133	AC
mPFC6_L1_histogram_data_0_cell_64	0.24119	AC
mPFC6_L1_histogram_data_0_cell_72	0.28121	AC
mPFC6_L1_histogram_data_0_cell_88	0.239	AC
mPFC6_L1_histogram_data_0_cell_97	0.32698	AC
mPFC6_L1_histogram_data_0_cell_105	0.80632	TT
mPFC6_L1_histogram_data_0_cell_109	0.78203	DP
mPFC6_L1_histogram_data_0_cell_119	0.91792	DP
mPFC6_L1_histogram_data_0_cell_121	0.61361	DP
mPFC6_L1_histogram_data_0_cell_123	0.24236	AC
mPFC6_L1_histogram_data_0_cell_126	0.32494	AC
mPFC6_L1_histogram_data_0_cell_146	0.30864	AC
mPFC6_L1_histogram_data_0_cell_155	0.32541	AC
mPFC6_L2_histogram_data_0_cell_0	0.64416	TT
mPFC6_L2_histogram_data_0_cell_2	0.70631	DP
mPFC6_L2_histogram_data_0_cell_25	0.19621	AC
mPFC6_L2_histogram_data_0_cell_26	0.18529	AC
mPFC6_L2_histogram_data_0_cell_40	0.78179	DP
mPFC6_L2_histogram_data_0_cell_46	0.96989	DP
mPFC6_L2_histogram_data_0_cell_47	0.92842	DP
mPFC6_L2_histogram_data_0_cell_49	0.96944	DP
mPFC6_L2_histogram_data_0_cell_66	0.32123	IL
mPFC6_L2_histogram_data_0_cell_68	0.32048	IL
mPFC6_L2_histogram_data_0_cell_90	0.19493	AC
mPFC6_L2_histogram_data_0_cell_95	0.18135	AC
mPFC6_L2_histogram_data_0_cell_97	0.27976	AC
mPFC6_L2_histogram_data_0_cell_101	0.36434	IL
mPFC6_L2_histogram_data_0_cell_104	0.36647	IL
mPFC6_L2_histogram_data_0_cell_106	0.54605	TT
mPFC6_L2_histogram_data_0_cell_108	0.5487	TT
mPFC6_L2_histogram_data_0_cell_111	0.61753	DP
mPFC6_L2_histogram_data_0_cell_115	0.78291	DP
mPFC6_L2_histogram_data_0_cell_117	0.89116	DP
mPFC6_L2_histogram_data_0_cell_118	0.89341	DP
mPFC6_L2_histogram_data_0_cell_122	0.97853	DP
mPFC6_L2_histogram_data_0_cell_125	0.9772	DP
mPFC6_L2_histogram_data_0_cell_127	0.94134	DP
mPFC6_L2_histogram_data_0_cell_128	0.94086	DP
mPFC6_L2_histogram_data_0_cell_133	0.55074	DP
mPFC6_L2_histogram_data_0_cell_135	0.16714	AC
mPFC6_L2_histogram_data_0_cell_137	0.19138	AC
mPFC6_L2_histogram_data_0_cell_141	0.27748	AC
mPFC6_L2_histogram_data_0_cell_148	0.89212	DP
mPFC6_L2_histogram_data_0_cell_151	0.8649	DP
mPFC6_L2_histogram_data_0_cell_152	0.27506	AC
mPFC6_L2_histogram_data_0_cell_156	0.84446	DP
mPFC6_L2_histogram_data_0_cell_159	0.18211	AC
mPFC7_L1_histogram_data_0_cell_18	0.7529	TT
mPFC7_L1_histogram_data_0_cell_19	0.87238	TT
mPFC7_L1_histogram_data_0_cell_21	0.94197	TT
mPFC7_L1_histogram_data_0_cell_23	0.87102	TT
mPFC7_L1_histogram_data_0_cell_47	0.92096	DP
mPFC7_L1_histogram_data_0_cell_74	0.81938	TT
mPFC7_L1_histogram_data_0_cell_75	0.91427	TT
mPFC7_L1_histogram_data_0_cell_78	0.98626	TT
mPFC7_L1_histogram_data_0_cell_95	0.75795	TT
mPFC7_L2_histogram_data_0_cell_0	0.45608	IL
mPFC7_L2_histogram_data_0_cell_13	0.95758	PL
mPFC7_L2_histogram_data_0_cell_25	0.97166	PL
mPFC7_L2_histogram_data_0_cell_27	0.93775	PL
mPFC7_L2_histogram_data_0_cell_34	0.66725	PL
mPFC7_L2_histogram_data_0_cell_35	0.45868	IL
mPFC7_L2_histogram_data_0_cell_36	0.66461	PL
mPFC7_L2_histogram_data_0_cell_61	0.982	PL
mPFC7_L2_histogram_data_0_cell_66	0.98088	PL
mPFC7_L2_histogram_data_0_cell_67	0.98083	PL
mPFC7_L2_histogram_data_0_cell_84	0.97334	PL
mPFC7_L2_histogram_data_0_cell_88	0.97652	PL
mPFC7_L2_histogram_data_0_cell_100	0.56061	PL
mPFC7_L2_histogram_data_0_cell_113	0.97733	PL
mPFC7_L2_histogram_data_0_cell_118	0.97866	PL
mPFC7_L2_histogram_data_0_cell_125	0.96529	PL
mPFC7_L2_histogram_data_0_cell_134	0.97449	PL
mPFC7_L2_histogram_data_0_cell_139	0.82712	PL
mPFC7_L2_histogram_data_0_cell_142	0.97796	PL
mPFC7_R1_histogram_data_0_cell_9	0.93021	DP
mPFC7_R1_histogram_data_0_cell_10	0.70467	DP
mPFC7_R1_histogram_data_0_cell_11	0.70341	DP
mPFC7_R1_histogram_data_0_cell_13	0.42389	IL
mPFC7_R1_histogram_data_0_cell_14	0.5523	IL
mPFC7_R1_histogram_data_0_cell_17	0.42426	IL
mPFC7_R1_histogram_data_0_cell_21	0.63432	DP
mPFC7_R1_histogram_data_0_cell_23	0.79199	DP
mPFC7_R1_histogram_data_0_cell_34	0.97104	DP
mPFC7_R1_histogram_data_0_cell_44	0.54999	IL
mPFC7_R1_histogram_data_0_cell_45	0.55271	IL
mPFC7_R1_histogram_data_0_cell_58	0.89211	DP
mPFC7_R1_histogram_data_0_cell_68	0.90886	TT
mPFC7_R1_histogram_data_0_cell_70	0.64549	TT
mPFC7_R1_histogram_data_0_cell_71	0.54076	TT
mPFC7_R1_histogram_data_0_cell_72	0.71838	DP
mPFC7_R1_histogram_data_0_cell_73	0.72034	DP
mPFC7_R1_histogram_data_0_cell_74	0.8512	DP
mPFC7_R1_histogram_data_0_cell_76	0.93634	DP
mPFC7_R1_histogram_data_0_cell_77	0.97394	DP
mPFC7_R1_histogram_data_0_cell_78	0.97884	DP
mPFC7_R1_histogram_data_0_cell_80	0.89288	DP
mPFC7_R1_histogram_data_0_cell_81	0.89328	DP
mPFC7_R1_histogram_data_0_cell_82	0.89282	DP
mPFC7_R1_histogram_data_0_cell_83	0.77975	DP
mPFC7_R1_histogram_data_0_cell_87	0.49138	IL
mPFC7_R1_histogram_data_0_cell_88	0.55024	IL
mPFC7_R2_histogram_data_0_cell_1	0.58931	IL
mPFC7_R2_histogram_data_0_cell_2	0.49999	IL
mPFC7_R2_histogram_data_0_cell_13	0.52171	PL
mPFC7_R2_histogram_data_0_cell_15	0.6266	PL
mPFC7_R2_histogram_data_0_cell_32	0.52133	PL
mPFC7_R2_histogram_data_0_cell_45	0.62336	IL
mPFC7_R2_histogram_data_0_cell_48	0.44883	IL
mPFC7_R2_histogram_data_0_cell_49	0.46656	IL
mPFC7_R2_histogram_data_0_cell_67	0.54422	IL
mPFC7_R2_histogram_data_0_cell_69	0.45219	IL
mPFC7_R2_histogram_data_0_cell_71	0.46393	IL
mPFC7_R2_histogram_data_0_cell_72	0.57837	PL
mPFC8_L1_ACA_histogram_data_0_cell_1	0.65544	AC
mPFC8_L1_ACA_histogram_data_0_cell_6	0.5175	AC
mPFC8_L1_ACA_histogram_data_0_cell_15	0.65499	AC
mPFC8_L1_ACA_histogram_data_0_cell_16	0.6125	AC
mPFC8_L1_ACA_histogram_data_0_cell_17	0.57311	AC
mPFC8_L1_ACA_histogram_data_0_cell_18	0.54281	AC
mPFC8_L1_ACA_histogram_data_0_cell_52	0.67997	AC
mPFC8_L1_ACA_histogram_data_0_cell_53	0.63378	AC
mPFC8_L1_ACA_histogram_data_0_cell_54	0.59247	AC
mPFC8_L1_ACA_histogram_data_0_cell_55	0.55588	AC
mPFC8_L1_ACA_histogram_data_0_cell_56	0.52942	AC
mPFC8_L1_ACA_histogram_data_0_cell_57	0.52917	AC
mPFC8_L1_ACA_histogram_data_0_cell_59	0.53158	AC
mPFC8_L1_ACA_histogram_data_0_cell_60	0.52952	AC
mPFC8_L1_ACA_histogram_data_0_cell_61	0.50361	AC
mPFC8_L1_ACA_histogram_data_0_cell_62	0.47303	AC
mPFC8_L1_ACA_histogram_data_0_cell_65	0.37925	AC
mPFC8_L1_ACA_histogram_data_0_cell_74	0.67904	AC
mPFC8_L1_ACA_histogram_data_0_cell_75	0.6322	AC
mPFC8_L1_ACA_histogram_data_0_cell_76	0.4738	AC
mPFC8_L1_histogram_data_0_cell_4	0.94195	DP
mPFC8_L1_histogram_data_0_cell_8	0.95629	DP
mPFC8_L1_histogram_data_0_cell_16	0.92881	AC
mPFC8_L1_histogram_data_0_cell_24	0.94094	DP
mPFC8_L1_histogram_data_0_cell_35	0.75959	DP
mPFC8_L1_histogram_data_0_cell_44	0.89127	AC
mPFC8_L1_histogram_data_0_cell_46	0.92925	AC
mPFC8_L1_histogram_data_0_cell_55	0.90461	DP
mPFC8_L1_histogram_data_0_cell_57	0.96313	DP
mPFC8_L1_histogram_data_0_cell_61	0.92882	DP
mPFC8_L1_histogram_data_0_cell_62	0.92917	DP
mPFC8_L1_histogram_data_0_cell_73	0.78621	TT
mPFC8_L1_histogram_data_0_cell_74	0.78446	TT
mPFC8_L1_histogram_data_0_cell_75	0.78482	TT
mPFC8_L1_histogram_data_0_cell_78	0.6084	TT
mPFC8_L1_histogram_data_0_cell_89	0.92951	DP
mPFC8_L1_histogram_data_0_cell_93	0.67189	DP
mPFC8_L1_histogram_data_0_cell_98	0.91927	AC
mPFC8_L1_histogram_data_0_cell_100	0.92748	AC
mPFC8_L1_histogram_data_0_cell_102	0.88623	AC
mPFC8_L1_histogram_data_0_cell_103	0.88541	AC
mPFC8_L1_histogram_data_0_cell_104	0.88748	AC
mPFC8_L1_histogram_data_0_cell_105	0.88616	AC
mPFC8_L1_histogram_data_0_cell_118	0.88699	AC
mPFC8_L2_histogram_data_0_cell_4	0.74248	DP
mPFC8_L2_histogram_data_0_cell_9	0.60894	AC
mPFC8_L2_histogram_data_0_cell_16	0.87926	DP
mPFC8_L2_histogram_data_0_cell_30	0.57721	DP
mPFC8_L2_histogram_data_0_cell_37	0.61513	AC
mPFC8_L2_histogram_data_0_cell_46	0.54306	AC
mPFC8_L2_histogram_data_0_cell_63	0.61096	AC
mPFC8_L2_histogram_data_0_cell_69	0.91391	DP
mPFC8_L2_histogram_data_0_cell_70	0.93397	DP
mPFC8_L2_histogram_data_0_cell_75	0.80923	DP
mPFC8_L2_histogram_data_0_cell_81	0.61318	AC
mPFC8_L2_histogram_data_0_cell_90	0.66525	DP
mPFC8_L2_histogram_data_0_cell_91	0.66544	DP
mPFC8_R1_histogram_data_0_cell_19	0.72481	AC
mPFC8_R1_histogram_data_0_cell_22	0.58977	AC
mPFC8_R1_histogram_data_0_cell_26	0.66851	AC
mPFC8_R1_histogram_data_0_cell_28	0.66264	AC
mPFC8_R1_histogram_data_0_cell_56	0.61433	AC
mPFC8_R1_histogram_data_0_cell_80	0.56003	AC
mPFC8_R1_histogram_data_0_cell_81	0.56138	AC
mPFC8_R1_histogram_data_0_cell_82	0.61575	AC
mPFC8_R1_histogram_data_0_cell_84	0.65226	AC
mPFC8_R1_histogram_data_0_cell_86	0.65099	AC
mPFC8_R1_histogram_data_0_cell_93	0.69735	AC
mPFC8_R1_histogram_data_0_cell_106	0.73092	AC
mPFC8_R1_histogram_data_0_cell_110	0.67558	AC
mPFC8_R2_ACA_histogram_data_0_cell_5	0.63288	AC
mPFC8_R2_ACA_histogram_data_0_cell_10	0.56194	AC
mPFC8_R2_ACA_histogram_data_0_cell_15	0.3765	PL
mPFC8_R2_ACA_histogram_data_0_cell_16	0.37287	PL
mPFC8_R2_ACA_histogram_data_0_cell_25	0.60385	AC
mPFC8_R2_ACA_histogram_data_0_cell_28	0.56265	AC
mPFC8_R2_ACA_histogram_data_0_cell_55	0.57527	AC
mPFC8_R2_ACA_histogram_data_0_cell_56	0.59948	AC
mPFC8_R2_histogram_data_0_cell_20	0.67635	AC
mPFC8_R2_histogram_data_0_cell_24	0.68967	AC
mPFC8_R2_histogram_data_0_cell_87	0.70414	AC
mPFC8_R2_histogram_data_0_cell_96	0.40139	AC
mPFC9_L1_histogram_data_0_cell_81	0.77342	AC
mPFC9_L1_histogram_data_0_cell_104	0.7528	AC
mPFC9_L2_histogram_data_0_cell_3	0.36899	DP
mPFC9_L2_histogram_data_0_cell_9	0.53516	AC
mPFC9_L2_histogram_data_0_cell_11	0.53666	AC
mPFC9_L2_histogram_data_0_cell_19	0.5516	DP
mPFC9_L2_histogram_data_0_cell_20	0.55109	DP
mPFC9_L2_histogram_data_0_cell_21	0.55045	DP
mPFC9_L2_histogram_data_0_cell_35	0.53498	AC
mPFC9_L2_histogram_data_0_cell_36	0.535	AC
mPFC9_L2_histogram_data_0_cell_63	0.49702	AC
mPFC9_L2_histogram_data_0_cell_64	0.50035	AC
mPFC9_L2_histogram_data_0_cell_68	0.56736	AC
mPFC9_L2_histogram_data_0_cell_81	0.48129	DP
mPFC9_L2_histogram_data_0_cell_86	0.41417	AC
mPFC9_L2_histogram_data_0_cell_91	0.56497	AC
mPFC9_L2_histogram_data_0_cell_107	0.48005	DP
mPFC9_L2_histogram_data_0_cell_108	0.48526	DP
mPFC9_L2_histogram_data_0_cell_111	0.41286	AC
mPFC9_L2_histogram_data_0_cell_114	0.59304	AC
mPFC9_L2_histogram_data_0_cell_122	0.62204	DP
mPFC9_R1_histogram_data_0_cell_0	0.96209	AC
mPFC9_R1_histogram_data_0_cell_3	0.99382	AC
mPFC9_R1_histogram_data_0_cell_6	0.99375	AC
mPFC9_R1_histogram_data_0_cell_8	0.99268	AC
mPFC9_R1_histogram_data_0_cell_11	0.97019	AC
mPFC9_R1_histogram_data_0_cell_17	0.96024	AC
mPFC9_R1_histogram_data_0_cell_22	0.94408	AC
mPFC9_R1_histogram_data_0_cell_24	0.92591	AC
mPFC9_R1_histogram_data_0_cell_25	0.92592	AC
mPFC9_R1_histogram_data_0_cell_28	0.8747	AC
mPFC9_R1_histogram_data_0_cell_29	0.80207	AC
mPFC9_R1_histogram_data_0_cell_33	0.9922	AC
mPFC9_R1_histogram_data_0_cell_34	0.99381	AC
mPFC9_R1_histogram_data_0_cell_36	0.99334	AC
mPFC9_R1_histogram_data_0_cell_39	0.99002	AC
mPFC9_R1_histogram_data_0_cell_41	0.98393	AC
mPFC9_R1_histogram_data_0_cell_42	0.9847	AC
mPFC9_R1_histogram_data_0_cell_45	0.98894	AC
mPFC9_R1_histogram_data_0_cell_46	0.98467	AC
mPFC9_R1_histogram_data_0_cell_47	0.97906	AC
mPFC9_R1_histogram_data_0_cell_48	0.97844	AC
mPFC9_R1_histogram_data_0_cell_53	0.96937	AC
mPFC9_R1_histogram_data_0_cell_58	0.90333	AC
mPFC9_R1_histogram_data_0_cell_61	0.92657	AC
mPFC9_R1_histogram_data_0_cell_64	0.87499	AC
mPFC9_R1_histogram_data_0_cell_65	0.87698	AC
mPFC9_R1_histogram_data_0_cell_69	0.77452	AC
mPFC9_R1_histogram_data_0_cell_71	0.80182	AC
mPFC9_R1_histogram_data_0_cell_80	0.99233	AC
mPFC9_R1_histogram_data_0_cell_86	0.98765	AC
mPFC9_R1_histogram_data_0_cell_93	0.97456	AC
mPFC9_R1_histogram_data_0_cell_95	0.9746	AC
mPFC9_R1_histogram_data_0_cell_97	0.9698	AC
mPFC9_R1_histogram_data_0_cell_98	0.95904	AC
mPFC9_R1_histogram_data_0_cell_105	0.95935	AC
mPFC9_R1_histogram_data_0_cell_123	0.9896	AC
mPFC9_R1_histogram_data_0_cell_129	0.99316	AC
mPFC9_R1_histogram_data_0_cell_132	0.99341	AC
mPFC9_R1_histogram_data_0_cell_133	0.99329	AC
mPFC9_R1_histogram_data_0_cell_134	0.99316	AC
mPFC9_R1_histogram_data_0_cell_135	0.99346	AC
mPFC9_R1_histogram_data_0_cell_139	0.99063	AC
mPFC9_R1_histogram_data_0_cell_141	0.99077	AC
mPFC9_R1_histogram_data_0_cell_142	0.98765	AC
mPFC9_R1_histogram_data_0_cell_143	0.98746	AC
mPFC9_R1_histogram_data_0_cell_144	0.98138	AC
mPFC9_R1_histogram_data_0_cell_145	0.9819	AC
mPFC9_R1_histogram_data_0_cell_146	0.9821	AC
mPFC9_R1_histogram_data_0_cell_152	0.96469	AC
mPFC9_R1_histogram_data_0_cell_155	0.95229	AC
mPFC9_R1_histogram_data_0_cell_156	0.93512	AC
mPFC9_R1_histogram_data_0_cell_158	0.91679	AC
mPFC9_R1_histogram_data_0_cell_162	0.8221	AC
mPFC9_R1_histogram_data_0_cell_163	0.77968	AC
mPFC9_R1_histogram_data_0_cell_165	0.77526	AC
mPFC9_R1_histogram_data_0_cell_166	0.77722	AC
mPFC9_R1_histogram_data_0_cell_167	0.77574	AC
mPFC9_R1_histogram_data_0_cell_168	0.77409	AC
mPFC9_R1_histogram_data_0_cell_170	0.98214	AC
mPFC9_R1_histogram_data_0_cell_171	0.966	AC
mPFC9_R1_histogram_data_0_cell_173	0.85632	AC
mPFC9_R1_histogram_data_0_cell_174	0.82068	AC
mPFC9_R1_histogram_data_0_cell_175	0.82218	AC
mPFC9_R1_histogram_data_0_cell_177	0.77873	AC
mPFC9_R1_histogram_data_0_cell_178	0.8395	AC
mPFC9_R1_histogram_data_0_cell_180	0.84099	AC
mPFC9_R2_histogram_data_0_cell_15	0.50136	IL
mPFC9_R2_histogram_data_0_cell_16	0.50332	IL
mPFC9_R2_histogram_data_0_cell_29	0.74206	IL
mPFC9_R2_histogram_data_0_cell_35	0.98564	DP
mPFC9_R2_histogram_data_0_cell_38	0.89144	DP
mPFC9_R2_histogram_data_0_cell_42	0.89082	DP
mPFC9_R2_histogram_data_0_cell_48	0.77475	DP
mPFC9_R2_histogram_data_0_cell_52	0.1861	AC
mPFC9_R2_histogram_data_0_cell_55	0.18664	AC
mPFC9_R2_histogram_data_0_cell_66	0.63812	IL
mPFC9_R2_histogram_data_0_cell_74	0.74343	IL
mPFC9_R2_histogram_data_0_cell_82	0.98644	DP
mPFC9_R2_histogram_data_0_cell_94	0.60199	DP
mPFC9_R2_histogram_data_0_cell_95	0.16671	DP
mPFC9_R2_histogram_data_0_cell_97	0.198	AC
mPFC9_R2_histogram_data_0_cell_98	0.19831	AC
mPFC9_R2_histogram_data_0_cell_102	0.21326	AC
mPFC9_R2_histogram_data_0_cell_109	0.50432	IL
mPFC9_R2_histogram_data_0_cell_111	0.68882	IL
mPFC9_R2_histogram_data_0_cell_112	0.68585	IL
mPFC9_R2_histogram_data_0_cell_116	0.7433	IL
mPFC9_R2_histogram_data_0_cell_125	0.98544	DP
mPFC9_R2_histogram_data_0_cell_129	0.97356	DP
mPFC9_R2_histogram_data_0_cell_131	0.93003	DP
mPFC9_R2_histogram_data_0_cell_136	0.84046	DP
mPFC9_R2_histogram_data_0_cell_145	0.42734	AC
mPFC9_R2_histogram_data_0_cell_146	0.43271	AC
mPFC9_R2_histogram_data_0_cell_159	0.19628	AC
mPFC9_R2_histogram_data_0_cell_164	0.51652	IL
mPFC9_R2_histogram_data_0_cell_168	0.35851	AC
mPFC9_R2_histogram_data_0_cell_170	0.89238	DP
mPFC10_L1_histogram_data_0_cell_4	0.38413	IL
mPFC10_L1_histogram_data_0_cell_7	0.38243	IL
mPFC10_L1_histogram_data_0_cell_8	0.38345	IL
mPFC10_L1_histogram_data_0_cell_21	0.49323	PL
mPFC10_L1_histogram_data_0_cell_32	0.37887	IL
mPFC10_L1_histogram_data_0_cell_37	0.49609	IL
mPFC10_L1_histogram_data_0_cell_38	0.4998	IL
mPFC10_L1_histogram_data_0_cell_42	0.58312	IL
mPFC10_L1_histogram_data_0_cell_46	0.24316	PL
mPFC10_L1_histogram_data_0_cell_56	0.39165	DP
mPFC10_L1_histogram_data_0_cell_61	0.44281	IL
mPFC10_L1_histogram_data_0_cell_78	0.34493	PL
mPFC10_L1_histogram_data_0_cell_93	0.54046	IL
mPFC10_L1_histogram_data_0_cell_98	0.35302	IL
mPFC10_L1_histogram_data_0_cell_106	0.47632	IL
mPFC10_L1_histogram_data_0_cell_107	0.49812	IL
mPFC10_L1_histogram_data_0_cell_108	0.44947	PL
mPFC10_L2_histogram_data_0_cell_13	0.89264	PL
mPFC10_L2_histogram_data_0_cell_31	0.59156	PL
mPFC10_L2_histogram_data_0_cell_69	0.65877	PL
mPFC10_L2_histogram_data_0_cell_91	0.59412	PL
mPFC10_L2_histogram_data_0_cell_92	0.59271	PL
mPFC10_L2_histogram_data_0_cell_95	0.66065	PL
mPFC10_R1_histogram_data_0_cell_14	0.98827	AC
mPFC10_R1_histogram_data_0_cell_22	0.7815	AC
mPFC10_R1_histogram_data_0_cell_29	0.97556	AC
mPFC10_R1_histogram_data_0_cell_31	0.98417	AC
mPFC10_R1_histogram_data_0_cell_43	0.98796	AC
mPFC10_R1_histogram_data_0_cell_60	0.96605	AC
mPFC10_R1_histogram_data_0_cell_68	0.98771	AC
mPFC10_R1_histogram_data_0_cell_84	0.87492	AC
mPFC10_R1_histogram_data_0_cell_91	0.93332	AC
mPFC10_R1_histogram_data_0_cell_96	0.98075	AC
mPFC10_R1_histogram_data_0_cell_100	0.98138	AC
mPFC10_R1_histogram_data_0_cell_103	0.98829	AC
mPFC10_R1_histogram_data_0_cell_105	0.98742	AC
mPFC10_R1_histogram_data_0_cell_106	0.98809	AC
mPFC10_R1_histogram_data_0_cell_109	0.98777	AC
mPFC10_R1_histogram_data_0_cell_120	0.98781	AC
mPFC11_L1_histogram_data_0_cell_5	0.73222	IL
mPFC11_L1_histogram_data_0_cell_20	0.73002	IL
mPFC11_L1_histogram_data_0_cell_24	0.76169	IL
mPFC11_L1_histogram_data_0_cell_26	0.76484	IL
mPFC11_L1_histogram_data_0_cell_27	0.76356	IL
mPFC11_L1_histogram_data_0_cell_42	0.68042	PL
mPFC11_L1_histogram_data_0_cell_47	0.67988	PL
mPFC11_L1_histogram_data_0_cell_53	0.7062	IL
mPFC11_L1_histogram_data_0_cell_58	0.76178	IL
mPFC11_L1_histogram_data_0_cell_62	0.75517	IL
mPFC11_L1_histogram_data_0_cell_67	0.42102	IL
mPFC11_L1_histogram_data_0_cell_72	0.67089	IL
mPFC11_L1_histogram_data_0_cell_73	0.67874	IL
mPFC11_L1_histogram_data_0_cell_74	0.69184	IL
mPFC11_L1_histogram_data_0_cell_75	0.69274	IL
mPFC11_L1_histogram_data_0_cell_76	0.70532	IL
mPFC11_L1_histogram_data_0_cell_77	0.70903	IL
mPFC11_L1_histogram_data_0_cell_78	0.70429	IL
mPFC11_L1_histogram_data_0_cell_79	0.72293	IL
mPFC11_L1_histogram_data_0_cell_81	0.72271	IL
mPFC11_L1_histogram_data_0_cell_83	0.73876	IL
mPFC11_L1_histogram_data_0_cell_85	0.75765	IL
mPFC11_L1_histogram_data_0_cell_86	0.76776	IL
mPFC11_L1_histogram_data_0_cell_88	0.70548	IL
mPFC11_L1_histogram_data_0_cell_94	0.49176	IL
mPFC11_L1_histogram_data_0_cell_95	0.49704	PL
mPFC11_L1_histogram_data_0_cell_96	0.62909	PL
mPFC11_L1_histogram_data_0_cell_97	0.7248	PL
mPFC11_L1_histogram_data_0_cell_98	0.72678	PL
mPFC11_L1_histogram_data_0_cell_100	0.70688	IL
mPFC11_L1_histogram_data_0_cell_101	0.61662	IL
mPFC11_L1_histogram_data_0_cell_102	0.74147	IL
mPFC11_L1_histogram_data_0_cell_104	0.56134	IL
mPFC11_L2_histogram_data_0_cell_9	0.5717	PL
mPFC11_L2_histogram_data_0_cell_12	0.61722	PL
mPFC11_L2_histogram_data_0_cell_13	0.6157	PL
mPFC11_L2_histogram_data_0_cell_20	0.88397	IL
mPFC11_L2_histogram_data_0_cell_30	0.504	PL
mPFC11_L2_histogram_data_0_cell_32	0.57752	PL
mPFC11_L2_histogram_data_0_cell_38	0.61764	PL
mPFC11_L2_histogram_data_0_cell_39	0.61277	PL
mPFC11_L2_histogram_data_0_cell_44	0.59778	PL
mPFC11_L2_histogram_data_0_cell_46	0.59251	PL
mPFC11_L2_histogram_data_0_cell_47	0.59297	PL
mPFC11_L2_histogram_data_0_cell_48	0.59496	PL
mPFC11_L2_histogram_data_0_cell_53	0.91049	IL
mPFC11_L2_histogram_data_0_cell_55	0.77067	IL
mPFC11_L2_histogram_data_0_cell_68	0.61436	PL
mPFC11_L2_histogram_data_0_cell_76	0.60172	PL
mPFC11_L2_histogram_data_0_cell_82	0.58728	PL
mPFC11_L2_histogram_data_0_cell_85	0.95739	IL
mPFC11_L2_histogram_data_0_cell_88	0.85523	IL
mPFC11_L2_histogram_data_0_cell_89	0.76957	IL
mPFC11_L2_histogram_data_0_cell_92	0.50512	IL
mPFC11_L2_histogram_data_0_cell_95	0.45636	PL
mPFC11_L2_histogram_data_0_cell_96	0.45378	PL
mPFC11_L2_histogram_data_0_cell_98	0.54356	PL
mPFC11_L2_histogram_data_0_cell_99	0.5436	PL
mPFC11_L2_histogram_data_0_cell_101	0.59678	PL
mPFC11_L2_histogram_data_0_cell_102	0.61751	PL
mPFC11_L2_histogram_data_0_cell_103	0.6173	PL
mPFC11_L2_histogram_data_0_cell_105	0.61974	PL
mPFC11_L2_histogram_data_0_cell_108	0.60149	PL
mPFC11_L2_histogram_data_0_cell_114	0.77156	IL
mPFC11_L2_histogram_data_0_cell_115	0.62075	PL
mPFC11_L2_histogram_data_0_cell_116	0.59266	PL
mPFC12_L1_histogram_data_0_cell_0	0.97199	AC
mPFC12_L1_histogram_data_0_cell_1	0.97151	AC
mPFC12_L1_histogram_data_0_cell_13	0.96673	AC
mPFC12_L1_histogram_data_0_cell_18	0.96545	AC
mPFC12_L1_histogram_data_0_cell_20	0.97257	AC
mPFC12_L1_histogram_data_0_cell_24	0.96949	AC
mPFC12_L1_histogram_data_0_cell_29	0.96955	AC
mPFC12_L1_histogram_data_0_cell_31	0.96811	AC
mPFC12_L1_histogram_data_0_cell_33	0.9689	AC
mPFC12_L1_histogram_data_0_cell_35	0.96876	AC
mPFC12_L1_histogram_data_0_cell_79	0.97317	AC
mPFC12_L1_histogram_data_0_cell_82	0.97075	AC
mPFC12_L1_histogram_data_0_cell_84	0.97032	AC
mPFC12_L1_histogram_data_0_cell_87	0.96997	AC
mPFC12_L1_histogram_data_0_cell_91	0.96807	AC
mPFC12_L1_histogram_data_0_cell_92	0.969	AC
mPFC12_L1_histogram_data_0_cell_95	0.96717	AC
mPFC12_L1_histogram_data_0_cell_96	0.96837	AC
mPFC12_L1_histogram_data_0_cell_98	0.96658	AC
mPFC12_L1_histogram_data_0_cell_99	0.96651	AC
mPFC12_L1_histogram_data_0_cell_101	0.96554	AC
mPFC12_L1_histogram_data_0_cell_113	0.96427	AC
mPFC12_L1_histogram_data_0_cell_123	0.96897	AC
mPFC12_L1_histogram_data_0_cell_124	0.9652	AC
mPFC12_L1_histogram_data_0_cell_125	0.9659	AC
mPFC12_R1_histogram_data_0_cell_6	0.96937	AC
mPFC12_R1_histogram_data_0_cell_23	0.99912	AC
mPFC12_R1_histogram_data_0_cell_29	0.99988	AC
mPFC12_R1_histogram_data_0_cell_45	0.98203	AC
mPFC12_R1_histogram_data_0_cell_67	0.99997	AC
mPFC12_R1_histogram_data_0_cell_82	0.96194	AC
mPFC12_R1_histogram_data_0_cell_85	0.97674	AC
mPFC12_R1_histogram_data_0_cell_103	0.99927	AC
mPFC12_R1_histogram_data_0_cell_112	0.99995	AC
mPFC12_R1_histogram_data_0_cell_113	0.99997	AC
mPFC12_R1_histogram_data_0_cell_121	0.99998	AC
mPFC12_R1_histogram_data_0_cell_136	0.98612	AC
mPFC12_R1_histogram_data_0_cell_138	0.99183	AC
mPFC12_R1_histogram_data_0_cell_147	0.99946	AC
mPFC12_R1_histogram_data_0_cell_155	0.99996	AC
mPFC12_R1_histogram_data_0_cell_158	0.99997	AC
mPFC12_R1_histogram_data_0_cell_165	0.99694	AC
mPFC12_R1_histogram_data_0_cell_169	0.97584	AC
mPFC12_R1_histogram_data_0_cell_175	0.99983	AC
mPFC12_R1_histogram_data_0_cell_176	0.99938	AC
mPFC12_R2_histogram_data_0_cell_1	0.37828	AC
mPFC12_R2_histogram_data_0_cell_6	0.52504	AC
mPFC12_R2_histogram_data_0_cell_8	0.52103	AC
mPFC12_R2_histogram_data_0_cell_14	0.57169	AC
mPFC12_R2_histogram_data_0_cell_16	0.60395	AC
mPFC12_R2_histogram_data_0_cell_22	0.49773	AC
mPFC12_R2_histogram_data_0_cell_29	0.47186	AC
mPFC12_R2_histogram_data_0_cell_33	0.53358	AC
mPFC12_R2_histogram_data_0_cell_38	0.58941	AC
mPFC12_R2_histogram_data_0_cell_41	0.60332	AC
mPFC12_R2_histogram_data_0_cell_44	0.5912	AC
mPFC12_R2_histogram_data_0_cell_49	0.45332	AC
mPFC12_R2_histogram_data_0_cell_51	0.51323	AC
mPFC12_R2_histogram_data_0_cell_54	0.45084	AC
mPFC12_R2_histogram_data_0_cell_64	0.47386	AC
mPFC12_R2_histogram_data_0_cell_67	0.47337	AC
mPFC12_R2_histogram_data_0_cell_73	0.58333	AC
mPFC12_R2_histogram_data_0_cell_101	0.51198	AC
mPFC12_R2_histogram_data_0_cell_102	0.51073	AC
mPFC12_R2_histogram_data_0_cell_103	0.5152	AC
mPFC12_R2_histogram_data_0_cell_104	0.51168	AC
mPFC12_R2_histogram_data_0_cell_109	0.52351	AC
mPFC12_R2_histogram_data_0_cell_118	0.53048	AC
mPFC12_R2_histogram_data_0_cell_120	0.54105	AC
mPFC12_R2_histogram_data_0_cell_128	0.59877	AC
mPFC12_R2_histogram_data_0_cell_130	0.60038	AC
mPFC13_L1_histogram_data_0_cell_59	0.66993	PL
mPFC13_L1_histogram_data_0_cell_71	0.72881	DP
mPFC13_L1_histogram_data_0_cell_110	0.81243	DP
mPFC13_L1_histogram_data_0_cell_113	0.3434	DP
mPFC13_L1_histogram_data_0_cell_123	0.59412	IL
mPFC13_L1_histogram_data_0_cell_136	0.56032	IL
mPFC13_L1_histogram_data_0_cell_147	0.97879	PL
mPFC13_L1_histogram_data_0_cell_152	0.72333	IL
mPFC13_L1_histogram_data_0_cell_157	0.87299	DP
mPFC13_L1_histogram_data_0_cell_159	0.87584	DP
mPFC13_L1_histogram_data_0_cell_161	0.92032	PL
mPFC13_L1_histogram_data_0_cell_163	0.7534	PL
mPFC13_L1_histogram_data_0_cell_165	0.69001	IL
mPFC13_L1_histogram_data_0_cell_169	0.81115	DP
mPFC13_L1_histogram_data_0_cell_173	0.69159	IL
mPFC13_L1_histogram_data_0_cell_174	0.66912	PL
mPFC13_L1_histogram_data_0_cell_175	0.6964	IL
mPFC13_L1_histogram_data_0_cell_180	0.75329	PL
mPFC13_L1_histogram_data_0_cell_184	0.69059	IL
mPFC13_L1_histogram_data_0_cell_186	0.45692	AC
mPFC13_L1_histogram_data_0_cell_188	0.45541	AC
mPFC13_L1_histogram_data_0_cell_190	0.49065	AC
mPFC13_L1_histogram_data_0_cell_195	0.49444	AC
mPFC13_L1_histogram_data_0_cell_197	0.49346	AC
mPFC13_L1_histogram_data_0_cell_199	0.69701	IL
mPFC13_L1_histogram_data_0_cell_201	0.82478	PL
mPFC13_L1_histogram_data_0_cell_206	0.73014	DP
mPFC13_L1_histogram_data_0_cell_210	0.55948	IL
mPFC13_L1_histogram_data_0_cell_215	0.63775	DP
mPFC13_L2_histogram_data_0_cell_0	0.60809	DP
mPFC13_L2_histogram_data_0_cell_2	0.60885	DP
mPFC13_L2_histogram_data_0_cell_4	0.7228	DP
mPFC13_L2_histogram_data_0_cell_5	0.72118	DP
mPFC13_L2_histogram_data_0_cell_6	0.78589	DP
mPFC13_L2_histogram_data_0_cell_7	0.78871	DP
mPFC13_L2_histogram_data_0_cell_13	0.2228	DP
mPFC13_L2_histogram_data_0_cell_14	0.4587	AC
mPFC13_L2_histogram_data_0_cell_23	0.80783	AC
mPFC13_L2_histogram_data_0_cell_24	0.8061	AC
mPFC13_L2_histogram_data_0_cell_28	0.82062	AC
mPFC13_L2_histogram_data_0_cell_31	0.8324	AC
mPFC13_L2_histogram_data_0_cell_33	0.66683	DP
mPFC13_L2_histogram_data_0_cell_34	0.60948	DP
mPFC13_L2_histogram_data_0_cell_35	0.60947	DP
mPFC13_L2_histogram_data_0_cell_36	0.71795	DP
mPFC13_L2_histogram_data_0_cell_37	0.78518	DP
mPFC13_L2_histogram_data_0_cell_40	0.72153	DP
mPFC13_L2_histogram_data_0_cell_41	0.72246	DP
mPFC13_L2_histogram_data_0_cell_50	0.79199	DP
mPFC13_L2_histogram_data_0_cell_53	0.59171	DP
mPFC13_L2_histogram_data_0_cell_67	0.22446	DP
mPFC13_L2_histogram_data_0_cell_68	0.59213	AC
mPFC13_L2_histogram_data_0_cell_69	0.45477	AC
mPFC13_L2_histogram_data_0_cell_71	0.5896	AC
mPFC13_L2_histogram_data_0_cell_80	0.6879	AC
mPFC13_L2_histogram_data_0_cell_83	0.78617	AC
mPFC13_L2_histogram_data_0_cell_86	0.81377	AC
mPFC13_L2_histogram_data_0_cell_87	0.81993	AC
mPFC13_L2_histogram_data_0_cell_92	0.80563	AC
mPFC13_L2_histogram_data_0_cell_96	0.84392	AC
mPFC13_L2_histogram_data_0_cell_97	0.84282	AC
mPFC13_L2_histogram_data_0_cell_99	0.7617	DP
mPFC13_L2_histogram_data_0_cell_105	0.79197	DP
mPFC13_L2_histogram_data_0_cell_111	0.50704	DP
mPFC13_L2_histogram_data_0_cell_113	0.38422	AC
mPFC13_L2_histogram_data_0_cell_118	0.68814	AC
mPFC13_L2_histogram_data_0_cell_120	0.64532	AC
mPFC13_L2_histogram_data_0_cell_134	0.66523	DP
mPFC13_L2_histogram_data_0_cell_138	0.75976	DP
mPFC13_L2_histogram_data_0_cell_139	0.79905	DP
mPFC13_L2_histogram_data_0_cell_140	0.76953	DP
mPFC13_L2_histogram_data_0_cell_141	0.76922	DP
mPFC13_L2_histogram_data_0_cell_144	0.50837	DP
mPFC13_L2_histogram_data_0_cell_150	0.38281	AC
mPFC13_L2_histogram_data_0_cell_152	0.52913	AC
mPFC13_L2_histogram_data_0_cell_156	0.72147	AC
mPFC13_L2_histogram_data_0_cell_161	0.77135	AC
mPFC13_L2_histogram_data_0_cell_162	0.7983	AC
mPFC13_L2_histogram_data_0_cell_163	0.8	AC
mPFC13_L2_histogram_data_0_cell_164	0.8166	AC
mPFC13_L2_histogram_data_0_cell_165	0.81413	AC
mPFC13_L2_histogram_data_0_cell_166	0.82613	AC
mPFC13_L2_histogram_data_0_cell_168	0.83696	AC
mPFC13_L2_histogram_data_0_cell_169	0.85038	AC
mPFC13_L2_histogram_data_0_cell_172	0.67162	DP
mPFC13_L2_histogram_data_0_cell_174	0.64347	AC
mPFC13_L2_histogram_data_0_cell_184	0.77221	AC
mPFC13_L2_histogram_data_0_cell_192	0.68751	AC
mPFC13_L2_histogram_data_0_cell_194	0.38154	AC
mPFC13_R1_histogram_data_0_cell_6	0.86906	AC
mPFC13_R1_histogram_data_0_cell_11	0.9545	AC
mPFC13_R1_histogram_data_0_cell_12	0.94658	AC
mPFC13_R1_histogram_data_0_cell_14	0.94575	AC
mPFC13_R1_histogram_data_0_cell_16	0.9454	AC
mPFC13_R1_histogram_data_0_cell_17	0.91828	AC
mPFC13_R1_histogram_data_0_cell_18	0.87409	AC
mPFC13_R1_histogram_data_0_cell_19	0.87433	AC
mPFC13_R1_histogram_data_0_cell_20	0.92081	AC
mPFC13_R1_histogram_data_0_cell_22	0.81835	AC
mPFC13_R1_histogram_data_0_cell_28	0.90038	DP
mPFC13_R1_histogram_data_0_cell_31	0.5703	AC
mPFC13_R1_histogram_data_0_cell_35	0.56937	AC
mPFC13_R1_histogram_data_0_cell_39	0.57172	AC
mPFC13_R1_histogram_data_0_cell_44	0.86899	AC
mPFC13_R1_histogram_data_0_cell_45	0.74858	AC
mPFC13_R1_histogram_data_0_cell_49	0.93555	AC
mPFC13_R1_histogram_data_0_cell_50	0.93412	AC
mPFC13_R1_histogram_data_0_cell_52	0.95488	AC
mPFC13_R1_histogram_data_0_cell_55	0.95461	AC
mPFC13_R1_histogram_data_0_cell_56	0.95412	AC
mPFC13_R1_histogram_data_0_cell_60	0.95468	AC
mPFC13_R1_histogram_data_0_cell_62	0.95431	AC
mPFC13_R1_histogram_data_0_cell_64	0.95368	AC
mPFC13_R1_histogram_data_0_cell_69	0.9181	AC
mPFC13_R1_histogram_data_0_cell_73	0.81842	AC
mPFC13_R1_histogram_data_0_cell_77	0.67484	AC
mPFC13_R1_histogram_data_0_cell_80	0.74887	AC
mPFC13_R1_histogram_data_0_cell_84	0.84946	DP
mPFC13_R1_histogram_data_0_cell_91	0.78387	DP
mPFC13_R1_histogram_data_0_cell_107	0.74727	AC
mPFC13_R1_histogram_data_0_cell_110	0.86887	AC
mPFC13_R1_histogram_data_0_cell_112	0.90857	AC
mPFC13_R1_histogram_data_0_cell_118	0.94473	AC
mPFC13_R1_histogram_data_0_cell_134	0.63971	AC
mPFC13_R1_histogram_data_0_cell_142	0.70324	DP
mPFC13_R1_histogram_data_0_cell_143	0.70409	DP
mPFC13_R1_histogram_data_0_cell_144	0.50834	DP
mPFC13_R1_histogram_data_0_cell_145	0.50677	DP
mPFC13_R1_histogram_data_0_cell_148	0.6634	AC
mPFC13_R1_histogram_data_0_cell_156	0.81379	AC
mPFC13_R1_histogram_data_0_cell_159	0.94873	AC
mPFC13_R1_histogram_data_0_cell_160	0.9333	AC
mPFC13_R1_histogram_data_0_cell_165	0.93462	AC
mPFC13_R1_histogram_data_0_cell_167	0.93475	AC
mPFC13_R1_histogram_data_0_cell_168	0.93403	AC
mPFC13_R1_histogram_data_0_cell_169	0.89979	AC
mPFC13_R1_histogram_data_0_cell_170	0.84795	AC
mPFC13_R1_histogram_data_0_cell_174	0.6375	AC
mPFC13_R1_histogram_data_0_cell_177	0.63655	AC
mPFC13_R1_histogram_data_0_cell_180	0.66482	AC
mPFC13_R1_histogram_data_0_cell_181	0.81494	AC
mPFC13_R1_histogram_data_0_cell_184	0.9532	AC
mPFC13_R1_histogram_data_0_cell_185	0.84844	AC
mPFC13_R1_histogram_data_0_cell_195	0.57076	AC
mPFC13_R2_histogram_data_0_cell_132	0.66158	AC
mPFC13_R2_histogram_data_0_cell_134	0.69147	AC
mPFC13_R2_histogram_data_0_cell_136	0.69327	AC
mPFC13_R2_histogram_data_0_cell_138	0.57233	AC
mPFC13_R2_histogram_data_0_cell_143	0.47871	AC
mPFC13_R2_histogram_data_0_cell_145	0.63553	AC
mPFC13_R2_histogram_data_0_cell_147	0.67055	PL
mPFC13_R2_histogram_data_0_cell_149	0.63382	AC
mPFC13_R2_histogram_data_0_cell_151	0.59623	AC
mPFC13_R2_histogram_data_0_cell_153	0.69859	AC
mPFC13_R2_histogram_data_0_cell_155	0.48938	AC
mPFC13_R2_histogram_data_0_cell_157	0.54961	AC
mPFC13_R2_histogram_data_0_cell_159	0.69538	AC
mPFC13_R2_histogram_data_0_cell_161	0.70428	PL
mPFC13_R2_histogram_data_0_cell_165	0.68078	AC
mPFC13_R2_histogram_data_0_cell_167	0.63755	AC
mPFC13_R2_histogram_data_0_cell_169	0.60002	PL
mPFC13_R2_histogram_data_0_cell_171	0.65881	AC
mPFC13_R2_histogram_data_0_cell_173	0.59736	AC
mPFC13_R2_histogram_data_0_cell_175	0.63366	AC
mPFC13_R2_histogram_data_0_cell_176	0.54849	AC
mPFC13_R2_histogram_data_0_cell_179	0.51969	AC
mPFC13_R2_histogram_data_0_cell_185	0.6737	PL
mPFC13_R2_histogram_data_0_cell_190	0.59794	PL
mPFC13_R2_histogram_data_0_cell_192	0.69475	AC
mPFC13_R2_histogram_data_0_cell_193	0.54996	AC
mPFC13_R2_histogram_data_0_cell_197	0.69788	AC
mPFC13_R2_histogram_data_0_cell_199	0.69835	AC
mPFC14_L1_histogram_data_0_cell_2	0.70224	PL
mPFC14_L1_histogram_data_0_cell_5	0.70565	PL
mPFC14_L1_histogram_data_0_cell_6	0.55274	PL
mPFC14_L1_histogram_data_0_cell_8	0.70318	PL
mPFC14_L1_histogram_data_0_cell_13	0.82538	PL
mPFC14_L1_histogram_data_0_cell_16	0.90855	PL
mPFC14_L1_histogram_data_0_cell_20	0.99064	PL
mPFC14_L1_histogram_data_0_cell_38	0.60641	IL
mPFC14_L1_histogram_data_0_cell_39	0.70162	PL
mPFC14_L1_histogram_data_0_cell_41	0.70317	PL
mPFC14_L1_histogram_data_0_cell_42	0.55077	PL
mPFC14_L1_histogram_data_0_cell_45	0.82601	PL
mPFC14_L1_histogram_data_0_cell_49	0.82407	PL
mPFC14_L1_histogram_data_0_cell_57	0.82631	PL
mPFC14_L1_histogram_data_0_cell_60	0.9809	PL
mPFC14_L1_histogram_data_0_cell_61	0.98038	PL
mPFC14_L1_histogram_data_0_cell_62	0.98042	PL
mPFC14_L1_histogram_data_0_cell_64	0.98003	PL
mPFC14_L1_histogram_data_0_cell_68	0.99026	PL
mPFC14_L1_histogram_data_0_cell_73	0.99323	PL
mPFC14_L1_histogram_data_0_cell_76	0.99299	PL
mPFC14_L1_histogram_data_0_cell_80	0.9861	PL
mPFC14_L1_histogram_data_0_cell_81	0.98637	PL
mPFC14_L1_histogram_data_0_cell_83	0.9834	PL
mPFC14_L1_histogram_data_0_cell_84	0.98625	PL
mPFC14_L1_histogram_data_0_cell_100	0.90945	PL
mPFC14_L1_histogram_data_0_cell_101	0.90822	PL
mPFC14_L1_histogram_data_0_cell_108	0.98725	PL
mPFC14_L1_histogram_data_0_cell_136	0.52738	IL
mPFC14_L1_histogram_data_0_cell_138	0.52562	IL
mPFC14_L1_histogram_data_0_cell_140	0.63162	PL
mPFC14_L1_histogram_data_0_cell_142	0.52687	IL
mPFC14_L1_histogram_data_0_cell_143	0.63311	PL
mPFC14_L1_histogram_data_0_cell_145	0.76787	PL
mPFC14_L1_histogram_data_0_cell_147	0.87168	PL
mPFC14_L1_histogram_data_0_cell_150	0.87048	PL
mPFC14_L1_histogram_data_0_cell_153	0.93657	PL
mPFC14_L1_histogram_data_0_cell_154	0.97114	PL
mPFC14_L1_histogram_data_0_cell_155	0.97093	PL
mPFC14_L1_histogram_data_0_cell_156	0.97138	PL
mPFC14_L1_histogram_data_0_cell_157	0.97033	PL
mPFC14_L1_histogram_data_0_cell_158	0.98691	PL
mPFC14_L1_histogram_data_0_cell_159	0.98593	PL
mPFC14_L1_histogram_data_0_cell_160	0.99204	PL
mPFC14_L1_histogram_data_0_cell_161	0.9923	PL
mPFC14_L1_histogram_data_0_cell_162	0.9936	PL
mPFC14_L1_histogram_data_0_cell_163	0.99415	PL
mPFC14_L1_histogram_data_0_cell_168	0.99303	PL
mPFC14_L1_histogram_data_0_cell_171	0.99273	PL
mPFC14_L1_histogram_data_0_cell_175	0.9893	PL
mPFC14_L1_histogram_data_0_cell_177	0.98915	PL
mPFC14_L1_histogram_data_0_cell_181	0.5265	IL
mPFC14_L1_histogram_data_0_cell_182	0.63313	PL
mPFC14_L1_histogram_data_0_cell_185	0.987	PL
mPFC14_L1_histogram_data_0_cell_187	0.99187	PL
mPFC14_L1_histogram_data_0_cell_188	0.99353	PL
mPFC14_L1_histogram_data_0_cell_189	0.99359	PL
mPFC14_L1_histogram_data_0_cell_194	0.99287	PL
mPFC14_L1_histogram_data_0_cell_197	0.90969	PL
mPFC14_L1_histogram_data_0_cell_201	0.99295	PL
mPFC14_L1_histogram_data_0_cell_205	0.99332	PL
mPFC14_L2_histogram_data_0_cell_4	0.90313	PL
mPFC14_L2_histogram_data_0_cell_5	0.82179	PL
mPFC14_L2_histogram_data_0_cell_7	0.95132	PL
mPFC14_L2_histogram_data_0_cell_10	0.95186	PL
mPFC14_L2_histogram_data_0_cell_12	0.95191	PL
mPFC14_L2_histogram_data_0_cell_18	0.9889	PL
mPFC14_L2_histogram_data_0_cell_20	0.99959	PL
mPFC14_L2_histogram_data_0_cell_22	0.99984	PL
mPFC14_L2_histogram_data_0_cell_27	0.90352	PL
mPFC14_L2_histogram_data_0_cell_31	0.95029	PL
mPFC14_L2_histogram_data_0_cell_35	0.95141	PL
mPFC14_L2_histogram_data_0_cell_46	0.99441	PL
mPFC14_L2_histogram_data_0_cell_47	0.99442	PL
mPFC14_L2_histogram_data_0_cell_50	0.99841	PL
mPFC14_L2_histogram_data_0_cell_53	0.99908	PL
mPFC14_L2_histogram_data_0_cell_54	0.99941	PL
mPFC14_L2_histogram_data_0_cell_59	0.99984	PL
mPFC14_L2_histogram_data_0_cell_70	0.76637	PL
mPFC14_L2_histogram_data_0_cell_78	0.97588	PL
mPFC14_L2_histogram_data_0_cell_79	0.98378	PL
mPFC14_L2_histogram_data_0_cell_81	0.98894	PL
mPFC14_L2_histogram_data_0_cell_82	0.99172	PL
mPFC14_L2_histogram_data_0_cell_84	0.99227	PL
mPFC14_L2_histogram_data_0_cell_87	0.99573	PL
mPFC14_L2_histogram_data_0_cell_97	0.99769	PL
mPFC14_L2_histogram_data_0_cell_98	0.9989	PL
mPFC14_L2_histogram_data_0_cell_100	0.99946	PL
mPFC14_L2_histogram_data_0_cell_101	0.99949	PL
mPFC14_L2_histogram_data_0_cell_102	0.99908	PL
mPFC14_L2_histogram_data_0_cell_103	0.9994	PL
mPFC14_L2_histogram_data_0_cell_115	0.63178	PL
mPFC14_L2_histogram_data_0_cell_121	0.93074	PL
mPFC14_L2_histogram_data_0_cell_122	0.96578	PL
mPFC14_L2_histogram_data_0_cell_126	0.96729	PL
mPFC14_L2_histogram_data_0_cell_127	0.96588	PL
mPFC14_L2_histogram_data_0_cell_128	0.96729	PL
mPFC14_L2_histogram_data_0_cell_132	0.98357	PL
mPFC14_L2_histogram_data_0_cell_133	0.99191	PL
mPFC14_L2_histogram_data_0_cell_134	0.99213	PL
mPFC14_L2_histogram_data_0_cell_136	0.99623	PL
mPFC14_L2_histogram_data_0_cell_137	0.99586	PL
mPFC14_L2_histogram_data_0_cell_138	0.99757	PL
mPFC14_L2_histogram_data_0_cell_139	0.99778	PL
mPFC14_L2_histogram_data_0_cell_142	0.99891	PL
mPFC14_L2_histogram_data_0_cell_146	0.99936	PL
mPFC14_L2_histogram_data_0_cell_156	0.99972	PL
mPFC14_L2_histogram_data_0_cell_158	0.99958	PL
mPFC14_L2_histogram_data_0_cell_160	0.99984	PL
mPFC14_L2_histogram_data_0_cell_167	0.99983	PL
mPFC14_L2_histogram_data_0_cell_168	0.9999	PL
mPFC14_L2_histogram_data_0_cell_175	0.96539	PL
mPFC14_L2_histogram_data_0_cell_177	0.99207	PL
mPFC14_L2_histogram_data_0_cell_178	0.99576	PL
mPFC14_L2_histogram_data_0_cell_179	0.99877	PL
mPFC14_L2_histogram_data_0_cell_181	0.99947	PL
mPFC14_L2_histogram_data_0_cell_182	0.99967	PL
mPFC14_L2_histogram_data_0_cell_183	0.99964	PL
mPFC14_L2_histogram_data_0_cell_184	0.99962	PL
mPFC14_L2_histogram_data_0_cell_187	0.99994	PL
mPFC14_L2_histogram_data_0_cell_189	0.97659	PL
mPFC14_L2_histogram_data_0_cell_195	0.93184	PL
mPFC14_L2_histogram_data_0_cell_204	0.99554	PL
mPFC14_L2_histogram_data_0_cell_209	0.98831	PL
mPFC14_R1_histogram_data_0_cell_18	0.95686	IL
mPFC14_R1_histogram_data_0_cell_26	0.65925	IL
mPFC14_R1_histogram_data_0_cell_27	0.65513	IL
mPFC14_R1_histogram_data_0_cell_32	0.96689	PL
mPFC14_R1_histogram_data_0_cell_49	0.85823	IL
mPFC14_R1_histogram_data_0_cell_57	0.51785	IL
mPFC14_R1_histogram_data_0_cell_74	0.93525	IL
mPFC14_R1_histogram_data_0_cell_75	0.85984	IL
mPFC14_R1_histogram_data_0_cell_76	0.85785	IL
mPFC14_R1_histogram_data_0_cell_78	0.73644	IL
mPFC14_R1_histogram_data_0_cell_83	0.76299	PL
mPFC14_R1_histogram_data_0_cell_84	0.87658	PL
mPFC14_R1_histogram_data_0_cell_93	1	PL
mPFC14_R1_histogram_data_0_cell_94	1	PL
mPFC14_R1_histogram_data_0_cell_100	0.65736	IL
mPFC14_R2_histogram_data_0_cell_3	0.52961	IL
mPFC14_R2_histogram_data_0_cell_4	0.67988	IL
mPFC14_R2_histogram_data_0_cell_6	0.67956	IL
mPFC14_R2_histogram_data_0_cell_19	0.76135	PL
mPFC14_R2_histogram_data_0_cell_23	0.8141	PL
mPFC14_R2_histogram_data_0_cell_31	0.85381	PL
mPFC14_R2_histogram_data_0_cell_41	0.86042	PL
mPFC14_R2_histogram_data_0_cell_42	0.86038	PL
mPFC14_R2_histogram_data_0_cell_43	0.8606	PL
mPFC14_R2_histogram_data_0_cell_44	0.85735	PL
mPFC14_R2_histogram_data_0_cell_45	0.85762	PL
mPFC14_R2_histogram_data_0_cell_50	0.80237	IL
mPFC14_R2_histogram_data_0_cell_51	0.80029	IL
mPFC14_R2_histogram_data_0_cell_53	0.79991	IL
mPFC14_R2_histogram_data_0_cell_54	0.8024	IL
mPFC14_R2_histogram_data_0_cell_55	0.8028	IL
mPFC14_R2_histogram_data_0_cell_56	0.67983	IL
mPFC14_R2_histogram_data_0_cell_61	0.52681	IL
mPFC14_R2_histogram_data_0_cell_68	0.55619	PL
mPFC14_R2_histogram_data_0_cell_74	0.55638	PL
mPFC14_R2_histogram_data_0_cell_76	0.67773	PL
mPFC14_R2_histogram_data_0_cell_82	0.76449	PL
mPFC14_R2_histogram_data_0_cell_93	0.85693	PL
mPFC14_R2_histogram_data_0_cell_108	0.861	PL
mPFC14_R2_histogram_data_0_cell_121	0.80202	IL
mPFC14_R2_histogram_data_0_cell_129	0.55521	PL
mPFC14_R2_histogram_data_0_cell_140	0.85263	PL
mPFC14_R2_histogram_data_0_cell_143	0.85541	PL
mPFC14_R2_histogram_data_0_cell_159	0.85554	PL
mPFC14_R2_histogram_data_0_cell_168	0.74625	IL
mPFC14_R2_histogram_data_0_cell_185	0.48644	IL
mPFC14_R2_histogram_data_0_cell_192	0.62008	PL
mPFC14_R2_histogram_data_0_cell_220	0.85459	PL
mPFC14_R2_histogram_data_0_cell_222	0.85876	PL
mPFC14_R2_histogram_data_0_cell_224	0.86009	PL
mPFC14_R2_histogram_data_0_cell_228	0.86027	PL
mPFC14_R2_histogram_data_0_cell_229	0.85841	PL
mPFC14_R2_histogram_data_0_cell_231	0.85741	PL
mPFC14_R2_histogram_data_0_cell_240	0.55771	PL
mPFC14_R2_histogram_data_0_cell_247	0.52955	IL
mPFC14_R2_histogram_data_0_cell_255	0.48726	IL
mPFC14_R2_histogram_data_0_cell_259	0.85653	PL
mPFC14_R2_histogram_data_0_cell_263	0.76218	PL
mPFC14_R2_histogram_data_0_cell_269	0.84519	PL
mPFC14_R2_histogram_data_0_cell_273	0.84808	PL
mPFC14_R2_histogram_data_0_cell_280	0.85751	PL
mPFC14_R2_histogram_data_0_cell_290	0.86168	PL
mPFC14_R2_histogram_data_0_cell_296	0.60267	IL
mPFC14_R2_histogram_data_0_cell_310	0.72325	PL
mPFC15_L1_histogram_data_0_cell_4	0.66551	AC
mPFC15_L1_histogram_data_0_cell_14	0.99524	AC
mPFC15_L1_histogram_data_0_cell_47	0.99519	AC
mPFC15_L1_histogram_data_0_cell_55	0.99522	AC
mPFC15_L1_histogram_data_0_cell_56	0.99557	AC
mPFC15_L1_histogram_data_0_cell_61	0.49354	AC
mPFC15_L1_histogram_data_0_cell_66	0.72835	AC
mPFC15_L1_histogram_data_0_cell_74	0.97211	AC
mPFC15_L1_histogram_data_0_cell_83	0.99547	AC
mPFC15_L1_histogram_data_0_cell_93	0.8324	AC
mPFC15_L1_histogram_data_0_cell_99	0.99098	AC
mPFC15_L1_histogram_data_0_cell_101	0.99384	AC
mPFC15_L1_histogram_data_0_cell_104	0.99557	AC
mPFC15_L2_histogram_data_0_cell_9	0.70287	AC
mPFC15_L2_histogram_data_0_cell_71	0.66217	AC
mPFC15_L2_histogram_data_0_cell_81	0.57689	AC
mPFC15_R1_histogram_data_0_cell_6	0.77265	AC
mPFC15_R1_histogram_data_0_cell_9	0.84138	AC
mPFC15_R1_histogram_data_0_cell_13	0.86421	AC
mPFC15_R1_histogram_data_0_cell_22	0.59551	AC
mPFC15_R1_histogram_data_0_cell_31	0.77524	AC
mPFC15_R1_histogram_data_0_cell_67	0.88506	AC
mPFC15_R2_histogram_data_0_cell_2	0.92159	AC
mPFC15_R2_histogram_data_0_cell_9	0.92719	AC
mPFC15_R2_histogram_data_0_cell_10	0.93455	AC
mPFC15_R2_histogram_data_0_cell_15	0.97985	AC
mPFC15_R2_histogram_data_0_cell_23	0.91935	AC
mPFC15_R2_histogram_data_0_cell_24	0.91308	AC
mPFC15_R2_histogram_data_0_cell_27	0.91969	AC
mPFC15_R2_histogram_data_0_cell_68	0.9303	AC
mPFC15_R2_histogram_data_0_cell_77	0.99007	AC
mPFC15_R2_histogram_data_0_cell_79	0.99361	AC
mPFC16_L2_histogram_data_0_cell_24	0.76778	AC
mPFC16_L2_histogram_data_0_cell_41	0.98523	AC
mPFC16_L2_histogram_data_0_cell_68	0.82303	AC
mPFC16_L2_histogram_data_0_cell_90	0.54705	AC
mPFC16_L2_histogram_data_0_cell_93	0.69951	AC
mPFC16_L2_histogram_data_0_cell_110	0.98701	AC
mPFC16_L2_histogram_data_0_cell_115	0.97836	AC
mPFC16_L2_histogram_data_0_cell_116	0.97858	AC
mPFC16_L2_histogram_data_0_cell_125	0.97478	AC
mPFC16_R1_histogram_data_0_cell_0	0.48024	AC
mPFC16_R1_histogram_data_0_cell_5	0.47897	AC
mPFC16_R1_histogram_data_0_cell_23	0.48446	AC
mPFC16_R1_histogram_data_0_cell_31	0.4804	AC
mPFC16_R1_histogram_data_0_cell_35	0.48072	AC
mPFC16_R1_histogram_data_0_cell_38	0.48227	AC
mPFC16_R1_histogram_data_0_cell_64	0.486	AC
mPFC16_R1_histogram_data_0_cell_72	0.48887	AC
mPFC16_R1_histogram_data_0_cell_92	0.48163	AC
mPFC16_R1_histogram_data_0_cell_102	0.48737	AC
mPFC16_R1_histogram_data_0_cell_115	0.48411	AC
mPFC16_R1_histogram_data_0_cell_120	0.48307	AC
mPFC16_R1_histogram_data_0_cell_125	0.48265	AC
mPFC16_R2_histogram_data_0_cell_6	0.46733	AC
mPFC16_R2_histogram_data_0_cell_9	0.46823	AC
mPFC16_R2_histogram_data_0_cell_11	0.61233	AC
mPFC16_R2_histogram_data_0_cell_12	0.61313	AC
mPFC16_R2_histogram_data_0_cell_13	0.72401	AC
mPFC16_R2_histogram_data_0_cell_16	0.79554	AC
mPFC16_R2_histogram_data_0_cell_18	0.84068	AC
mPFC16_R2_histogram_data_0_cell_19	0.79516	AC
mPFC16_R2_histogram_data_0_cell_27	0.87167	AC
mPFC16_R2_histogram_data_0_cell_55	0.60988	AC
mPFC16_R2_histogram_data_0_cell_62	0.72464	AC
mPFC16_R2_histogram_data_0_cell_65	0.79853	AC
mPFC16_R2_histogram_data_0_cell_70	0.87083	AC
mPFC16_R2_histogram_data_0_cell_74	0.87699	AC
mPFC16_R2_histogram_data_0_cell_77	0.88137	AC
mPFC16_R2_histogram_data_0_cell_78	0.88018	AC
mPFC16_R2_histogram_data_0_cell_92	0.76928	AC
mPFC16_R2_histogram_data_0_cell_95	0.84046	AC
mPFC16_R2_histogram_data_0_cell_97	0.85339	AC
mPFC16_R2_histogram_data_0_cell_101	0.87085	AC
mPFC16_R2_histogram_data_0_cell_104	0.87715	AC
mPFC16_R2_histogram_data_0_cell_117	0.53967	AC
mPFC16_R2_histogram_data_0_cell_122	0.82261	AC
mPFC16_R2_histogram_data_0_cell_124	0.851	AC
mPFC16_R2_histogram_data_0_cell_125	0.85184	AC
mPFC16_R2_histogram_data_0_cell_127	0.86883	AC
mPFC16_R2_histogram_data_0_cell_129	0.87367	AC
mPFC16_R2_histogram_data_0_cell_135	0.88898	AC
mPFC16_R2_histogram_data_0_cell_163	0.87096	AC
mPFC17_L1_histogram_data_0_cell_28	0.51548	AC
mPFC17_L1_histogram_data_0_cell_34	0.57531	AC
mPFC17_L1_histogram_data_0_cell_36	0.59747	AC
mPFC17_L1_histogram_data_0_cell_44	0.5502	AC
mPFC17_L1_histogram_data_0_cell_85	0.59516	AC
mPFC17_L1_histogram_data_0_cell_91	0.59104	AC
mPFC17_L1_histogram_data_0_cell_100	0.51925	AC
mPFC17_L1_histogram_data_0_cell_121	0.60241	AC
mPFC17_L1_histogram_data_0_cell_125	0.58876	AC
mPFC17_L1_histogram_data_0_cell_128	0.57399	AC
mPFC17_L1_histogram_data_0_cell_129	0.57691	AC
mPFC17_L1_histogram_data_0_cell_163	0.46904	AC
mPFC17_L1_histogram_data_0_cell_165	0.55108	AC
mPFC17_L1_histogram_data_0_cell_166	0.54841	AC
mPFC17_L1_histogram_data_0_cell_168	0.59209	AC
mPFC17_L1_histogram_data_0_cell_171	0.59514	AC
mPFC17_L1_histogram_data_0_cell_183	0.59901	AC
mPFC17_L1_histogram_data_0_cell_184	0.59991	AC
mPFC17_L1_histogram_data_0_cell_185	0.58386	AC
mPFC17_L1_histogram_data_0_cell_190	0.58532	AC
mPFC17_L1_histogram_data_0_cell_191	0.56051	AC
mPFC17_L1_histogram_data_0_cell_194	0.53625	AC
mPFC17_L1_histogram_data_0_cell_198	0.35872	AC
mPFC17_L1_histogram_data_0_cell_199	0.4711	AC
mPFC17_L1_histogram_data_0_cell_202	0.54899	AC
mPFC17_L1_histogram_data_0_cell_208	0.60106	AC
mPFC17_L1_histogram_data_0_cell_209	0.5356	AC
mPFC17_L1_histogram_data_0_cell_210	0.50626	AC
mPFC17_L1_histogram_data_0_cell_219	0.51592	AC
mPFC17_L1_histogram_data_0_cell_221	0.5985	AC
mPFC17_L1_histogram_data_0_cell_226	0.52063	AC
mPFC17_L1_histogram_data_0_cell_231	0.41601	AC
mPFC17_L1_histogram_data_0_cell_236	0.57601	AC
mPFC17_L1_histogram_data_0_cell_248	0.57422	AC
mPFC17_L1_histogram_data_0_cell_251	0.53401	AC
mPFC17_L1_histogram_data_0_cell_253	0.59248	AC
mPFC17_L1_histogram_data_0_cell_255	0.57756	AC
mPFC17_L1_histogram_data_0_cell_263	0.59419	AC
mPFC17_L1_histogram_data_0_cell_264	0.3587	AC
mPFC17_L1_histogram_data_0_cell_266	0.3598	AC
mPFC17_L1_histogram_data_0_cell_272	0.55224	AC
mPFC17_L1_histogram_data_0_cell_277	0.58648	AC
mPFC17_L1_histogram_data_0_cell_284	0.5512	AC
mPFC17_L2_histogram_data_0_cell_3	0.52589	TT
mPFC17_L2_histogram_data_0_cell_25	0.45578	AC
mPFC17_L2_histogram_data_0_cell_27	0.78906	AC
mPFC17_L2_histogram_data_0_cell_31	0.57636	TT
mPFC17_L2_histogram_data_0_cell_38	0.52475	TT
mPFC17_L2_histogram_data_0_cell_39	0.42241	TT
mPFC17_L2_histogram_data_0_cell_67	0.45817	AC
mPFC17_L2_histogram_data_0_cell_70	0.45768	AC
mPFC17_L2_histogram_data_0_cell_74	0.639	AC
mPFC17_L2_histogram_data_0_cell_98	0.7891	AC
mPFC17_L2_histogram_data_0_cell_104	0.48016	TT
mPFC17_L2_histogram_data_0_cell_139	0.54971	AC
mPFC17_L2_histogram_data_0_cell_168	0.84767	AC
mPFC17_L2_histogram_data_0_cell_180	0.84954	AC
mPFC17_L2_histogram_data_0_cell_192	0.8478	AC
mPFC17_L2_histogram_data_0_cell_198	0.55676	TT
mPFC17_L2_histogram_data_0_cell_199	0.55949	TT
mPFC17_L2_histogram_data_0_cell_203	0.54958	AC
mPFC17_L2_histogram_data_0_cell_207	0.52352	TT
mPFC17_L2_histogram_data_0_cell_209	0.4568	AC
mPFC17_L2_histogram_data_0_cell_211	0.5509	AC
mPFC17_L2_histogram_data_0_cell_213	0.57991	TT
mPFC17_L2_histogram_data_0_cell_219	0.58426	TT
mPFC17_L2_histogram_data_0_cell_221	0.71944	AC
mPFC17_R1_histogram_data_0_cell_1	0.41614	TT
mPFC17_R1_histogram_data_0_cell_3	0.68409	DP
mPFC17_R1_histogram_data_0_cell_6	0.77501	DP
mPFC17_R1_histogram_data_0_cell_8	0.73287	DP
mPFC17_R1_histogram_data_0_cell_9	0.77541	DP
mPFC17_R1_histogram_data_0_cell_12	0.6323	DP
mPFC17_R1_histogram_data_0_cell_19	0.64644	AC
mPFC17_R1_histogram_data_0_cell_28	0.75227	AC
mPFC17_R1_histogram_data_0_cell_29	0.60468	TT
mPFC17_R1_histogram_data_0_cell_36	0.68407	DP
mPFC17_R1_histogram_data_0_cell_44	0.64367	AC
mPFC17_R1_histogram_data_0_cell_47	0.69116	AC
mPFC17_R1_histogram_data_0_cell_75	0.70687	AC
mPFC17_R1_histogram_data_0_cell_82	0.63008	DP
mPFC17_R1_histogram_data_0_cell_89	0.56083	DP
mPFC17_R1_histogram_data_0_cell_90	0.35051	DP
mPFC17_R1_histogram_data_0_cell_93	0.67354	AC
mPFC17_R1_histogram_data_0_cell_94	0.71077	AC
mPFC17_R1_histogram_data_0_cell_98	0.76039	AC
mPFC17_R1_histogram_data_0_cell_102	0.72759	DP
mPFC17_R1_histogram_data_0_cell_103	0.69123	DP
mPFC17_R1_histogram_data_0_cell_114	0.68201	DP
mPFC17_R1_histogram_data_0_cell_115	0.70914	AC
mPFC17_R1_histogram_data_0_cell_117	0.48907	TT
mPFC17_R1_histogram_data_0_cell_118	0.48828	TT
mPFC17_R1_histogram_data_0_cell_119	0.62626	DP
mPFC17_R2_histogram_data_0_cell_22	0.896	AC
mPFC17_R2_histogram_data_0_cell_29	0.97861	AC
mPFC17_R2_histogram_data_0_cell_31	0.99192	AC
mPFC17_R2_histogram_data_0_cell_58	0.47916	AC
mPFC17_R2_histogram_data_0_cell_63	0.65706	AC
mPFC17_R2_histogram_data_0_cell_70	0.79962	AC
mPFC17_R2_histogram_data_0_cell_73	0.89494	AC
mPFC17_R2_histogram_data_0_cell_75	0.89407	AC
mPFC17_R2_histogram_data_0_cell_76	0.8951	AC
mPFC17_R2_histogram_data_0_cell_78	0.89425	AC
mPFC17_R2_histogram_data_0_cell_79	0.89414	AC
mPFC17_R2_histogram_data_0_cell_81	0.94984	AC
mPFC17_R2_histogram_data_0_cell_82	0.89488	AC
mPFC17_R2_histogram_data_0_cell_84	0.95022	AC
mPFC17_R2_histogram_data_0_cell_87	0.95053	AC
mPFC17_R2_histogram_data_0_cell_90	0.9512	AC
mPFC17_R2_histogram_data_0_cell_93	0.97897	AC
mPFC17_R2_histogram_data_0_cell_94	0.99199	AC
mPFC17_R2_histogram_data_0_cell_95	0.97886	AC
mPFC17_R2_histogram_data_0_cell_96	0.97932	AC
mPFC17_R2_histogram_data_0_cell_99	0.99176	AC
mPFC17_R2_histogram_data_0_cell_118	0.7978	AC
mPFC17_R2_histogram_data_0_cell_127	0.97855	AC
mPFC17_R2_histogram_data_0_cell_134	0.9876	AC
mPFC17_R2_histogram_data_0_cell_168	0.85221	AC
mPFC17_R2_histogram_data_0_cell_172	0.85333	AC
mPFC17_R2_histogram_data_0_cell_174	0.92694	AC
mPFC17_R2_histogram_data_0_cell_180	0.98704	AC
mPFC17_R2_histogram_data_0_cell_196	0.99505	AC
mPFC17_R2_histogram_data_0_cell_197	0.99786	AC
mPFC17_R2_histogram_data_0_cell_198	0.9254	AC
mPFC17_R2_histogram_data_0_cell_202	0.97915	AC
mPFC17_R2_histogram_data_0_cell_205	0.99821	AC
mPFC17_R2_histogram_data_0_cell_207	0.65501	AC
mPFC17_R2_histogram_data_0_cell_211	0.95098	AC
mPFC17_R2_histogram_data_0_cell_213	0.94957	AC
mPFC17_R2_histogram_data_0_cell_215	0.73099	AC
mPFC17_R2_histogram_data_0_cell_217	0.65673	AC
mPFC17_R2_histogram_data_0_cell_219	0.94991	AC
mPFC17_R2_histogram_data_0_cell_223	0.73113	AC
mPFC17_R2_histogram_data_0_cell_224	0.94986	AC
mPFC17_R2_histogram_data_0_cell_226	0.99706	AC
mPFC17_R2_histogram_data_0_cell_230	0.99262	AC
mPFC17_R2_histogram_data_0_cell_232	0.96779	AC
mPFC17_R2_histogram_data_0_cell_237	0.79808	AC
mPFC17_R2_histogram_data_0_cell_239	0.99829	AC
mPFC17_R2_histogram_data_0_cell_243	0.4807	AC
mPFC17_R2_histogram_data_0_cell_245	0.92482	AC
mPFC17_R2_histogram_data_0_cell_249	0.57088	AC
mPFC17_R2_histogram_data_0_cell_257	0.79749	AC
mPFC17_R2_histogram_data_0_cell_259	0.99719	AC
mPFC17_R2_histogram_data_0_cell_261	0.98688	AC
mPFC17_R2_histogram_data_0_cell_262	0.9871	AC
mPFC17_R2_histogram_data_0_cell_265	0.65705	AC
mPFC17_R2_histogram_data_0_cell_270	0.97899	AC
mPFC18_L1_histogram_data_0_cell_14	0.99344	AC
mPFC18_L1_histogram_data_0_cell_21	0.99615	AC
mPFC18_L1_histogram_data_0_cell_25	0.99103	AC
mPFC18_L1_histogram_data_0_cell_31	0.98444	AC
mPFC18_L1_histogram_data_0_cell_39	0.99315	AC
mPFC18_L1_histogram_data_0_cell_70	0.98415	AC
mPFC18_L1_histogram_data_0_cell_75	0.98661	AC
mPFC18_L1_histogram_data_0_cell_83	0.9932	AC
mPFC18_L1_histogram_data_0_cell_85	0.99344	AC
mPFC18_L1_histogram_data_0_cell_87	0.98858	AC
mPFC18_L1_histogram_data_0_cell_89	0.98715	AC
mPFC18_L2_histogram_data_0_cell_5	0.91176	AC
mPFC18_L2_histogram_data_0_cell_9	0.94191	AC
mPFC18_L2_histogram_data_0_cell_10	0.94268	AC
mPFC18_L2_histogram_data_0_cell_41	0.96314	AC
mPFC18_L2_histogram_data_0_cell_44	0.97542	AC
mPFC18_L2_histogram_data_0_cell_57	0.70083	AC
mPFC18_L2_histogram_data_0_cell_58	0.60138	AC
mPFC18_L2_histogram_data_0_cell_70	0.97946	AC
mPFC18_L2_histogram_data_0_cell_78	0.60422	AC
mPFC18_L2_histogram_data_0_cell_88	0.92795	AC
mPFC18_L2_histogram_data_0_cell_92	0.95351	AC
mPFC18_L2_histogram_data_0_cell_97	0.97084	AC
mPFC18_L2_histogram_data_0_cell_102	0.96513	AC
mPFC18_L2_histogram_data_0_cell_104	0.96688	AC
mPFC18_L2_histogram_data_0_cell_108	0.84028	AC
mPFC18_L2_histogram_data_0_cell_117	0.84159	AC
mPFC18_R1_histogram_data_0_cell_3	0.64656	AC
mPFC18_R1_histogram_data_0_cell_6	0.77271	AC
mPFC18_R1_histogram_data_0_cell_15	0.73617	AC
mPFC18_R1_histogram_data_0_cell_24	0.64935	AC
mPFC18_R1_histogram_data_0_cell_57	0.90725	AC
mPFC18_R1_histogram_data_0_cell_92	0.8697	AC
mPFC18_R1_histogram_data_0_cell_98	0.51812	AC
mPFC18_R1_histogram_data_0_cell_102	0.8964	AC
mPFC18_R1_histogram_data_0_cell_105	0.87884	AC
mPFC18_R1_histogram_data_0_cell_107	0.88108	AC
mPFC18_R1_histogram_data_0_cell_109	0.87084	AC
mPFC18_R1_histogram_data_0_cell_111	0.89656	AC
mPFC18_R1_histogram_data_0_cell_115	0.85281	AC
mPFC18_R1_histogram_data_0_cell_119	0.64988	AC
mPFC18_R1_histogram_data_0_cell_125	0.8024	AC
mPFC18_R1_histogram_data_0_cell_127	0.8451	AC
mPFC18_R1_histogram_data_0_cell_131	0.87026	AC
mPFC18_R1_histogram_data_0_cell_135	0.87878	AC
mPFC18_R1_histogram_data_0_cell_137	0.57424	AC
mPFC18_R1_histogram_data_0_cell_139	0.82828	AC
mPFC18_R1_histogram_data_0_cell_141	0.84472	AC
mPFC18_R1_histogram_data_0_cell_145	0.89681	AC
mPFC18_R1_histogram_data_0_cell_147	0.90555	AC
mPFC18_R1_histogram_data_0_cell_151	0.89447	AC
mPFC18_R1_histogram_data_0_cell_153	0.79736	AC
mPFC18_R1_histogram_data_0_cell_155	0.89919	AC
mPFC18_R1_histogram_data_0_cell_157	0.65062	AC
mPFC18_R1_histogram_data_0_cell_158	0.65253	AC
mPFC18_R1_histogram_data_0_cell_164	0.88483	AC
mPFC19_L1_histogram_data_0_cell_1	0.89867	AC
mPFC19_L1_histogram_data_0_cell_7	0.80819	AC
mPFC19_L1_histogram_data_0_cell_12	0.80714	AC
mPFC19_L1_histogram_data_0_cell_32	0.74116	AC
mPFC19_L1_histogram_data_0_cell_36	0.72331	AC
mPFC19_L1_histogram_data_0_cell_38	0.69642	AC
mPFC19_L1_histogram_data_0_cell_44	0.87877	AC
mPFC19_L1_histogram_data_0_cell_49	0.83007	AC
mPFC19_L1_histogram_data_0_cell_52	0.83838	AC
mPFC19_L1_histogram_data_0_cell_68	0.79211	AC
mPFC19_L1_histogram_data_0_cell_80	0.76262	AC
mPFC19_L1_histogram_data_0_cell_87	0.75862	AC
mPFC19_L1_histogram_data_0_cell_88	0.75047	AC
mPFC19_L1_histogram_data_0_cell_91	0.75556	AC
mPFC19_L1_histogram_data_0_cell_93	0.74751	AC
mPFC19_L1_histogram_data_0_cell_97	0.72937	AC
mPFC19_L1_histogram_data_0_cell_98	0.73043	AC
mPFC19_L1_histogram_data_0_cell_100	0.71487	AC
mPFC19_L1_histogram_data_0_cell_101	0.72063	AC
mPFC19_L1_histogram_data_0_cell_102	0.70957	AC
mPFC19_L1_histogram_data_0_cell_107	0.69602	AC
mPFC19_L1_histogram_data_0_cell_119	0.84831	AC
mPFC19_L1_histogram_data_0_cell_124	0.81489	AC
mPFC19_L1_histogram_data_0_cell_126	0.80001	AC
mPFC19_L1_histogram_data_0_cell_132	0.80178	AC
mPFC19_L1_histogram_data_0_cell_136	0.78453	AC
mPFC19_L1_histogram_data_0_cell_137	0.78296	AC
mPFC19_L1_histogram_data_0_cell_141	0.77446	AC
mPFC19_L1_histogram_data_0_cell_142	0.77391	AC
mPFC19_L1_histogram_data_0_cell_147	0.77518	AC
mPFC19_L1_histogram_data_0_cell_152	0.75296	AC
mPFC19_L1_histogram_data_0_cell_154	0.74989	AC
mPFC19_L1_histogram_data_0_cell_157	0.72619	AC
mPFC19_L1_histogram_data_0_cell_159	0.71473	AC
mPFC19_L1_histogram_data_0_cell_160	0.71234	AC
mPFC19_L1_histogram_data_0_cell_162	0.7139	AC
mPFC19_L1_histogram_data_0_cell_164	0.71497	AC
mPFC19_L1_histogram_data_0_cell_166	0.70372	AC
mPFC19_L1_histogram_data_0_cell_171	0.90863	AC
mPFC19_L1_histogram_data_0_cell_175	0.88813	AC
mPFC19_L1_histogram_data_0_cell_181	0.8502	AC
mPFC19_L1_histogram_data_0_cell_184	0.83189	AC
mPFC19_L1_histogram_data_0_cell_185	0.82961	AC
mPFC19_L1_histogram_data_0_cell_187	0.8308	AC
mPFC19_L1_histogram_data_0_cell_192	0.81188	AC
mPFC19_L1_histogram_data_0_cell_195	0.80062	AC
mPFC19_L1_histogram_data_0_cell_200	0.78737	AC
mPFC19_L1_histogram_data_0_cell_202	0.78546	AC
mPFC19_L1_histogram_data_0_cell_204	0.77547	AC
mPFC19_L1_histogram_data_0_cell_207	0.77233	AC
mPFC19_L1_histogram_data_0_cell_214	0.75049	AC
mPFC19_L1_histogram_data_0_cell_216	0.7383	AC
mPFC19_L1_histogram_data_0_cell_218	0.72908	AC
mPFC19_L1_histogram_data_0_cell_220	0.71758	AC
mPFC19_L1_histogram_data_0_cell_232	0.68915	AC
mPFC19_L1_histogram_data_0_cell_257	0.86674	AC
mPFC19_L1_histogram_data_0_cell_264	0.77222	AC
mPFC19_L1_histogram_data_0_cell_270	0.88972	AC
mPFC19_L2_histogram_data_0_cell_9	0.9981	AC
mPFC19_L2_histogram_data_0_cell_20	0.99992	AC
mPFC19_L2_histogram_data_0_cell_22	0.99987	AC
mPFC19_L2_histogram_data_0_cell_23	0.99993	AC
mPFC19_L2_histogram_data_0_cell_27	0.99987	AC
mPFC19_L2_histogram_data_0_cell_28	0.99983	AC
mPFC19_L2_histogram_data_0_cell_34	0.99981	AC
mPFC19_L2_histogram_data_0_cell_41	0.97808	AC
mPFC19_L2_histogram_data_0_cell_45	0.99553	AC
mPFC19_L2_histogram_data_0_cell_61	0.99967	AC
mPFC19_L2_histogram_data_0_cell_62	0.99972	AC
mPFC19_L2_histogram_data_0_cell_63	0.99979	AC
mPFC19_L2_histogram_data_0_cell_67	0.99991	AC
mPFC19_L2_histogram_data_0_cell_68	0.99984	AC
mPFC19_L2_histogram_data_0_cell_69	0.99983	AC
mPFC19_L2_histogram_data_0_cell_77	0.9999	AC
mPFC19_L2_histogram_data_0_cell_78	0.9999	AC
mPFC19_L2_histogram_data_0_cell_82	0.99993	AC
mPFC19_L2_histogram_data_0_cell_84	0.99987	AC
mPFC19_L2_histogram_data_0_cell_88	0.99985	AC
mPFC19_L2_histogram_data_0_cell_89	0.99991	AC
mPFC19_L2_histogram_data_0_cell_90	0.99988	AC
mPFC19_L2_histogram_data_0_cell_94	0.99985	AC
mPFC19_L2_histogram_data_0_cell_97	0.9999	AC
mPFC19_L2_histogram_data_0_cell_98	0.99984	AC
mPFC19_L2_histogram_data_0_cell_101	0.99986	AC
mPFC19_L2_histogram_data_0_cell_104	0.9997	AC
mPFC19_L2_histogram_data_0_cell_106	0.99981	AC
mPFC19_L2_histogram_data_0_cell_123	0.99689	AC
mPFC19_L2_histogram_data_0_cell_127	0.99868	AC
mPFC19_L2_histogram_data_0_cell_132	0.99958	AC
mPFC19_L2_histogram_data_0_cell_135	0.99975	AC
mPFC19_L2_histogram_data_0_cell_136	0.99982	AC
mPFC19_L2_histogram_data_0_cell_144	0.99997	AC
mPFC19_L2_histogram_data_0_cell_145	0.9999	AC
mPFC19_L2_histogram_data_0_cell_147	0.99993	AC
mPFC19_L2_histogram_data_0_cell_156	0.99984	AC
mPFC19_L2_histogram_data_0_cell_157	0.99989	AC
mPFC19_L2_histogram_data_0_cell_160	0.99982	AC
mPFC19_L2_histogram_data_0_cell_161	0.99974	AC
mPFC19_L2_histogram_data_0_cell_167	0.96867	AC
mPFC19_L2_histogram_data_0_cell_170	0.98447	AC
mPFC19_L2_histogram_data_0_cell_172	0.99333	AC
mPFC19_L2_histogram_data_0_cell_178	0.9989	AC
mPFC19_L2_histogram_data_0_cell_185	0.99945	AC
mPFC19_L2_histogram_data_0_cell_186	0.99951	AC
mPFC19_L2_histogram_data_0_cell_187	0.99962	AC
mPFC19_L2_histogram_data_0_cell_191	0.9998	AC
mPFC19_L2_histogram_data_0_cell_195	0.99991	AC
mPFC19_L2_histogram_data_0_cell_196	0.99993	AC
mPFC19_L2_histogram_data_0_cell_197	0.99993	AC
mPFC19_L2_histogram_data_0_cell_198	0.99993	AC
mPFC19_L2_histogram_data_0_cell_200	0.99989	AC
mPFC19_L2_histogram_data_0_cell_202	0.99988	AC
mPFC19_L2_histogram_data_0_cell_203	0.99988	AC
mPFC19_L2_histogram_data_0_cell_207	0.99989	AC
mPFC19_L2_histogram_data_0_cell_210	0.99984	AC
mPFC19_L2_histogram_data_0_cell_212	0.99985	AC
mPFC19_L2_histogram_data_0_cell_213	0.99976	AC
mPFC19_L2_histogram_data_0_cell_215	0.99971	AC
mPFC19_L2_histogram_data_0_cell_219	0.99973	AC
mPFC19_L2_histogram_data_0_cell_224	0.9988	AC
mPFC19_L2_histogram_data_0_cell_237	0.99978	AC
mPFC19_L2_histogram_data_0_cell_239	0.99895	AC
mPFC19_L2_histogram_data_0_cell_240	0.99994	AC
mPFC19_L2_histogram_data_0_cell_242	0.99988	AC
mPFC19_L2_histogram_data_0_cell_245	0.99704	AC
mPFC19_L2_histogram_data_0_cell_247	0.99983	AC
mPFC19_L2_histogram_data_0_cell_249	0.99988	AC
mPFC19_L2_histogram_data_0_cell_251	0.99983	AC
mPFC19_L2_histogram_data_0_cell_253	0.99975	AC
mPFC19_R1_histogram_data_0_cell_16	0.89222	AC
mPFC19_R1_histogram_data_0_cell_32	0.89631	AC
mPFC19_R1_histogram_data_0_cell_34	0.89785	AC
mPFC19_R1_histogram_data_0_cell_44	0.85331	AC
mPFC19_R1_histogram_data_0_cell_57	0.88909	AC
mPFC19_R1_histogram_data_0_cell_61	0.89266	AC
mPFC19_R1_histogram_data_0_cell_64	0.89429	AC
mPFC19_R1_histogram_data_0_cell_66	0.89447	AC
mPFC19_R1_histogram_data_0_cell_84	0.8418	AC
mPFC19_R1_histogram_data_0_cell_114	0.80614	AC
mPFC19_R1_histogram_data_0_cell_118	0.84525	AC
mPFC19_R1_histogram_data_0_cell_119	0.82694	AC
mPFC19_R1_histogram_data_0_cell_128	0.89239	AC
mPFC19_R1_histogram_data_0_cell_156	0.8517	AC
mPFC19_R1_histogram_data_0_cell_160	0.85714	AC
mPFC19_R1_histogram_data_0_cell_162	0.79519	AC
mPFC19_R2_histogram_data_0_cell_0	0.80277	AC
mPFC19_R2_histogram_data_0_cell_4	0.77461	AC
mPFC19_R2_histogram_data_0_cell_5	0.77137	AC
mPFC19_R2_histogram_data_0_cell_7	0.77521	AC
mPFC19_R2_histogram_data_0_cell_17	0.74416	AC
mPFC19_R2_histogram_data_0_cell_19	0.74361	AC
mPFC19_R2_histogram_data_0_cell_25	0.71625	AC
mPFC19_R2_histogram_data_0_cell_27	0.71591	AC
mPFC19_R2_histogram_data_0_cell_37	0.67016	AC
mPFC19_R2_histogram_data_0_cell_40	0.66782	AC
mPFC19_R2_histogram_data_0_cell_41	0.67159	AC
mPFC19_R2_histogram_data_0_cell_44	0.65151	AC
mPFC19_R2_histogram_data_0_cell_49	0.65339	AC
mPFC19_R2_histogram_data_0_cell_54	0.78671	AC
mPFC19_R2_histogram_data_0_cell_56	0.78465	AC
mPFC19_R2_histogram_data_0_cell_60	0.77471	AC
mPFC19_R2_histogram_data_0_cell_63	0.77345	AC
mPFC19_R2_histogram_data_0_cell_66	0.77465	AC
mPFC19_R2_histogram_data_0_cell_72	0.74396	AC
mPFC19_R2_histogram_data_0_cell_84	0.72798	AC
mPFC19_R2_histogram_data_0_cell_87	0.71395	AC
mPFC19_R2_histogram_data_0_cell_93	0.69285	AC
mPFC19_R2_histogram_data_0_cell_129	0.6739	AC
mPFC19_R2_histogram_data_0_cell_133	0.65093	AC
mPFC19_R2_histogram_data_0_cell_134	0.65387	AC
mPFC19_R2_histogram_data_0_cell_148	0.76581	AC
mPFC19_R2_histogram_data_0_cell_152	0.70586	AC
mPFC19_R2_histogram_data_0_cell_155	0.68654	AC
mPFC19_R2_histogram_data_0_cell_159	0.67482	AC
mPFC19_R2_histogram_data_0_cell_162	0.67563	AC
mPFC19_R2_histogram_data_0_cell_167	0.64791	AC
mPFC19_R2_histogram_data_0_cell_172	0.63051	AC
mPFC19_R2_histogram_data_0_cell_173	0.63032	AC
mPFC19_R2_histogram_data_0_cell_176	0.69635	AC
mPFC19_R2_histogram_data_0_cell_182	0.7985	AC
mPFC19_R2_histogram_data_0_cell_183	0.77432	AC
mPFC19_R2_histogram_data_0_cell_184	0.63804	AC
mPFC19_R2_histogram_data_0_cell_187	0.69019	AC
mPFC20_L1_histogram_data_0_cell_31	0.99882	AC
mPFC20_L1_histogram_data_0_cell_46	0.99672	AC
mPFC20_L1_histogram_data_0_cell_74	0.99677	AC
mPFC20_L1_histogram_data_0_cell_91	0.99828	AC
mPFC20_L1_histogram_data_0_cell_93	0.99671	AC
mPFC20_L1_histogram_data_0_cell_97	0.99612	AC
mPFC20_L2_histogram_data_0_cell_1	0.91552	AC
mPFC20_L2_histogram_data_0_cell_19	0.94384	AC
mPFC20_L2_histogram_data_0_cell_21	0.95509	AC
mPFC20_L2_histogram_data_0_cell_47	0.94293	AC
mPFC20_L2_histogram_data_0_cell_53	0.92997	AC
mPFC20_L2_histogram_data_0_cell_70	0.97253	AC
mPFC20_L2_histogram_data_0_cell_77	0.98964	AC
mPFC20_L2_histogram_data_0_cell_88	0.92293	AC
mPFC20_L2_histogram_data_0_cell_90	0.93769	AC
mPFC20_L2_histogram_data_0_cell_91	0.93712	AC
mPFC20_L2_histogram_data_0_cell_95	0.96884	AC
mPFC20_L2_histogram_data_0_cell_101	0.98502	AC
mPFC20_L2_histogram_data_0_cell_102	0.9855	AC
mPFC20_L2_histogram_data_0_cell_117	0.8874	AC
mPFC20_L2_histogram_data_0_cell_119	0.88692	AC
mPFC20_L2_histogram_data_0_cell_121	0.9083	AC
mPFC20_L2_histogram_data_0_cell_125	0.90591	AC
mPFC20_L2_histogram_data_0_cell_128	0.92284	AC
mPFC20_L2_histogram_data_0_cell_129	0.92432	AC
mPFC20_L2_histogram_data_0_cell_134	0.94915	AC
mPFC20_L2_histogram_data_0_cell_136	0.9618	AC
mPFC20_L2_histogram_data_0_cell_138	0.96088	AC
mPFC20_L2_histogram_data_0_cell_139	0.96049	AC
mPFC20_L2_histogram_data_0_cell_142	0.96897	AC
mPFC20_L2_histogram_data_0_cell_143	0.96844	AC
mPFC20_L2_histogram_data_0_cell_144	0.96801	AC
mPFC20_L2_histogram_data_0_cell_147	0.98074	AC
mPFC20_L2_histogram_data_0_cell_148	0.98086	AC
mPFC20_L2_histogram_data_0_cell_150	0.98581	AC
mPFC20_L2_histogram_data_0_cell_153	0.98789	AC
mPFC20_L2_histogram_data_0_cell_155	0.99093	AC
mPFC20_L2_histogram_data_0_cell_194	0.95646	AC
mPFC20_L2_histogram_data_0_cell_196	0.93731	AC
mPFC20_L2_histogram_data_0_cell_197	0.91524	AC
mPFC21_L2_histogram_data_0_cell_101	0.99483	AC
mPFC21_L2_histogram_data_0_cell_103	0.98238	AC
mPFC21_L2_histogram_data_0_cell_105	0.98579	AC
mPFC21_L2_histogram_data_0_cell_107	0.99228	AC
mPFC21_L2_histogram_data_0_cell_111	0.99237	AC
mPFC21_L2_histogram_data_0_cell_112	0.99266	AC
mPFC21_L2_histogram_data_0_cell_113	0.95748	AC
mPFC21_L2_histogram_data_0_cell_115	0.99218	AC
mPFC21_L2_histogram_data_0_cell_119	0.99253	AC
mPFC21_L2_histogram_data_0_cell_122	0.95668	AC
mPFC21_L2_histogram_data_0_cell_126	0.9823	AC
mPFC21_L2_histogram_data_0_cell_128	0.98247	AC
mPFC21_L2_histogram_data_0_cell_130	0.98211	AC
mPFC21_L2_histogram_data_0_cell_132	0.82784	AC
mPFC21_L2_histogram_data_0_cell_134	0.99465	AC
mPFC21_L2_histogram_data_0_cell_136	0.99541	AC
mPFC21_L2_histogram_data_0_cell_138	0.87253	AC
mPFC21_L2_histogram_data_0_cell_140	0.97541	AC
mPFC21_L2_histogram_data_0_cell_146	0.82815	AC
mPFC21_L2_histogram_data_0_cell_148	0.98615	AC
mPFC21_R1_histogram_data_0_cell_0	0.95266	AC
mPFC21_R1_histogram_data_0_cell_4	0.97802	AC
mPFC21_R1_histogram_data_0_cell_5	0.97849	AC
mPFC21_R1_histogram_data_0_cell_7	0.98223	AC
mPFC21_R1_histogram_data_0_cell_15	0.9856	AC
mPFC21_R1_histogram_data_0_cell_17	0.98829	AC
mPFC21_R1_histogram_data_0_cell_22	0.98555	AC
mPFC21_R1_histogram_data_0_cell_27	0.988	AC
mPFC21_R1_histogram_data_0_cell_30	0.99054	AC
mPFC21_R1_histogram_data_0_cell_32	0.99236	AC
mPFC21_R1_histogram_data_0_cell_36	0.99216	AC
mPFC21_R1_histogram_data_0_cell_38	0.99439	AC
mPFC21_R1_histogram_data_0_cell_43	0.99761	AC
mPFC21_R1_histogram_data_0_cell_44	0.99695	AC
mPFC21_R1_histogram_data_0_cell_45	0.99692	AC
mPFC21_R1_histogram_data_0_cell_46	0.99674	AC
mPFC21_R1_histogram_data_0_cell_53	0.99788	AC
mPFC21_R1_histogram_data_0_cell_59	0.97796	AC
mPFC21_R1_histogram_data_0_cell_60	0.97841	AC
mPFC21_R1_histogram_data_0_cell_62	0.97827	AC
mPFC21_R1_histogram_data_0_cell_63	0.97973	AC
mPFC21_R1_histogram_data_0_cell_66	0.98235	AC
mPFC21_R1_histogram_data_0_cell_68	0.98612	AC
mPFC21_R1_histogram_data_0_cell_70	0.98273	AC
mPFC21_R1_histogram_data_0_cell_73	0.98522	AC
mPFC21_R1_histogram_data_0_cell_86	0.99256	AC
mPFC21_R1_histogram_data_0_cell_94	0.99559	AC
mPFC21_R1_histogram_data_0_cell_104	0.97205	AC
mPFC21_R1_histogram_data_0_cell_110	0.98168	AC
mPFC21_R1_histogram_data_0_cell_115	0.98439	AC
mPFC21_R1_histogram_data_0_cell_122	0.99098	AC
mPFC21_R1_histogram_data_0_cell_127	0.99582	AC
mPFC21_R1_histogram_data_0_cell_128	0.99583	AC
mPFC21_R1_histogram_data_0_cell_129	0.99596	AC
mPFC21_R1_histogram_data_0_cell_131	0.99511	AC
mPFC21_R1_histogram_data_0_cell_138	0.96113	AC
mPFC21_R1_histogram_data_0_cell_141	0.97816	AC
mPFC21_R1_histogram_data_0_cell_142	0.97991	AC
mPFC21_R1_histogram_data_0_cell_143	0.98043	AC
mPFC21_R1_histogram_data_0_cell_145	0.9845	AC
mPFC21_R1_histogram_data_0_cell_148	0.98666	AC
mPFC21_R1_histogram_data_0_cell_149	0.9868	AC
mPFC21_R1_histogram_data_0_cell_152	0.98649	AC
mPFC21_R1_histogram_data_0_cell_155	0.98913	AC
mPFC21_R1_histogram_data_0_cell_160	0.98967	AC
mPFC21_R1_histogram_data_0_cell_162	0.99109	AC
mPFC21_R1_histogram_data_0_cell_163	0.99173	AC
mPFC21_R1_histogram_data_0_cell_165	0.99339	AC
mPFC21_R1_histogram_data_0_cell_168	0.9952	AC
mPFC21_R1_histogram_data_0_cell_177	0.99738	AC
mPFC21_R1_histogram_data_0_cell_179	0.99798	AC
mPFC21_R1_histogram_data_0_cell_180	0.9979	AC
mPFC21_R1_histogram_data_0_cell_184	0.97885	AC
mPFC21_R1_histogram_data_0_cell_185	0.98047	AC
mPFC21_R1_histogram_data_0_cell_186	0.98172	AC
mPFC21_R1_histogram_data_0_cell_187	0.98185	AC
mPFC21_R1_histogram_data_0_cell_194	0.99486	AC
mPFC21_R1_histogram_data_0_cell_197	0.99746	AC
mPFC21_R1_histogram_data_0_cell_201	0.99532	AC
mPFC21_R1_histogram_data_0_cell_205	0.98453	AC
mPFC21_R1_histogram_data_0_cell_207	0.99587	AC
mPFC21_R1_histogram_data_0_cell_209	0.98807	AC
mPFC21_R1_histogram_data_0_cell_211	0.9879	AC
mPFC21_R1_histogram_data_0_cell_215	0.99643	AC
mPFC21_R2_histogram_data_0_cell_6	0.77902	AC
mPFC21_R2_histogram_data_0_cell_17	0.7414	AC
mPFC21_R2_histogram_data_0_cell_43	0.73368	AC
mPFC21_R2_histogram_data_0_cell_74	0.81823	AC
mPFC21_R2_histogram_data_0_cell_76	0.80854	AC
mPFC21_R2_histogram_data_0_cell_77	0.79941	AC
mPFC21_R2_histogram_data_0_cell_80	0.78099	AC
mPFC21_R2_histogram_data_0_cell_84	0.76454	AC
mPFC21_R2_histogram_data_0_cell_91	0.76091	AC
mPFC21_R2_histogram_data_0_cell_96	0.74987	AC
mPFC21_R2_histogram_data_0_cell_118	0.77702	AC
mPFC21_R2_histogram_data_0_cell_120	0.74353	AC
mPFC21_R2_histogram_data_0_cell_124	0.76757	AC
mPFC21_R2_histogram_data_0_cell_125	0.73855	AC
mPFC21_R2_histogram_data_0_cell_127	0.73992	AC
mPFC21_R2_histogram_data_0_cell_129	0.77356	AC
mPFC21_R2_histogram_data_0_cell_131	0.75222	AC
mPFC21_R2_histogram_data_0_cell_133	0.76952	AC
mPFC21_R2_histogram_data_0_cell_134	0.76975	AC
mPFC21_R2_histogram_data_0_cell_135	0.71009	AC
mPFC21_R2_histogram_data_0_cell_137	0.7679	AC
mPFC21_R2_histogram_data_0_cell_139	0.77721	AC
mPFC21_R2_histogram_data_0_cell_141	0.74566	AC
mPFC21_R2_histogram_data_0_cell_145	0.71913	AC
mPFC21_R2_histogram_data_0_cell_147	0.77833	AC
mPFC21_R2_histogram_data_0_cell_155	0.74931	AC
mPFC21_R2_histogram_data_0_cell_157	0.71897	AC
mPFC21_R2_histogram_data_0_cell_161	0.78992	AC
mPFC21_R2_histogram_data_0_cell_163	0.7495	AC
mPFC21_R2_histogram_data_0_cell_167	0.78639	AC
mPFC21_R2_histogram_data_0_cell_169	0.74334	AC
mPFC21_R2_histogram_data_0_cell_171	0.81998	AC
mPFC21_R2_histogram_data_0_cell_175	0.7614	AC
mPFC21_R2_histogram_data_0_cell_179	0.7088	AC
mPFC21_R2_histogram_data_0_cell_181	0.77496	AC
mPFC21_R2_histogram_data_0_cell_183	0.72819	AC
mPFC21_R2_histogram_data_0_cell_185	0.71814	AC
mPFC21_R2_histogram_data_0_cell_187	0.77488	AC
mPFC21_R2_histogram_data_0_cell_189	0.70116	AC
mPFC21_R2_histogram_data_0_cell_191	0.71643	AC
mPFC21_R2_histogram_data_0_cell_193	0.81952	AC
mPFC30_R1_cell_4	0.51697	IL
mPFC30_R1_cell_22	0.53522	IL
mPFC30_R1_cell_24	0.53811	IL
mPFC30_R1_cell_30	0.50366	PL
mPFC30_R1_cell_35	0.64063	PL
mPFC30_R1_cell_43	0.96417	PL
mPFC30_R1_cell_74	0.705	PL
mPFC30_R1_cell_76	0.80465	PL
mPFC30_R1_cell_77	0.80425	PL
mPFC30_R1_cell_94	0.38242	IL
mPFC30_R1_cell_96	0.53088	IL
mPFC30_R1_cell_98	0.97365	PL
mPFC30_R2_cell_0	0.45665	IL
mPFC30_R2_cell_2	0.51106	IL
mPFC30_R2_cell_12	0.64136	PL
mPFC30_R2_cell_16	0.84094	PL
mPFC30_R2_cell_18	0.84055	PL
mPFC30_R2_cell_19	0.89818	PL
mPFC30_R2_cell_23	0.89693	PL
mPFC30_R2_cell_29	0.98067	PL
mPFC30_R2_cell_47	0.50245	PL
mPFC30_R2_cell_48	0.50351	PL
mPFC30_R2_cell_51	0.6407	PL
mPFC30_R2_cell_54	0.64413	PL
mPFC30_R2_cell_58	0.75687	PL
mPFC30_R2_cell_63	0.96334	PL
mPFC30_R2_cell_69	0.98019	PL
mPFC30_R2_cell_70	0.97471	PL
mPFC30_R2_cell_72	0.98085	PL
mPFC30_R2_cell_74	0.4883	IL
mPFC30_R2_cell_82	0.53165	IL
mPFC30_R2_cell_84	0.53583	IL
mPFC30_R2_cell_89	0.47544	IL
mPFC30_R2_cell_90	0.50362	PL
mPFC30_R2_cell_93	0.57034	PL
mPFC30_R2_cell_96	0.75509	PL
mPFC30_R2_cell_98	0.80616	PL
mPFC30_R2_cell_99	0.80272	PL
mPFC30_R2_cell_101	0.87329	PL
mPFC30_R2_cell_102	0.87243	PL
mPFC30_R2_cell_105	0.93073	PL
mPFC30_R2_cell_108	0.94195	PL
mPFC30_R2_cell_114	0.97364	PL
mPFC30_R2_cell_118	0.96379	PL
mPFC30_R2_cell_120	0.97749	PL
mPFC30_R2_cell_125	0.98311	PL
mPFC30_R2_cell_134	0.47462	IL
mPFC30_R2_cell_139	0.5711	PL
mPFC30_R2_cell_141	0.70317	PL
mPFC30_R2_cell_151	0.9153	PL
mPFC30_R2_cell_156	0.95788	PL
mPFC30_R2_cell_157	0.96948	PL
mPFC30_R2_cell_163	0.97712	PL
mPFC30_R2_cell_165	0.98252	PL
mPFC30_R2_cell_169	0.80237	PL
mPFC30_R2_cell_179	0.43147	IL
mPFC30_R2_cell_181	0.52717	IL
mPFC30_R2_cell_185	0.52579	IL
mPFC30_R2_cell_186	0.49988	PL
mPFC30_R2_cell_187	0.96454	PL
mPFC30_R2_cell_190	0.43242	IL
MPFC31_L1_cell_1	0.68707	PL
MPFC31_L1_cell_7	0.76398	PL
MPFC31_L1_cell_10	0.76501	PL
MPFC31_L1_cell_21	0.77222	PL
MPFC31_L1_cell_28	0.77317	PL
MPFC31_L1_cell_39	0.73101	PL
MPFC31_L1_cell_41	0.74851	PL
MPFC31_L1_cell_42	0.74829	PL
MPFC31_L1_cell_46	0.74898	PL
MPFC31_L1_cell_47	0.77326	PL
MPFC31_L1_cell_51	0.7385	PL
MPFC31_L1_cell_52	0.74041	PL
MPFC31_L1_cell_57	0.74787	PL
MPFC31_L1_cell_66	0.7559	PL
MPFC31_L1_cell_74	0.74396	PL
MPFC31_L1_cell_82	0.66986	PL
MPFC31_L1_cell_83	0.71267	PL
MPFC31_L1_cell_84	0.76423	PL
MPFC31_L1_cell_85	0.77015	PL
MPFC31_L1_cell_91	0.76735	PL
MPFC31_L1_cell_93	0.73454	PL
MPFC31_L1_cell_94	0.74937	PL
MPFC31_L1_cell_97	0.77496	PL
MPFC31_L1_cell_99	0.73841	PL
MPFC31_L1_cell_106	0.73928	PL
MPFC31_L1_cell_110	0.74738	PL
MPFC31_L1_cell_111	0.73859	PL
PFC32_L1_cell_3	0.5863	PL
PFC32_L1_cell_8	0.48776	IL
PFC32_L1_cell_12	0.65458	IL
PFC32_L1_cell_16	0.94307	IL
PFC32_L1_cell_22	0.90288	IL
PFC32_L1_cell_26	0.91815	IL
PFC32_L1_cell_32	0.65409	IL
PFC32_L1_cell_37	0.93925	IL
PFC32_L1_cell_46	0.57234	IL
PFC32_L1_cell_48	0.57195	IL
PFC32_L1_cell_50	0.62218	PL
PFC32_L1_cell_51	0.65167	PL
PFC32_L1_cell_53	0.9098	IL
PFC32_L1_cell_56	0.88194	IL
PFC32_L1_cell_58	0.88039	IL
PFC32_L1_cell_61	0.78917	IL
PFC32_L1_cell_62	0.789	IL
PFC32_L1_cell_70	0.69073	PL
PFC32_L1_cell_71	0.6888	PL
PFC32_L1_cell_78	0.92864	IL
PFC32_L1_cell_79	0.92945	IL
PFC32_L1_cell_83	0.6484	PL
PFC32_L1_cell_87	0.93172	IL
PFC32_L1_cell_88	0.93265	IL
PFC32_L1_cell_90	0.93235	IL
PFC32_L1_cell_91	0.87973	IL
PFC32_L1_cell_93	0.59842	PL
PFC32_L1_cell_94	0.67186	PL
PFC32_L1_cell_95	0.59796	PL
PFC32_L1_cell_98	0.93982	IL
PFC32_L1_cell_101	0.94046	IL
PFC32_L1_cell_106	0.8396	IL
PFC32_L1_cell_107	0.84099	IL
PFC32_L1_cell_108	0.84029	IL
PFC32_L1_cell_109	0.67	PL
PFC32_L1_cell_110	0.67264	PL
PFC32_L1_cell_113	0.54304	PL
PFC32_L1_cell_114	0.48061	PL
PFC32_L1_cell_119	0.69384	PL
PFC32_L1_cell_120	0.69352	PL
PFC32_L1_cell_123	0.5165	PL
PFC32_L1_cell_126	0.58909	PL
PFC32_L1_cell_130	0.65534	IL
PFC32_L1_cell_131	0.48187	PL
PFC32_L1_cell_133	0.91892	IL
PFC32_L1_cell_137	0.72456	IL
PFC32_L1_cell_138	0.72321	IL
PFC32_L1_cell_140	0.55262	PL
PFC32_L1_cell_141	0.55255	PL
PFC32_L1_cell_144	0.57116	IL
PFC32_L1_cell_148	0.61684	PL
PFC32_L1_cell_153	0.91096	IL
PFC32_L1_cell_155	0.88106	IL
PFC32_L1_cell_157	0.88115	IL
PFC32_L1_cell_158	0.78959	IL
PFC32_L1_cell_160	0.68835	PL
PFC32_L1_cell_162	0.69199	PL
PFC32_L1_cell_163	0.68841	PL
PFC32_L1_cell_166	0.92845	IL
PFC32_L1_cell_170	0.65066	PL
PFC32_L1_cell_172	0.59795	PL
PFC32_L1_cell_173	0.9403	IL
PFC32_L1_cell_174	0.93998	IL
PFC32_L1_cell_177	0.93999	IL
PFC32_L1_cell_179	0.67227	PL
PFC32_L1_cell_180	0.67514	PL
PFC32_L1_cell_185	0.69519	PL
PFC32_L1_cell_187	0.69642	PL
PFC32_L1_cell_188	0.48155	PL
PFC32_L1_cell_190	0.6552	IL
PFC32_L1_cell_191	0.72542	IL
PFC32_L1_cell_194	0.90905	IL
PFC32_L1_cell_196	0.8801	IL
PFC32_L1_cell_197	0.68826	PL
PFC32_L1_cell_198	0.68658	PL
PFC32_L1_cell_199	0.69203	PL
PFC32_L1_cell_200	0.69206	PL
PFC32_L1_cell_202	0.94004	IL
PFC32_L1_cell_206	0.6932	PL
PFC32_L1_cell_208	0.64959	PL

## Sheet: 1i_responsive_per_side
Row	is_responsive_transient	is_responsive_persistent	side
mPFC5_R1_histogram_data_0_cell_3	0	1	R
mPFC5_R1_histogram_data_0_cell_15	1	1	R
mPFC5_R1_histogram_data_0_cell_17	0	0	R
mPFC5_R1_histogram_data_0_cell_18	0	0	R
mPFC5_R1_histogram_data_0_cell_45	1	0	R
mPFC5_R1_histogram_data_0_cell_47	0	0	R
mPFC5_R1_histogram_data_0_cell_51	0	0	R
mPFC5_R1_histogram_data_0_cell_52	0	0	R
mPFC5_R1_histogram_data_0_cell_70	0	0	R
mPFC5_R1_histogram_data_0_cell_72	0	0	R
mPFC5_R1_histogram_data_0_cell_73	0	1	R
mPFC5_R1_histogram_data_0_cell_74	1	0	R
mPFC5_R1_histogram_data_0_cell_79	0	1	R
mPFC5_R1_histogram_data_0_cell_113	1	1	R
mPFC6_L1_histogram_data_0_cell_7	0	0	L
mPFC6_L1_histogram_data_0_cell_11	1	1	L
mPFC6_L1_histogram_data_0_cell_22	0	1	L
mPFC6_L1_histogram_data_0_cell_29	1	0	L
mPFC6_L1_histogram_data_0_cell_31	0	1	L
mPFC6_L1_histogram_data_0_cell_38	0	1	L
mPFC6_L1_histogram_data_0_cell_54	0	1	L
mPFC6_L1_histogram_data_0_cell_59	1	0	L
mPFC6_L1_histogram_data_0_cell_63	0	0	L
mPFC6_L1_histogram_data_0_cell_64	0	0	L
mPFC6_L1_histogram_data_0_cell_72	0	0	L
mPFC6_L1_histogram_data_0_cell_88	1	0	L
mPFC6_L1_histogram_data_0_cell_97	0	0	L
mPFC6_L1_histogram_data_0_cell_105	0	1	L
mPFC6_L1_histogram_data_0_cell_109	0	0	L
mPFC6_L1_histogram_data_0_cell_119	1	0	L
mPFC6_L1_histogram_data_0_cell_121	0	1	L
mPFC6_L1_histogram_data_0_cell_123	0	0	L
mPFC6_L1_histogram_data_0_cell_126	0	0	L
mPFC6_L1_histogram_data_0_cell_146	1	0	L
mPFC6_L1_histogram_data_0_cell_155	0	0	L
mPFC6_L2_histogram_data_0_cell_0	0	0	L
mPFC6_L2_histogram_data_0_cell_2	0	0	L
mPFC6_L2_histogram_data_0_cell_25	0	0	L
mPFC6_L2_histogram_data_0_cell_26	0	0	L
mPFC6_L2_histogram_data_0_cell_40	1	0	L
mPFC6_L2_histogram_data_0_cell_46	1	0	L
mPFC6_L2_histogram_data_0_cell_47	0	0	L
mPFC6_L2_histogram_data_0_cell_49	1	1	L
mPFC6_L2_histogram_data_0_cell_66	0	0	L
mPFC6_L2_histogram_data_0_cell_68	1	1	L
mPFC6_L2_histogram_data_0_cell_90	1	0	L
mPFC6_L2_histogram_data_0_cell_95	0	0	L
mPFC6_L2_histogram_data_0_cell_97	1	1	L
mPFC6_L2_histogram_data_0_cell_101	0	0	L
mPFC6_L2_histogram_data_0_cell_104	1	1	L
mPFC6_L2_histogram_data_0_cell_106	0	1	L
mPFC6_L2_histogram_data_0_cell_108	1	0	L
mPFC6_L2_histogram_data_0_cell_111	0	1	L
mPFC6_L2_histogram_data_0_cell_115	0	0	L
mPFC6_L2_histogram_data_0_cell_117	1	0	L
mPFC6_L2_histogram_data_0_cell_118	1	1	L
mPFC6_L2_histogram_data_0_cell_122	1	0	L
mPFC6_L2_histogram_data_0_cell_125	1	1	L
mPFC6_L2_histogram_data_0_cell_127	0	1	L
mPFC6_L2_histogram_data_0_cell_128	1	1	L
mPFC6_L2_histogram_data_0_cell_133	1	0	L
mPFC6_L2_histogram_data_0_cell_135	1	1	L
mPFC6_L2_histogram_data_0_cell_137	1	1	L
mPFC6_L2_histogram_data_0_cell_141	1	1	L
mPFC6_L2_histogram_data_0_cell_148	0	0	L
mPFC6_L2_histogram_data_0_cell_151	1	0	L
mPFC6_L2_histogram_data_0_cell_152	1	1	L
mPFC6_L2_histogram_data_0_cell_156	0	0	L
mPFC6_L2_histogram_data_0_cell_159	0	0	L
mPFC7_L1_histogram_data_0_cell_18	0	1	L
mPFC7_L1_histogram_data_0_cell_19	0	1	L
mPFC7_L1_histogram_data_0_cell_21	0	0	L
mPFC7_L1_histogram_data_0_cell_23	1	1	L
mPFC7_L1_histogram_data_0_cell_47	0	0	L
mPFC7_L1_histogram_data_0_cell_74	0	0	L
mPFC7_L1_histogram_data_0_cell_75	0	0	L
mPFC7_L1_histogram_data_0_cell_78	0	1	L
mPFC7_L1_histogram_data_0_cell_95	0	0	L
mPFC7_L2_histogram_data_0_cell_0	0	0	L
mPFC7_L2_histogram_data_0_cell_13	0	0	L
mPFC7_L2_histogram_data_0_cell_25	0	0	L
mPFC7_L2_histogram_data_0_cell_27	0	0	L
mPFC7_L2_histogram_data_0_cell_34	0	0	L
mPFC7_L2_histogram_data_0_cell_35	0	0	L
mPFC7_L2_histogram_data_0_cell_36	0	1	L
mPFC7_L2_histogram_data_0_cell_61	0	0	L
mPFC7_L2_histogram_data_0_cell_66	0	0	L
mPFC7_L2_histogram_data_0_cell_67	0	0	L
mPFC7_L2_histogram_data_0_cell_84	0	0	L
mPFC7_L2_histogram_data_0_cell_88	0	0	L
mPFC7_L2_histogram_data_0_cell_100	0	0	L
mPFC7_L2_histogram_data_0_cell_113	0	0	L
mPFC7_L2_histogram_data_0_cell_118	0	0	L
mPFC7_L2_histogram_data_0_cell_125	0	0	L
mPFC7_L2_histogram_data_0_cell_134	1	1	L
mPFC7_L2_histogram_data_0_cell_139	0	0	L
mPFC7_L2_histogram_data_0_cell_142	0	0	L
mPFC7_R1_histogram_data_0_cell_9	1	0	R
mPFC7_R1_histogram_data_0_cell_10	1	0	R
mPFC7_R1_histogram_data_0_cell_11	1	0	R
mPFC7_R1_histogram_data_0_cell_13	1	1	R
mPFC7_R1_histogram_data_0_cell_14	1	1	R
mPFC7_R1_histogram_data_0_cell_17	1	1	R
mPFC7_R1_histogram_data_0_cell_21	0	0	R
mPFC7_R1_histogram_data_0_cell_23	0	0	R
mPFC7_R1_histogram_data_0_cell_34	1	0	R
mPFC7_R1_histogram_data_0_cell_44	1	1	R
mPFC7_R1_histogram_data_0_cell_45	1	0	R
mPFC7_R1_histogram_data_0_cell_58	1	1	R
mPFC7_R1_histogram_data_0_cell_68	0	0	R
mPFC7_R1_histogram_data_0_cell_70	0	0	R
mPFC7_R1_histogram_data_0_cell_71	0	0	R
mPFC7_R1_histogram_data_0_cell_72	0	1	R
mPFC7_R1_histogram_data_0_cell_73	0	0	R
mPFC7_R1_histogram_data_0_cell_74	0	0	R
mPFC7_R1_histogram_data_0_cell_76	0	0	R
mPFC7_R1_histogram_data_0_cell_77	1	1	R
mPFC7_R1_histogram_data_0_cell_78	0	0	R
mPFC7_R1_histogram_data_0_cell_80	1	0	R
mPFC7_R1_histogram_data_0_cell_81	1	0	R
mPFC7_R1_histogram_data_0_cell_82	1	0	R
mPFC7_R1_histogram_data_0_cell_83	1	0	R
mPFC7_R1_histogram_data_0_cell_87	1	0	R
mPFC7_R1_histogram_data_0_cell_88	0	0	R
mPFC7_R2_histogram_data_0_cell_1	0	0	R
mPFC7_R2_histogram_data_0_cell_2	0	0	R
mPFC7_R2_histogram_data_0_cell_13	0	1	R
mPFC7_R2_histogram_data_0_cell_15	1	1	R
mPFC7_R2_histogram_data_0_cell_32	1	1	R
mPFC7_R2_histogram_data_0_cell_45	0	1	R
mPFC7_R2_histogram_data_0_cell_48	0	1	R
mPFC7_R2_histogram_data_0_cell_49	0	1	R
mPFC7_R2_histogram_data_0_cell_67	0	0	R
mPFC7_R2_histogram_data_0_cell_69	0	0	R
mPFC7_R2_histogram_data_0_cell_71	0	1	R
mPFC7_R2_histogram_data_0_cell_72	0	1	R
mPFC8_L1_ACA_histogram_data_0_cell_1	0	0	L
mPFC8_L1_ACA_histogram_data_0_cell_6	1	0	L
mPFC8_L1_ACA_histogram_data_0_cell_15	1	0	L
mPFC8_L1_ACA_histogram_data_0_cell_16	1	0	L
mPFC8_L1_ACA_histogram_data_0_cell_17	1	0	L
mPFC8_L1_ACA_histogram_data_0_cell_18	1	0	L
mPFC8_L1_ACA_histogram_data_0_cell_52	1	0	L
mPFC8_L1_ACA_histogram_data_0_cell_53	0	0	L
mPFC8_L1_ACA_histogram_data_0_cell_54	1	0	L
mPFC8_L1_ACA_histogram_data_0_cell_55	1	0	L
mPFC8_L1_ACA_histogram_data_0_cell_56	1	0	L
mPFC8_L1_ACA_histogram_data_0_cell_57	0	0	L
mPFC8_L1_ACA_histogram_data_0_cell_59	1	0	L
mPFC8_L1_ACA_histogram_data_0_cell_60	0	0	L
mPFC8_L1_ACA_histogram_data_0_cell_61	1	0	L
mPFC8_L1_ACA_histogram_data_0_cell_62	0	0	L
mPFC8_L1_ACA_histogram_data_0_cell_65	1	0	L
mPFC8_L1_ACA_histogram_data_0_cell_74	1	0	L
mPFC8_L1_ACA_histogram_data_0_cell_75	1	0	L
mPFC8_L1_ACA_histogram_data_0_cell_76	0	0	L
mPFC8_L1_histogram_data_0_cell_4	0	0	L
mPFC8_L1_histogram_data_0_cell_8	0	0	L
mPFC8_L1_histogram_data_0_cell_16	1	1	L
mPFC8_L1_histogram_data_0_cell_24	0	0	L
mPFC8_L1_histogram_data_0_cell_35	1	1	L
mPFC8_L1_histogram_data_0_cell_44	1	0	L
mPFC8_L1_histogram_data_0_cell_46	1	0	L
mPFC8_L1_histogram_data_0_cell_55	0	0	L
mPFC8_L1_histogram_data_0_cell_57	0	0	L
mPFC8_L1_histogram_data_0_cell_61	1	1	L
mPFC8_L1_histogram_data_0_cell_62	1	0	L
mPFC8_L1_histogram_data_0_cell_73	0	0	L
mPFC8_L1_histogram_data_0_cell_74	1	0	L
mPFC8_L1_histogram_data_0_cell_75	0	0	L
mPFC8_L1_histogram_data_0_cell_78	0	1	L
mPFC8_L1_histogram_data_0_cell_89	1	0	L
mPFC8_L1_histogram_data_0_cell_93	1	0	L
mPFC8_L1_histogram_data_0_cell_98	0	1	L
mPFC8_L1_histogram_data_0_cell_100	0	0	L
mPFC8_L1_histogram_data_0_cell_102	0	0	L
mPFC8_L1_histogram_data_0_cell_103	0	0	L
mPFC8_L1_histogram_data_0_cell_104	0	0	L
mPFC8_L1_histogram_data_0_cell_105	0	0	L
mPFC8_L1_histogram_data_0_cell_118	0	0	L
mPFC8_L2_histogram_data_0_cell_4	0	0	L
mPFC8_L2_histogram_data_0_cell_9	0	0	L
mPFC8_L2_histogram_data_0_cell_16	0	0	L
mPFC8_L2_histogram_data_0_cell_30	0	0	L
mPFC8_L2_histogram_data_0_cell_37	0	0	L
mPFC8_L2_histogram_data_0_cell_46	1	0	L
mPFC8_L2_histogram_data_0_cell_63	0	0	L
mPFC8_L2_histogram_data_0_cell_69	0	0	L
mPFC8_L2_histogram_data_0_cell_70	0	0	L
mPFC8_L2_histogram_data_0_cell_75	0	0	L
mPFC8_L2_histogram_data_0_cell_81	0	0	L
mPFC8_L2_histogram_data_0_cell_90	0	0	L
mPFC8_L2_histogram_data_0_cell_91	0	0	L
mPFC8_R1_histogram_data_0_cell_19	0	0	R
mPFC8_R1_histogram_data_0_cell_22	1	1	R
mPFC8_R1_histogram_data_0_cell_26	0	0	R
mPFC8_R1_histogram_data_0_cell_28	0	0	R
mPFC8_R1_histogram_data_0_cell_56	0	1	R
mPFC8_R1_histogram_data_0_cell_80	1	1	R
mPFC8_R1_histogram_data_0_cell_81	0	1	R
mPFC8_R1_histogram_data_0_cell_82	0	1	R
mPFC8_R1_histogram_data_0_cell_84	0	0	R
mPFC8_R1_histogram_data_0_cell_86	0	1	R
mPFC8_R1_histogram_data_0_cell_93	0	0	R
mPFC8_R1_histogram_data_0_cell_106	0	1	R
mPFC8_R1_histogram_data_0_cell_110	0	0	R
mPFC8_R2_ACA_histogram_data_0_cell_5	1	0	R
mPFC8_R2_ACA_histogram_data_0_cell_10	1	0	R
mPFC8_R2_ACA_histogram_data_0_cell_15	1	0	R
mPFC8_R2_ACA_histogram_data_0_cell_16	0	0	R
mPFC8_R2_ACA_histogram_data_0_cell_25	0	0	R
mPFC8_R2_ACA_histogram_data_0_cell_28	1	1	R
mPFC8_R2_ACA_histogram_data_0_cell_55	0	0	R
mPFC8_R2_ACA_histogram_data_0_cell_56	1	0	R
mPFC8_R2_histogram_data_0_cell_20	1	1	R
mPFC8_R2_histogram_data_0_cell_24	0	1	R
mPFC8_R2_histogram_data_0_cell_87	0	0	R
mPFC8_R2_histogram_data_0_cell_96	0	0	R
mPFC9_L1_histogram_data_0_cell_81	0	0	L
mPFC9_L1_histogram_data_0_cell_104	1	0	L
mPFC9_L2_histogram_data_0_cell_3	1	0	L
mPFC9_L2_histogram_data_0_cell_9	0	1	L
mPFC9_L2_histogram_data_0_cell_11	0	0	L
mPFC9_L2_histogram_data_0_cell_19	0	1	L
mPFC9_L2_histogram_data_0_cell_20	0	0	L
mPFC9_L2_histogram_data_0_cell_21	0	0	L
mPFC9_L2_histogram_data_0_cell_35	0	0	L
mPFC9_L2_histogram_data_0_cell_36	0	1	L
mPFC9_L2_histogram_data_0_cell_63	0	0	L
mPFC9_L2_histogram_data_0_cell_64	1	1	L
mPFC9_L2_histogram_data_0_cell_68	0	0	L
mPFC9_L2_histogram_data_0_cell_81	0	0	L
mPFC9_L2_histogram_data_0_cell_86	0	0	L
mPFC9_L2_histogram_data_0_cell_91	0	0	L
mPFC9_L2_histogram_data_0_cell_107	0	0	L
mPFC9_L2_histogram_data_0_cell_108	0	0	L
mPFC9_L2_histogram_data_0_cell_111	0	0	L
mPFC9_L2_histogram_data_0_cell_114	1	1	L
mPFC9_L2_histogram_data_0_cell_122	0	0	L
mPFC9_R1_histogram_data_0_cell_0	1	1	R
mPFC9_R1_histogram_data_0_cell_3	0	0	R
mPFC9_R1_histogram_data_0_cell_6	1	1	R
mPFC9_R1_histogram_data_0_cell_8	0	1	R
mPFC9_R1_histogram_data_0_cell_11	0	1	R
mPFC9_R1_histogram_data_0_cell_17	1	1	R
mPFC9_R1_histogram_data_0_cell_22	0	1	R
mPFC9_R1_histogram_data_0_cell_24	1	0	R
mPFC9_R1_histogram_data_0_cell_25	1	1	R
mPFC9_R1_histogram_data_0_cell_28	1	1	R
mPFC9_R1_histogram_data_0_cell_29	0	1	R
mPFC9_R1_histogram_data_0_cell_33	1	1	R
mPFC9_R1_histogram_data_0_cell_34	1	1	R
mPFC9_R1_histogram_data_0_cell_36	1	1	R
mPFC9_R1_histogram_data_0_cell_39	0	1	R
mPFC9_R1_histogram_data_0_cell_41	0	0	R
mPFC9_R1_histogram_data_0_cell_42	1	1	R
mPFC9_R1_histogram_data_0_cell_45	1	1	R
mPFC9_R1_histogram_data_0_cell_46	1	1	R
mPFC9_R1_histogram_data_0_cell_47	1	1	R
mPFC9_R1_histogram_data_0_cell_48	1	1	R
mPFC9_R1_histogram_data_0_cell_53	0	0	R
mPFC9_R1_histogram_data_0_cell_58	0	0	R
mPFC9_R1_histogram_data_0_cell_61	0	1	R
mPFC9_R1_histogram_data_0_cell_64	1	0	R
mPFC9_R1_histogram_data_0_cell_65	1	1	R
mPFC9_R1_histogram_data_0_cell_69	0	0	R
mPFC9_R1_histogram_data_0_cell_71	1	1	R
mPFC9_R1_histogram_data_0_cell_80	0	0	R
mPFC9_R1_histogram_data_0_cell_86	0	0	R
mPFC9_R1_histogram_data_0_cell_93	0	0	R
mPFC9_R1_histogram_data_0_cell_95	0	0	R
mPFC9_R1_histogram_data_0_cell_97	1	1	R
mPFC9_R1_histogram_data_0_cell_98	0	1	R
mPFC9_R1_histogram_data_0_cell_105	0	0	R
mPFC9_R1_histogram_data_0_cell_123	0	1	R
mPFC9_R1_histogram_data_0_cell_129	1	1	R
mPFC9_R1_histogram_data_0_cell_132	1	1	R
mPFC9_R1_histogram_data_0_cell_133	1	1	R
mPFC9_R1_histogram_data_0_cell_134	1	0	R
mPFC9_R1_histogram_data_0_cell_135	1	1	R
mPFC9_R1_histogram_data_0_cell_139	1	1	R
mPFC9_R1_histogram_data_0_cell_141	1	1	R
mPFC9_R1_histogram_data_0_cell_142	0	1	R
mPFC9_R1_histogram_data_0_cell_143	1	1	R
mPFC9_R1_histogram_data_0_cell_144	1	1	R
mPFC9_R1_histogram_data_0_cell_145	1	1	R
mPFC9_R1_histogram_data_0_cell_146	1	1	R
mPFC9_R1_histogram_data_0_cell_152	1	0	R
mPFC9_R1_histogram_data_0_cell_155	1	1	R
mPFC9_R1_histogram_data_0_cell_156	1	1	R
mPFC9_R1_histogram_data_0_cell_158	1	1	R
mPFC9_R1_histogram_data_0_cell_162	0	0	R
mPFC9_R1_histogram_data_0_cell_163	0	0	R
mPFC9_R1_histogram_data_0_cell_165	1	0	R
mPFC9_R1_histogram_data_0_cell_166	0	1	R
mPFC9_R1_histogram_data_0_cell_167	1	1	R
mPFC9_R1_histogram_data_0_cell_168	1	1	R
mPFC9_R1_histogram_data_0_cell_170	1	1	R
mPFC9_R1_histogram_data_0_cell_171	1	1	R
mPFC9_R1_histogram_data_0_cell_173	1	0	R
mPFC9_R1_histogram_data_0_cell_174	1	1	R
mPFC9_R1_histogram_data_0_cell_175	1	1	R
mPFC9_R1_histogram_data_0_cell_177	1	1	R
mPFC9_R1_histogram_data_0_cell_178	0	0	R
mPFC9_R1_histogram_data_0_cell_180	0	1	R
mPFC9_R2_histogram_data_0_cell_15	1	1	R
mPFC9_R2_histogram_data_0_cell_16	1	1	R
mPFC9_R2_histogram_data_0_cell_29	0	0	R
mPFC9_R2_histogram_data_0_cell_35	1	1	R
mPFC9_R2_histogram_data_0_cell_38	1	1	R
mPFC9_R2_histogram_data_0_cell_42	1	1	R
mPFC9_R2_histogram_data_0_cell_48	1	1	R
mPFC9_R2_histogram_data_0_cell_52	0	0	R
mPFC9_R2_histogram_data_0_cell_55	1	0	R
mPFC9_R2_histogram_data_0_cell_66	0	0	R
mPFC9_R2_histogram_data_0_cell_74	0	0	R
mPFC9_R2_histogram_data_0_cell_82	0	0	R
mPFC9_R2_histogram_data_0_cell_94	1	1	R
mPFC9_R2_histogram_data_0_cell_95	1	0	R
mPFC9_R2_histogram_data_0_cell_97	1	1	R
mPFC9_R2_histogram_data_0_cell_98	1	1	R
mPFC9_R2_histogram_data_0_cell_102	1	1	R
mPFC9_R2_histogram_data_0_cell_109	1	1	R
mPFC9_R2_histogram_data_0_cell_111	0	1	R
mPFC9_R2_histogram_data_0_cell_112	0	1	R
mPFC9_R2_histogram_data_0_cell_116	0	1	R
mPFC9_R2_histogram_data_0_cell_125	1	1	R
mPFC9_R2_histogram_data_0_cell_129	1	0	R
mPFC9_R2_histogram_data_0_cell_131	1	0	R
mPFC9_R2_histogram_data_0_cell_136	1	1	R
mPFC9_R2_histogram_data_0_cell_145	1	1	R
mPFC9_R2_histogram_data_0_cell_146	1	1	R
mPFC9_R2_histogram_data_0_cell_159	0	1	R
mPFC9_R2_histogram_data_0_cell_164	1	1	R
mPFC9_R2_histogram_data_0_cell_168	1	0	R
mPFC9_R2_histogram_data_0_cell_170	0	0	R
mPFC10_L1_histogram_data_0_cell_4	0	0	L
mPFC10_L1_histogram_data_0_cell_7	1	0	L
mPFC10_L1_histogram_data_0_cell_8	0	0	L
mPFC10_L1_histogram_data_0_cell_21	0	0	L
mPFC10_L1_histogram_data_0_cell_32	1	1	L
mPFC10_L1_histogram_data_0_cell_37	1	0	L
mPFC10_L1_histogram_data_0_cell_38	1	0	L
mPFC10_L1_histogram_data_0_cell_42	1	0	L
mPFC10_L1_histogram_data_0_cell_46	0	1	L
mPFC10_L1_histogram_data_0_cell_56	1	1	L
mPFC10_L1_histogram_data_0_cell_61	0	0	L
mPFC10_L1_histogram_data_0_cell_78	0	0	L
mPFC10_L1_histogram_data_0_cell_93	0	1	L
mPFC10_L1_histogram_data_0_cell_98	1	0	L
mPFC10_L1_histogram_data_0_cell_106	1	1	L
mPFC10_L1_histogram_data_0_cell_107	1	0	L
mPFC10_L1_histogram_data_0_cell_108	1	0	L
mPFC10_L2_histogram_data_0_cell_13	1	0	L
mPFC10_L2_histogram_data_0_cell_31	0	0	L
mPFC10_L2_histogram_data_0_cell_69	1	0	L
mPFC10_L2_histogram_data_0_cell_91	0	1	L
mPFC10_L2_histogram_data_0_cell_92	1	0	L
mPFC10_L2_histogram_data_0_cell_95	0	0	L
mPFC10_R1_histogram_data_0_cell_14	0	0	R
mPFC10_R1_histogram_data_0_cell_22	0	1	R
mPFC10_R1_histogram_data_0_cell_29	1	1	R
mPFC10_R1_histogram_data_0_cell_31	1	0	R
mPFC10_R1_histogram_data_0_cell_43	1	0	R
mPFC10_R1_histogram_data_0_cell_60	0	0	R
mPFC10_R1_histogram_data_0_cell_68	0	0	R
mPFC10_R1_histogram_data_0_cell_84	0	0	R
mPFC10_R1_histogram_data_0_cell_91	0	0	R
mPFC10_R1_histogram_data_0_cell_96	0	0	R
mPFC10_R1_histogram_data_0_cell_100	0	0	R
mPFC10_R1_histogram_data_0_cell_103	1	0	R
mPFC10_R1_histogram_data_0_cell_105	0	0	R
mPFC10_R1_histogram_data_0_cell_106	0	0	R
mPFC10_R1_histogram_data_0_cell_109	0	0	R
mPFC10_R1_histogram_data_0_cell_120	0	0	R
mPFC11_L1_histogram_data_0_cell_5	1	0	L
mPFC11_L1_histogram_data_0_cell_20	1	1	L
mPFC11_L1_histogram_data_0_cell_24	1	1	L
mPFC11_L1_histogram_data_0_cell_26	0	0	L
mPFC11_L1_histogram_data_0_cell_27	0	0	L
mPFC11_L1_histogram_data_0_cell_42	1	0	L
mPFC11_L1_histogram_data_0_cell_47	1	0	L
mPFC11_L1_histogram_data_0_cell_53	1	0	L
mPFC11_L1_histogram_data_0_cell_58	1	1	L
mPFC11_L1_histogram_data_0_cell_62	1	1	L
mPFC11_L1_histogram_data_0_cell_67	1	1	L
mPFC11_L1_histogram_data_0_cell_72	1	0	L
mPFC11_L1_histogram_data_0_cell_73	1	1	L
mPFC11_L1_histogram_data_0_cell_74	1	1	L
mPFC11_L1_histogram_data_0_cell_75	1	1	L
mPFC11_L1_histogram_data_0_cell_76	0	0	L
mPFC11_L1_histogram_data_0_cell_77	1	1	L
mPFC11_L1_histogram_data_0_cell_78	1	0	L
mPFC11_L1_histogram_data_0_cell_79	1	1	L
mPFC11_L1_histogram_data_0_cell_81	1	0	L
mPFC11_L1_histogram_data_0_cell_83	1	1	L
mPFC11_L1_histogram_data_0_cell_85	1	1	L
mPFC11_L1_histogram_data_0_cell_86	1	1	L
mPFC11_L1_histogram_data_0_cell_88	1	1	L
mPFC11_L1_histogram_data_0_cell_94	1	1	L
mPFC11_L1_histogram_data_0_cell_95	1	0	L
mPFC11_L1_histogram_data_0_cell_96	1	1	L
mPFC11_L1_histogram_data_0_cell_97	1	0	L
mPFC11_L1_histogram_data_0_cell_98	1	1	L
mPFC11_L1_histogram_data_0_cell_100	1	1	L
mPFC11_L1_histogram_data_0_cell_101	1	1	L
mPFC11_L1_histogram_data_0_cell_102	0	0	L
mPFC11_L1_histogram_data_0_cell_104	0	1	L
mPFC11_L2_histogram_data_0_cell_9	1	0	L
mPFC11_L2_histogram_data_0_cell_12	0	0	L
mPFC11_L2_histogram_data_0_cell_13	1	1	L
mPFC11_L2_histogram_data_0_cell_20	1	1	L
mPFC11_L2_histogram_data_0_cell_30	1	0	L
mPFC11_L2_histogram_data_0_cell_32	0	0	L
mPFC11_L2_histogram_data_0_cell_38	1	1	L
mPFC11_L2_histogram_data_0_cell_39	1	1	L
mPFC11_L2_histogram_data_0_cell_44	0	1	L
mPFC11_L2_histogram_data_0_cell_46	0	0	L
mPFC11_L2_histogram_data_0_cell_47	0	0	L
mPFC11_L2_histogram_data_0_cell_48	0	0	L
mPFC11_L2_histogram_data_0_cell_53	0	0	L
mPFC11_L2_histogram_data_0_cell_55	0	0	L
mPFC11_L2_histogram_data_0_cell_68	0	0	L
mPFC11_L2_histogram_data_0_cell_76	1	1	L
mPFC11_L2_histogram_data_0_cell_82	0	0	L
mPFC11_L2_histogram_data_0_cell_85	1	1	L
mPFC11_L2_histogram_data_0_cell_88	1	1	L
mPFC11_L2_histogram_data_0_cell_89	1	1	L
mPFC11_L2_histogram_data_0_cell_92	1	0	L
mPFC11_L2_histogram_data_0_cell_95	1	1	L
mPFC11_L2_histogram_data_0_cell_96	1	0	L
mPFC11_L2_histogram_data_0_cell_98	0	0	L
mPFC11_L2_histogram_data_0_cell_99	1	0	L
mPFC11_L2_histogram_data_0_cell_101	1	0	L
mPFC11_L2_histogram_data_0_cell_102	1	1	L
mPFC11_L2_histogram_data_0_cell_103	1	0	L
mPFC11_L2_histogram_data_0_cell_105	0	0	L
mPFC11_L2_histogram_data_0_cell_108	1	1	L
mPFC11_L2_histogram_data_0_cell_114	1	1	L
mPFC11_L2_histogram_data_0_cell_115	1	1	L
mPFC11_L2_histogram_data_0_cell_116	0	0	L
mPFC12_L1_histogram_data_0_cell_0	0	1	L
mPFC12_L1_histogram_data_0_cell_1	0	0	L
mPFC12_L1_histogram_data_0_cell_13	0	0	L
mPFC12_L1_histogram_data_0_cell_18	0	0	L
mPFC12_L1_histogram_data_0_cell_20	0	0	L
mPFC12_L1_histogram_data_0_cell_24	0	0	L
mPFC12_L1_histogram_data_0_cell_29	0	0	L
mPFC12_L1_histogram_data_0_cell_31	0	0	L
mPFC12_L1_histogram_data_0_cell_33	0	0	L
mPFC12_L1_histogram_data_0_cell_35	0	0	L
mPFC12_L1_histogram_data_0_cell_79	1	0	L
mPFC12_L1_histogram_data_0_cell_82	0	0	L
mPFC12_L1_histogram_data_0_cell_84	0	0	L
mPFC12_L1_histogram_data_0_cell_87	0	0	L
mPFC12_L1_histogram_data_0_cell_91	0	0	L
mPFC12_L1_histogram_data_0_cell_92	0	1	L
mPFC12_L1_histogram_data_0_cell_95	0	0	L
mPFC12_L1_histogram_data_0_cell_96	0	1	L
mPFC12_L1_histogram_data_0_cell_98	0	0	L
mPFC12_L1_histogram_data_0_cell_99	0	0	L
mPFC12_L1_histogram_data_0_cell_101	1	0	L
mPFC12_L1_histogram_data_0_cell_113	0	0	L
mPFC12_L1_histogram_data_0_cell_123	1	1	L
mPFC12_L1_histogram_data_0_cell_124	0	0	L
mPFC12_L1_histogram_data_0_cell_125	1	1	L
mPFC12_R1_histogram_data_0_cell_6	0	0	R
mPFC12_R1_histogram_data_0_cell_23	0	0	R
mPFC12_R1_histogram_data_0_cell_29	1	0	R
mPFC12_R1_histogram_data_0_cell_45	1	1	R
mPFC12_R1_histogram_data_0_cell_67	1	0	R
mPFC12_R1_histogram_data_0_cell_82	1	0	R
mPFC12_R1_histogram_data_0_cell_85	1	0	R
mPFC12_R1_histogram_data_0_cell_103	0	0	R
mPFC12_R1_histogram_data_0_cell_112	1	0	R
mPFC12_R1_histogram_data_0_cell_113	0	0	R
mPFC12_R1_histogram_data_0_cell_121	0	0	R
mPFC12_R1_histogram_data_0_cell_136	0	1	R
mPFC12_R1_histogram_data_0_cell_138	1	1	R
mPFC12_R1_histogram_data_0_cell_147	1	0	R
mPFC12_R1_histogram_data_0_cell_155	0	0	R
mPFC12_R1_histogram_data_0_cell_158	1	0	R
mPFC12_R1_histogram_data_0_cell_165	0	0	R
mPFC12_R1_histogram_data_0_cell_169	0	0	R
mPFC12_R1_histogram_data_0_cell_175	0	0	R
mPFC12_R1_histogram_data_0_cell_176	1	0	R
mPFC12_R2_histogram_data_0_cell_1	1	1	R
mPFC12_R2_histogram_data_0_cell_6	0	0	R
mPFC12_R2_histogram_data_0_cell_8	0	0	R
mPFC12_R2_histogram_data_0_cell_14	1	0	R
mPFC12_R2_histogram_data_0_cell_16	1	0	R
mPFC12_R2_histogram_data_0_cell_22	0	0	R
mPFC12_R2_histogram_data_0_cell_29	0	1	R
mPFC12_R2_histogram_data_0_cell_33	1	0	R
mPFC12_R2_histogram_data_0_cell_38	0	0	R
mPFC12_R2_histogram_data_0_cell_41	1	1	R
mPFC12_R2_histogram_data_0_cell_44	0	0	R
mPFC12_R2_histogram_data_0_cell_49	0	0	R
mPFC12_R2_histogram_data_0_cell_51	1	1	R
mPFC12_R2_histogram_data_0_cell_54	0	0	R
mPFC12_R2_histogram_data_0_cell_64	0	0	R
mPFC12_R2_histogram_data_0_cell_67	1	1	R
mPFC12_R2_histogram_data_0_cell_73	0	1	R
mPFC12_R2_histogram_data_0_cell_101	1	0	R
mPFC12_R2_histogram_data_0_cell_102	1	0	R
mPFC12_R2_histogram_data_0_cell_103	1	0	R
mPFC12_R2_histogram_data_0_cell_104	0	0	R
mPFC12_R2_histogram_data_0_cell_109	1	1	R
mPFC12_R2_histogram_data_0_cell_118	1	0	R
mPFC12_R2_histogram_data_0_cell_120	0	1	R
mPFC12_R2_histogram_data_0_cell_128	0	0	R
mPFC12_R2_histogram_data_0_cell_130	0	0	R
mPFC13_L1_histogram_data_0_cell_59	1	0	L
mPFC13_L1_histogram_data_0_cell_71	0	0	L
mPFC13_L1_histogram_data_0_cell_110	0	0	L
mPFC13_L1_histogram_data_0_cell_113	1	0	L
mPFC13_L1_histogram_data_0_cell_123	1	1	L
mPFC13_L1_histogram_data_0_cell_136	1	0	L
mPFC13_L1_histogram_data_0_cell_147	1	1	L
mPFC13_L1_histogram_data_0_cell_152	0	0	L
mPFC13_L1_histogram_data_0_cell_157	0	1	L
mPFC13_L1_histogram_data_0_cell_159	1	1	L
mPFC13_L1_histogram_data_0_cell_161	0	0	L
mPFC13_L1_histogram_data_0_cell_163	1	0	L
mPFC13_L1_histogram_data_0_cell_165	1	0	L
mPFC13_L1_histogram_data_0_cell_169	1	0	L
mPFC13_L1_histogram_data_0_cell_173	0	0	L
mPFC13_L1_histogram_data_0_cell_174	1	1	L
mPFC13_L1_histogram_data_0_cell_175	0	0	L
mPFC13_L1_histogram_data_0_cell_180	1	0	L
mPFC13_L1_histogram_data_0_cell_184	1	0	L
mPFC13_L1_histogram_data_0_cell_186	1	0	L
mPFC13_L1_histogram_data_0_cell_188	1	0	L
mPFC13_L1_histogram_data_0_cell_190	1	1	L
mPFC13_L1_histogram_data_0_cell_195	1	0	L
mPFC13_L1_histogram_data_0_cell_197	1	0	L
mPFC13_L1_histogram_data_0_cell_199	0	0	L
mPFC13_L1_histogram_data_0_cell_201	1	0	L
mPFC13_L1_histogram_data_0_cell_206	1	0	L
mPFC13_L1_histogram_data_0_cell_210	1	0	L
mPFC13_L1_histogram_data_0_cell_215	1	1	L
mPFC13_L2_histogram_data_0_cell_0	0	0	L
mPFC13_L2_histogram_data_0_cell_2	0	0	L
mPFC13_L2_histogram_data_0_cell_4	0	0	L
mPFC13_L2_histogram_data_0_cell_5	1	0	L
mPFC13_L2_histogram_data_0_cell_6	0	1	L
mPFC13_L2_histogram_data_0_cell_7	1	1	L
mPFC13_L2_histogram_data_0_cell_13	0	0	L
mPFC13_L2_histogram_data_0_cell_14	1	1	L
mPFC13_L2_histogram_data_0_cell_23	0	0	L
mPFC13_L2_histogram_data_0_cell_24	0	0	L
mPFC13_L2_histogram_data_0_cell_28	0	1	L
mPFC13_L2_histogram_data_0_cell_31	0	1	L
mPFC13_L2_histogram_data_0_cell_33	0	1	L
mPFC13_L2_histogram_data_0_cell_34	0	0	L
mPFC13_L2_histogram_data_0_cell_35	0	0	L
mPFC13_L2_histogram_data_0_cell_36	0	0	L
mPFC13_L2_histogram_data_0_cell_37	0	0	L
mPFC13_L2_histogram_data_0_cell_40	0	1	L
mPFC13_L2_histogram_data_0_cell_41	1	0	L
mPFC13_L2_histogram_data_0_cell_50	0	0	L
mPFC13_L2_histogram_data_0_cell_53	1	1	L
mPFC13_L2_histogram_data_0_cell_67	1	0	L
mPFC13_L2_histogram_data_0_cell_68	1	0	L
mPFC13_L2_histogram_data_0_cell_69	1	1	L
mPFC13_L2_histogram_data_0_cell_71	1	0	L
mPFC13_L2_histogram_data_0_cell_80	1	0	L
mPFC13_L2_histogram_data_0_cell_83	0	0	L
mPFC13_L2_histogram_data_0_cell_86	0	0	L
mPFC13_L2_histogram_data_0_cell_87	1	1	L
mPFC13_L2_histogram_data_0_cell_92	1	0	L
mPFC13_L2_histogram_data_0_cell_96	0	1	L
mPFC13_L2_histogram_data_0_cell_97	0	0	L
mPFC13_L2_histogram_data_0_cell_99	0	1	L
mPFC13_L2_histogram_data_0_cell_105	0	1	L
mPFC13_L2_histogram_data_0_cell_111	0	1	L
mPFC13_L2_histogram_data_0_cell_113	0	0	L
mPFC13_L2_histogram_data_0_cell_118	1	1	L
mPFC13_L2_histogram_data_0_cell_120	1	1	L
mPFC13_L2_histogram_data_0_cell_134	0	1	L
mPFC13_L2_histogram_data_0_cell_138	0	0	L
mPFC13_L2_histogram_data_0_cell_139	0	0	L
mPFC13_L2_histogram_data_0_cell_140	1	0	L
mPFC13_L2_histogram_data_0_cell_141	1	1	L
mPFC13_L2_histogram_data_0_cell_144	1	1	L
mPFC13_L2_histogram_data_0_cell_150	1	0	L
mPFC13_L2_histogram_data_0_cell_152	0	0	L
mPFC13_L2_histogram_data_0_cell_156	1	0	L
mPFC13_L2_histogram_data_0_cell_161	1	0	L
mPFC13_L2_histogram_data_0_cell_162	0	0	L
mPFC13_L2_histogram_data_0_cell_163	1	0	L
mPFC13_L2_histogram_data_0_cell_164	1	0	L
mPFC13_L2_histogram_data_0_cell_165	1	0	L
mPFC13_L2_histogram_data_0_cell_166	1	0	L
mPFC13_L2_histogram_data_0_cell_168	1	0	L
mPFC13_L2_histogram_data_0_cell_169	1	0	L
mPFC13_L2_histogram_data_0_cell_172	1	0	L
mPFC13_L2_histogram_data_0_cell_174	0	0	L
mPFC13_L2_histogram_data_0_cell_184	0	0	L
mPFC13_L2_histogram_data_0_cell_192	0	0	L
mPFC13_L2_histogram_data_0_cell_194	0	0	L
mPFC13_R1_histogram_data_0_cell_6	1	1	R
mPFC13_R1_histogram_data_0_cell_11	1	0	R
mPFC13_R1_histogram_data_0_cell_12	1	1	R
mPFC13_R1_histogram_data_0_cell_14	1	1	R
mPFC13_R1_histogram_data_0_cell_16	1	0	R
mPFC13_R1_histogram_data_0_cell_17	1	0	R
mPFC13_R1_histogram_data_0_cell_18	1	1	R
mPFC13_R1_histogram_data_0_cell_19	0	0	R
mPFC13_R1_histogram_data_0_cell_20	1	0	R
mPFC13_R1_histogram_data_0_cell_22	1	1	R
mPFC13_R1_histogram_data_0_cell_28	0	0	R
mPFC13_R1_histogram_data_0_cell_31	1	1	R
mPFC13_R1_histogram_data_0_cell_35	1	1	R
mPFC13_R1_histogram_data_0_cell_39	1	1	R
mPFC13_R1_histogram_data_0_cell_44	1	0	R
mPFC13_R1_histogram_data_0_cell_45	1	1	R
mPFC13_R1_histogram_data_0_cell_49	0	0	R
mPFC13_R1_histogram_data_0_cell_50	1	1	R
mPFC13_R1_histogram_data_0_cell_52	0	0	R
mPFC13_R1_histogram_data_0_cell_55	1	0	R
mPFC13_R1_histogram_data_0_cell_56	1	1	R
mPFC13_R1_histogram_data_0_cell_60	1	1	R
mPFC13_R1_histogram_data_0_cell_62	1	1	R
mPFC13_R1_histogram_data_0_cell_64	1	1	R
mPFC13_R1_histogram_data_0_cell_69	1	0	R
mPFC13_R1_histogram_data_0_cell_73	1	1	R
mPFC13_R1_histogram_data_0_cell_77	1	0	R
mPFC13_R1_histogram_data_0_cell_80	1	0	R
mPFC13_R1_histogram_data_0_cell_84	0	1	R
mPFC13_R1_histogram_data_0_cell_91	1	0	R
mPFC13_R1_histogram_data_0_cell_107	1	1	R
mPFC13_R1_histogram_data_0_cell_110	1	0	R
mPFC13_R1_histogram_data_0_cell_112	1	0	R
mPFC13_R1_histogram_data_0_cell_118	1	1	R
mPFC13_R1_histogram_data_0_cell_134	0	0	R
mPFC13_R1_histogram_data_0_cell_142	0	0	R
mPFC13_R1_histogram_data_0_cell_143	0	1	R
mPFC13_R1_histogram_data_0_cell_144	0	0	R
mPFC13_R1_histogram_data_0_cell_145	1	0	R
mPFC13_R1_histogram_data_0_cell_148	0	0	R
mPFC13_R1_histogram_data_0_cell_156	1	0	R
mPFC13_R1_histogram_data_0_cell_159	1	1	R
mPFC13_R1_histogram_data_0_cell_160	1	0	R
mPFC13_R1_histogram_data_0_cell_165	0	0	R
mPFC13_R1_histogram_data_0_cell_167	0	1	R
mPFC13_R1_histogram_data_0_cell_168	1	0	R
mPFC13_R1_histogram_data_0_cell_169	1	0	R
mPFC13_R1_histogram_data_0_cell_170	1	0	R
mPFC13_R1_histogram_data_0_cell_174	1	0	R
mPFC13_R1_histogram_data_0_cell_177	0	0	R
mPFC13_R1_histogram_data_0_cell_180	1	0	R
mPFC13_R1_histogram_data_0_cell_181	1	1	R
mPFC13_R1_histogram_data_0_cell_184	1	1	R
mPFC13_R1_histogram_data_0_cell_185	1	0	R
mPFC13_R1_histogram_data_0_cell_195	0	0	R
mPFC13_R2_histogram_data_0_cell_132	0	1	R
mPFC13_R2_histogram_data_0_cell_134	0	1	R
mPFC13_R2_histogram_data_0_cell_136	0	0	R
mPFC13_R2_histogram_data_0_cell_138	0	0	R
mPFC13_R2_histogram_data_0_cell_143	0	0	R
mPFC13_R2_histogram_data_0_cell_145	0	1	R
mPFC13_R2_histogram_data_0_cell_147	0	0	R
mPFC13_R2_histogram_data_0_cell_149	0	0	R
mPFC13_R2_histogram_data_0_cell_151	0	0	R
mPFC13_R2_histogram_data_0_cell_153	0	1	R
mPFC13_R2_histogram_data_0_cell_155	0	1	R
mPFC13_R2_histogram_data_0_cell_157	0	0	R
mPFC13_R2_histogram_data_0_cell_159	0	1	R
mPFC13_R2_histogram_data_0_cell_161	0	0	R
mPFC13_R2_histogram_data_0_cell_165	0	1	R
mPFC13_R2_histogram_data_0_cell_167	0	1	R
mPFC13_R2_histogram_data_0_cell_169	0	0	R
mPFC13_R2_histogram_data_0_cell_171	0	0	R
mPFC13_R2_histogram_data_0_cell_173	0	0	R
mPFC13_R2_histogram_data_0_cell_175	1	1	R
mPFC13_R2_histogram_data_0_cell_176	0	1	R
mPFC13_R2_histogram_data_0_cell_179	0	1	R
mPFC13_R2_histogram_data_0_cell_185	0	1	R
mPFC13_R2_histogram_data_0_cell_190	0	0	R
mPFC13_R2_histogram_data_0_cell_192	0	1	R
mPFC13_R2_histogram_data_0_cell_193	1	0	R
mPFC13_R2_histogram_data_0_cell_197	0	1	R
mPFC13_R2_histogram_data_0_cell_199	1	1	R
mPFC14_L1_histogram_data_0_cell_2	0	0	L
mPFC14_L1_histogram_data_0_cell_5	1	1	L
mPFC14_L1_histogram_data_0_cell_6	0	0	L
mPFC14_L1_histogram_data_0_cell_8	0	0	L
mPFC14_L1_histogram_data_0_cell_13	0	1	L
mPFC14_L1_histogram_data_0_cell_16	1	1	L
mPFC14_L1_histogram_data_0_cell_20	0	1	L
mPFC14_L1_histogram_data_0_cell_38	0	0	L
mPFC14_L1_histogram_data_0_cell_39	0	0	L
mPFC14_L1_histogram_data_0_cell_41	0	0	L
mPFC14_L1_histogram_data_0_cell_42	0	0	L
mPFC14_L1_histogram_data_0_cell_45	1	0	L
mPFC14_L1_histogram_data_0_cell_49	0	0	L
mPFC14_L1_histogram_data_0_cell_57	0	1	L
mPFC14_L1_histogram_data_0_cell_60	0	1	L
mPFC14_L1_histogram_data_0_cell_61	1	1	L
mPFC14_L1_histogram_data_0_cell_62	1	0	L
mPFC14_L1_histogram_data_0_cell_64	1	1	L
mPFC14_L1_histogram_data_0_cell_68	0	1	L
mPFC14_L1_histogram_data_0_cell_73	1	1	L
mPFC14_L1_histogram_data_0_cell_76	1	1	L
mPFC14_L1_histogram_data_0_cell_80	0	1	L
mPFC14_L1_histogram_data_0_cell_81	0	0	L
mPFC14_L1_histogram_data_0_cell_83	1	0	L
mPFC14_L1_histogram_data_0_cell_84	0	1	L
mPFC14_L1_histogram_data_0_cell_100	0	0	L
mPFC14_L1_histogram_data_0_cell_101	1	0	L
mPFC14_L1_histogram_data_0_cell_108	1	0	L
mPFC14_L1_histogram_data_0_cell_136	0	0	L
mPFC14_L1_histogram_data_0_cell_138	0	1	L
mPFC14_L1_histogram_data_0_cell_140	0	0	L
mPFC14_L1_histogram_data_0_cell_142	0	1	L
mPFC14_L1_histogram_data_0_cell_143	0	0	L
mPFC14_L1_histogram_data_0_cell_145	0	0	L
mPFC14_L1_histogram_data_0_cell_147	1	0	L
mPFC14_L1_histogram_data_0_cell_150	0	0	L
mPFC14_L1_histogram_data_0_cell_153	1	0	L
mPFC14_L1_histogram_data_0_cell_154	0	0	L
mPFC14_L1_histogram_data_0_cell_155	1	0	L
mPFC14_L1_histogram_data_0_cell_156	1	1	L
mPFC14_L1_histogram_data_0_cell_157	1	0	L
mPFC14_L1_histogram_data_0_cell_158	1	0	L
mPFC14_L1_histogram_data_0_cell_159	0	0	L
mPFC14_L1_histogram_data_0_cell_160	0	0	L
mPFC14_L1_histogram_data_0_cell_161	0	0	L
mPFC14_L1_histogram_data_0_cell_162	0	1	L
mPFC14_L1_histogram_data_0_cell_163	1	0	L
mPFC14_L1_histogram_data_0_cell_168	1	0	L
mPFC14_L1_histogram_data_0_cell_171	0	0	L
mPFC14_L1_histogram_data_0_cell_175	1	0	L
mPFC14_L1_histogram_data_0_cell_177	1	0	L
mPFC14_L1_histogram_data_0_cell_181	0	0	L
mPFC14_L1_histogram_data_0_cell_182	1	0	L
mPFC14_L1_histogram_data_0_cell_185	1	1	L
mPFC14_L1_histogram_data_0_cell_187	0	0	L
mPFC14_L1_histogram_data_0_cell_188	1	1	L
mPFC14_L1_histogram_data_0_cell_189	1	0	L
mPFC14_L1_histogram_data_0_cell_194	0	0	L
mPFC14_L1_histogram_data_0_cell_197	0	1	L
mPFC14_L1_histogram_data_0_cell_201	0	1	L
mPFC14_L1_histogram_data_0_cell_205	0	1	L
mPFC14_L2_histogram_data_0_cell_4	1	1	L
mPFC14_L2_histogram_data_0_cell_5	1	1	L
mPFC14_L2_histogram_data_0_cell_7	1	0	L
mPFC14_L2_histogram_data_0_cell_10	0	1	L
mPFC14_L2_histogram_data_0_cell_12	0	0	L
mPFC14_L2_histogram_data_0_cell_18	0	1	L
mPFC14_L2_histogram_data_0_cell_20	0	1	L
mPFC14_L2_histogram_data_0_cell_22	1	0	L
mPFC14_L2_histogram_data_0_cell_27	0	1	L
mPFC14_L2_histogram_data_0_cell_31	1	1	L
mPFC14_L2_histogram_data_0_cell_35	0	1	L
mPFC14_L2_histogram_data_0_cell_46	0	0	L
mPFC14_L2_histogram_data_0_cell_47	0	0	L
mPFC14_L2_histogram_data_0_cell_50	0	0	L
mPFC14_L2_histogram_data_0_cell_53	1	1	L
mPFC14_L2_histogram_data_0_cell_54	0	0	L
mPFC14_L2_histogram_data_0_cell_59	0	0	L
mPFC14_L2_histogram_data_0_cell_70	0	0	L
mPFC14_L2_histogram_data_0_cell_78	0	0	L
mPFC14_L2_histogram_data_0_cell_79	0	0	L
mPFC14_L2_histogram_data_0_cell_81	0	0	L
mPFC14_L2_histogram_data_0_cell_82	1	1	L
mPFC14_L2_histogram_data_0_cell_84	0	0	L
mPFC14_L2_histogram_data_0_cell_87	1	0	L
mPFC14_L2_histogram_data_0_cell_97	1	0	L
mPFC14_L2_histogram_data_0_cell_98	0	0	L
mPFC14_L2_histogram_data_0_cell_100	0	0	L
mPFC14_L2_histogram_data_0_cell_101	0	1	L
mPFC14_L2_histogram_data_0_cell_102	0	0	L
mPFC14_L2_histogram_data_0_cell_103	0	0	L
mPFC14_L2_histogram_data_0_cell_115	0	1	L
mPFC14_L2_histogram_data_0_cell_121	0	1	L
mPFC14_L2_histogram_data_0_cell_122	0	0	L
mPFC14_L2_histogram_data_0_cell_126	1	0	L
mPFC14_L2_histogram_data_0_cell_127	0	1	L
mPFC14_L2_histogram_data_0_cell_128	0	0	L
mPFC14_L2_histogram_data_0_cell_132	0	0	L
mPFC14_L2_histogram_data_0_cell_133	1	1	L
mPFC14_L2_histogram_data_0_cell_134	0	0	L
mPFC14_L2_histogram_data_0_cell_136	0	0	L
mPFC14_L2_histogram_data_0_cell_137	1	0	L
mPFC14_L2_histogram_data_0_cell_138	1	1	L
mPFC14_L2_histogram_data_0_cell_139	0	1	L
mPFC14_L2_histogram_data_0_cell_142	1	1	L
mPFC14_L2_histogram_data_0_cell_146	1	1	L
mPFC14_L2_histogram_data_0_cell_156	0	1	L
mPFC14_L2_histogram_data_0_cell_158	0	0	L
mPFC14_L2_histogram_data_0_cell_160	1	1	L
mPFC14_L2_histogram_data_0_cell_167	0	1	L
mPFC14_L2_histogram_data_0_cell_168	1	0	L
mPFC14_L2_histogram_data_0_cell_175	1	1	L
mPFC14_L2_histogram_data_0_cell_177	0	1	L
mPFC14_L2_histogram_data_0_cell_178	0	0	L
mPFC14_L2_histogram_data_0_cell_179	0	0	L
mPFC14_L2_histogram_data_0_cell_181	1	0	L
mPFC14_L2_histogram_data_0_cell_182	0	0	L
mPFC14_L2_histogram_data_0_cell_183	0	0	L
mPFC14_L2_histogram_data_0_cell_184	1	0	L
mPFC14_L2_histogram_data_0_cell_187	1	1	L
mPFC14_L2_histogram_data_0_cell_189	0	0	L
mPFC14_L2_histogram_data_0_cell_195	0	1	L
mPFC14_L2_histogram_data_0_cell_204	0	1	L
mPFC14_L2_histogram_data_0_cell_209	0	1	L
mPFC14_R1_histogram_data_0_cell_18	0	0	R
mPFC14_R1_histogram_data_0_cell_26	0	1	R
mPFC14_R1_histogram_data_0_cell_27	0	0	R
mPFC14_R1_histogram_data_0_cell_32	1	1	R
mPFC14_R1_histogram_data_0_cell_49	0	1	R
mPFC14_R1_histogram_data_0_cell_57	1	1	R
mPFC14_R1_histogram_data_0_cell_74	0	0	R
mPFC14_R1_histogram_data_0_cell_75	1	0	R
mPFC14_R1_histogram_data_0_cell_76	0	0	R
mPFC14_R1_histogram_data_0_cell_78	0	0	R
mPFC14_R1_histogram_data_0_cell_83	1	1	R
mPFC14_R1_histogram_data_0_cell_84	0	1	R
mPFC14_R1_histogram_data_0_cell_93	0	0	R
mPFC14_R1_histogram_data_0_cell_94	0	1	R
mPFC14_R1_histogram_data_0_cell_100	1	1	R
mPFC14_R2_histogram_data_0_cell_3	0	0	R
mPFC14_R2_histogram_data_0_cell_4	0	1	R
mPFC14_R2_histogram_data_0_cell_6	0	0	R
mPFC14_R2_histogram_data_0_cell_19	0	1	R
mPFC14_R2_histogram_data_0_cell_23	1	1	R
mPFC14_R2_histogram_data_0_cell_31	1	0	R
mPFC14_R2_histogram_data_0_cell_41	0	1	R
mPFC14_R2_histogram_data_0_cell_42	0	0	R
mPFC14_R2_histogram_data_0_cell_43	0	0	R
mPFC14_R2_histogram_data_0_cell_44	0	0	R
mPFC14_R2_histogram_data_0_cell_45	1	0	R
mPFC14_R2_histogram_data_0_cell_50	0	0	R
mPFC14_R2_histogram_data_0_cell_51	0	0	R
mPFC14_R2_histogram_data_0_cell_53	0	0	R
mPFC14_R2_histogram_data_0_cell_54	1	0	R
mPFC14_R2_histogram_data_0_cell_55	0	1	R
mPFC14_R2_histogram_data_0_cell_56	1	0	R
mPFC14_R2_histogram_data_0_cell_61	0	0	R
mPFC14_R2_histogram_data_0_cell_68	0	1	R
mPFC14_R2_histogram_data_0_cell_74	0	0	R
mPFC14_R2_histogram_data_0_cell_76	0	0	R
mPFC14_R2_histogram_data_0_cell_82	0	0	R
mPFC14_R2_histogram_data_0_cell_93	0	1	R
mPFC14_R2_histogram_data_0_cell_108	0	0	R
mPFC14_R2_histogram_data_0_cell_121	0	0	R
mPFC14_R2_histogram_data_0_cell_129	0	0	R
mPFC14_R2_histogram_data_0_cell_140	0	0	R
mPFC14_R2_histogram_data_0_cell_143	0	0	R
mPFC14_R2_histogram_data_0_cell_159	1	1	R
mPFC14_R2_histogram_data_0_cell_168	1	0	R
mPFC14_R2_histogram_data_0_cell_185	0	0	R
mPFC14_R2_histogram_data_0_cell_192	1	1	R
mPFC14_R2_histogram_data_0_cell_220	0	1	R
mPFC14_R2_histogram_data_0_cell_222	0	0	R
mPFC14_R2_histogram_data_0_cell_224	1	0	R
mPFC14_R2_histogram_data_0_cell_228	0	0	R
mPFC14_R2_histogram_data_0_cell_229	1	0	R
mPFC14_R2_histogram_data_0_cell_231	0	0	R
mPFC14_R2_histogram_data_0_cell_240	1	0	R
mPFC14_R2_histogram_data_0_cell_247	1	1	R
mPFC14_R2_histogram_data_0_cell_255	0	0	R
mPFC14_R2_histogram_data_0_cell_259	0	0	R
mPFC14_R2_histogram_data_0_cell_263	0	1	R
mPFC14_R2_histogram_data_0_cell_269	0	1	R
mPFC14_R2_histogram_data_0_cell_273	1	1	R
mPFC14_R2_histogram_data_0_cell_280	0	0	R
mPFC14_R2_histogram_data_0_cell_290	0	0	R
mPFC14_R2_histogram_data_0_cell_296	0	1	R
mPFC14_R2_histogram_data_0_cell_310	0	0	R
mPFC15_L1_histogram_data_0_cell_4	1	0	L
mPFC15_L1_histogram_data_0_cell_14	1	0	L
mPFC15_L1_histogram_data_0_cell_47	1	0	L
mPFC15_L1_histogram_data_0_cell_55	0	0	L
mPFC15_L1_histogram_data_0_cell_56	0	0	L
mPFC15_L1_histogram_data_0_cell_61	1	0	L
mPFC15_L1_histogram_data_0_cell_66	1	1	L
mPFC15_L1_histogram_data_0_cell_74	1	0	L
mPFC15_L1_histogram_data_0_cell_83	1	0	L
mPFC15_L1_histogram_data_0_cell_93	1	0	L
mPFC15_L1_histogram_data_0_cell_99	1	0	L
mPFC15_L1_histogram_data_0_cell_101	1	0	L
mPFC15_L1_histogram_data_0_cell_104	1	1	L
mPFC15_L2_histogram_data_0_cell_9	0	0	L
mPFC15_L2_histogram_data_0_cell_71	0	0	L
mPFC15_L2_histogram_data_0_cell_81	0	0	L
mPFC15_R1_histogram_data_0_cell_6	0	1	R
mPFC15_R1_histogram_data_0_cell_9	0	0	R
mPFC15_R1_histogram_data_0_cell_13	0	0	R
mPFC15_R1_histogram_data_0_cell_22	1	0	R
mPFC15_R1_histogram_data_0_cell_31	1	0	R
mPFC15_R1_histogram_data_0_cell_67	0	0	R
mPFC15_R2_histogram_data_0_cell_2	1	0	R
mPFC15_R2_histogram_data_0_cell_9	0	0	R
mPFC15_R2_histogram_data_0_cell_10	0	0	R
mPFC15_R2_histogram_data_0_cell_15	0	0	R
mPFC15_R2_histogram_data_0_cell_23	1	0	R
mPFC15_R2_histogram_data_0_cell_24	0	0	R
mPFC15_R2_histogram_data_0_cell_27	0	1	R
mPFC15_R2_histogram_data_0_cell_68	0	0	R
mPFC15_R2_histogram_data_0_cell_77	0	0	R
mPFC15_R2_histogram_data_0_cell_79	0	0	R
mPFC16_L2_histogram_data_0_cell_24	0	0	L
mPFC16_L2_histogram_data_0_cell_41	0	0	L
mPFC16_L2_histogram_data_0_cell_68	0	0	L
mPFC16_L2_histogram_data_0_cell_90	0	0	L
mPFC16_L2_histogram_data_0_cell_93	0	0	L
mPFC16_L2_histogram_data_0_cell_110	0	0	L
mPFC16_L2_histogram_data_0_cell_115	1	0	L
mPFC16_L2_histogram_data_0_cell_116	0	0	L
mPFC16_L2_histogram_data_0_cell_125	0	0	L
mPFC16_R1_histogram_data_0_cell_0	0	0	R
mPFC16_R1_histogram_data_0_cell_5	0	0	R
mPFC16_R1_histogram_data_0_cell_23	0	0	R
mPFC16_R1_histogram_data_0_cell_31	0	0	R
mPFC16_R1_histogram_data_0_cell_35	0	0	R
mPFC16_R1_histogram_data_0_cell_38	1	1	R
mPFC16_R1_histogram_data_0_cell_64	0	0	R
mPFC16_R1_histogram_data_0_cell_72	0	0	R
mPFC16_R1_histogram_data_0_cell_92	0	1	R
mPFC16_R1_histogram_data_0_cell_102	1	0	R
mPFC16_R1_histogram_data_0_cell_115	0	0	R
mPFC16_R1_histogram_data_0_cell_120	0	0	R
mPFC16_R1_histogram_data_0_cell_125	1	1	R
mPFC16_R2_histogram_data_0_cell_6	0	0	R
mPFC16_R2_histogram_data_0_cell_9	0	1	R
mPFC16_R2_histogram_data_0_cell_11	0	1	R
mPFC16_R2_histogram_data_0_cell_12	0	0	R
mPFC16_R2_histogram_data_0_cell_13	0	0	R
mPFC16_R2_histogram_data_0_cell_16	0	0	R
mPFC16_R2_histogram_data_0_cell_18	0	0	R
mPFC16_R2_histogram_data_0_cell_19	0	0	R
mPFC16_R2_histogram_data_0_cell_27	0	0	R
mPFC16_R2_histogram_data_0_cell_55	0	0	R
mPFC16_R2_histogram_data_0_cell_62	0	0	R
mPFC16_R2_histogram_data_0_cell_65	0	0	R
mPFC16_R2_histogram_data_0_cell_70	0	1	R
mPFC16_R2_histogram_data_0_cell_74	0	0	R
mPFC16_R2_histogram_data_0_cell_77	0	0	R
mPFC16_R2_histogram_data_0_cell_78	0	0	R
mPFC16_R2_histogram_data_0_cell_92	0	0	R
mPFC16_R2_histogram_data_0_cell_95	0	0	R
mPFC16_R2_histogram_data_0_cell_97	0	0	R
mPFC16_R2_histogram_data_0_cell_101	0	1	R
mPFC16_R2_histogram_data_0_cell_104	0	0	R
mPFC16_R2_histogram_data_0_cell_117	0	0	R
mPFC16_R2_histogram_data_0_cell_122	0	0	R
mPFC16_R2_histogram_data_0_cell_124	0	0	R
mPFC16_R2_histogram_data_0_cell_125	0	0	R
mPFC16_R2_histogram_data_0_cell_127	0	0	R
mPFC16_R2_histogram_data_0_cell_129	0	0	R
mPFC16_R2_histogram_data_0_cell_135	0	0	R
mPFC16_R2_histogram_data_0_cell_163	0	1	R
mPFC17_L1_histogram_data_0_cell_28	1	0	L
mPFC17_L1_histogram_data_0_cell_34	0	1	L
mPFC17_L1_histogram_data_0_cell_36	0	0	L
mPFC17_L1_histogram_data_0_cell_44	1	0	L
mPFC17_L1_histogram_data_0_cell_85	0	0	L
mPFC17_L1_histogram_data_0_cell_91	1	0	L
mPFC17_L1_histogram_data_0_cell_100	1	0	L
mPFC17_L1_histogram_data_0_cell_121	1	1	L
mPFC17_L1_histogram_data_0_cell_125	0	1	L
mPFC17_L1_histogram_data_0_cell_128	0	0	L
mPFC17_L1_histogram_data_0_cell_129	0	0	L
mPFC17_L1_histogram_data_0_cell_163	1	1	L
mPFC17_L1_histogram_data_0_cell_165	1	1	L
mPFC17_L1_histogram_data_0_cell_166	1	0	L
mPFC17_L1_histogram_data_0_cell_168	1	0	L
mPFC17_L1_histogram_data_0_cell_171	0	0	L
mPFC17_L1_histogram_data_0_cell_183	0	0	L
mPFC17_L1_histogram_data_0_cell_184	0	0	L
mPFC17_L1_histogram_data_0_cell_185	0	0	L
mPFC17_L1_histogram_data_0_cell_190	1	0	L
mPFC17_L1_histogram_data_0_cell_191	0	1	L
mPFC17_L1_histogram_data_0_cell_194	0	1	L
mPFC17_L1_histogram_data_0_cell_198	1	1	L
mPFC17_L1_histogram_data_0_cell_199	1	1	L
mPFC17_L1_histogram_data_0_cell_202	1	1	L
mPFC17_L1_histogram_data_0_cell_208	0	0	L
mPFC17_L1_histogram_data_0_cell_209	0	1	L
mPFC17_L1_histogram_data_0_cell_210	0	0	L
mPFC17_L1_histogram_data_0_cell_219	1	1	L
mPFC17_L1_histogram_data_0_cell_221	1	1	L
mPFC17_L1_histogram_data_0_cell_226	1	0	L
mPFC17_L1_histogram_data_0_cell_231	1	0	L
mPFC17_L1_histogram_data_0_cell_236	1	1	L
mPFC17_L1_histogram_data_0_cell_248	0	1	L
mPFC17_L1_histogram_data_0_cell_251	0	0	L
mPFC17_L1_histogram_data_0_cell_253	0	0	L
mPFC17_L1_histogram_data_0_cell_255	0	0	L
mPFC17_L1_histogram_data_0_cell_263	0	0	L
mPFC17_L1_histogram_data_0_cell_264	1	0	L
mPFC17_L1_histogram_data_0_cell_266	1	1	L
mPFC17_L1_histogram_data_0_cell_272	1	0	L
mPFC17_L1_histogram_data_0_cell_277	1	0	L
mPFC17_L1_histogram_data_0_cell_284	0	0	L
mPFC17_L2_histogram_data_0_cell_3	0	0	L
mPFC17_L2_histogram_data_0_cell_25	0	0	L
mPFC17_L2_histogram_data_0_cell_27	0	0	L
mPFC17_L2_histogram_data_0_cell_31	0	0	L
mPFC17_L2_histogram_data_0_cell_38	0	0	L
mPFC17_L2_histogram_data_0_cell_39	0	1	L
mPFC17_L2_histogram_data_0_cell_67	1	1	L
mPFC17_L2_histogram_data_0_cell_70	0	1	L
mPFC17_L2_histogram_data_0_cell_74	1	0	L
mPFC17_L2_histogram_data_0_cell_98	0	0	L
mPFC17_L2_histogram_data_0_cell_104	1	1	L
mPFC17_L2_histogram_data_0_cell_139	0	1	L
mPFC17_L2_histogram_data_0_cell_168	0	0	L
mPFC17_L2_histogram_data_0_cell_180	0	0	L
mPFC17_L2_histogram_data_0_cell_192	1	1	L
mPFC17_L2_histogram_data_0_cell_198	0	0	L
mPFC17_L2_histogram_data_0_cell_199	1	0	L
mPFC17_L2_histogram_data_0_cell_203	0	1	L
mPFC17_L2_histogram_data_0_cell_207	1	1	L
mPFC17_L2_histogram_data_0_cell_209	1	1	L
mPFC17_L2_histogram_data_0_cell_211	1	0	L
mPFC17_L2_histogram_data_0_cell_213	0	0	L
mPFC17_L2_histogram_data_0_cell_219	0	0	L
mPFC17_L2_histogram_data_0_cell_221	0	0	L
mPFC17_R1_histogram_data_0_cell_1	0	0	R
mPFC17_R1_histogram_data_0_cell_3	0	0	R
mPFC17_R1_histogram_data_0_cell_6	0	0	R
mPFC17_R1_histogram_data_0_cell_8	0	0	R
mPFC17_R1_histogram_data_0_cell_9	0	0	R
mPFC17_R1_histogram_data_0_cell_12	0	0	R
mPFC17_R1_histogram_data_0_cell_19	1	1	R
mPFC17_R1_histogram_data_0_cell_28	1	0	R
mPFC17_R1_histogram_data_0_cell_29	1	1	R
mPFC17_R1_histogram_data_0_cell_36	0	0	R
mPFC17_R1_histogram_data_0_cell_44	0	0	R
mPFC17_R1_histogram_data_0_cell_47	0	0	R
mPFC17_R1_histogram_data_0_cell_75	0	0	R
mPFC17_R1_histogram_data_0_cell_82	0	0	R
mPFC17_R1_histogram_data_0_cell_89	0	0	R
mPFC17_R1_histogram_data_0_cell_90	0	0	R
mPFC17_R1_histogram_data_0_cell_93	0	0	R
mPFC17_R1_histogram_data_0_cell_94	1	0	R
mPFC17_R1_histogram_data_0_cell_98	1	1	R
mPFC17_R1_histogram_data_0_cell_102	0	0	R
mPFC17_R1_histogram_data_0_cell_103	0	0	R
mPFC17_R1_histogram_data_0_cell_114	0	0	R
mPFC17_R1_histogram_data_0_cell_115	0	0	R
mPFC17_R1_histogram_data_0_cell_117	0	0	R
mPFC17_R1_histogram_data_0_cell_118	0	0	R
mPFC17_R1_histogram_data_0_cell_119	0	0	R
mPFC17_R2_histogram_data_0_cell_22	0	0	R
mPFC17_R2_histogram_data_0_cell_29	0	0	R
mPFC17_R2_histogram_data_0_cell_31	1	0	R
mPFC17_R2_histogram_data_0_cell_58	1	0	R
mPFC17_R2_histogram_data_0_cell_63	1	0	R
mPFC17_R2_histogram_data_0_cell_70	0	0	R
mPFC17_R2_histogram_data_0_cell_73	0	1	R
mPFC17_R2_histogram_data_0_cell_75	0	0	R
mPFC17_R2_histogram_data_0_cell_76	1	0	R
mPFC17_R2_histogram_data_0_cell_78	0	0	R
mPFC17_R2_histogram_data_0_cell_79	0	0	R
mPFC17_R2_histogram_data_0_cell_81	0	0	R
mPFC17_R2_histogram_data_0_cell_82	1	1	R
mPFC17_R2_histogram_data_0_cell_84	1	0	R
mPFC17_R2_histogram_data_0_cell_87	0	0	R
mPFC17_R2_histogram_data_0_cell_90	1	0	R
mPFC17_R2_histogram_data_0_cell_93	1	0	R
mPFC17_R2_histogram_data_0_cell_94	1	0	R
mPFC17_R2_histogram_data_0_cell_95	0	1	R
mPFC17_R2_histogram_data_0_cell_96	1	0	R
mPFC17_R2_histogram_data_0_cell_99	0	0	R
mPFC17_R2_histogram_data_0_cell_118	1	1	R
mPFC17_R2_histogram_data_0_cell_127	0	1	R
mPFC17_R2_histogram_data_0_cell_134	0	0	R
mPFC17_R2_histogram_data_0_cell_168	1	0	R
mPFC17_R2_histogram_data_0_cell_172	0	0	R
mPFC17_R2_histogram_data_0_cell_174	0	1	R
mPFC17_R2_histogram_data_0_cell_180	1	0	R
mPFC17_R2_histogram_data_0_cell_196	0	1	R
mPFC17_R2_histogram_data_0_cell_197	1	0	R
mPFC17_R2_histogram_data_0_cell_198	0	0	R
mPFC17_R2_histogram_data_0_cell_202	0	0	R
mPFC17_R2_histogram_data_0_cell_205	0	0	R
mPFC17_R2_histogram_data_0_cell_207	1	0	R
mPFC17_R2_histogram_data_0_cell_211	1	1	R
mPFC17_R2_histogram_data_0_cell_213	0	0	R
mPFC17_R2_histogram_data_0_cell_215	1	1	R
mPFC17_R2_histogram_data_0_cell_217	0	1	R
mPFC17_R2_histogram_data_0_cell_219	0	0	R
mPFC17_R2_histogram_data_0_cell_223	0	0	R
mPFC17_R2_histogram_data_0_cell_224	0	1	R
mPFC17_R2_histogram_data_0_cell_226	1	0	R
mPFC17_R2_histogram_data_0_cell_230	1	0	R
mPFC17_R2_histogram_data_0_cell_232	1	1	R
mPFC17_R2_histogram_data_0_cell_237	1	0	R
mPFC17_R2_histogram_data_0_cell_239	1	1	R
mPFC17_R2_histogram_data_0_cell_243	0	0	R
mPFC17_R2_histogram_data_0_cell_245	0	1	R
mPFC17_R2_histogram_data_0_cell_249	0	1	R
mPFC17_R2_histogram_data_0_cell_257	1	0	R
mPFC17_R2_histogram_data_0_cell_259	1	1	R
mPFC17_R2_histogram_data_0_cell_261	1	0	R
mPFC17_R2_histogram_data_0_cell_262	0	0	R
mPFC17_R2_histogram_data_0_cell_265	0	0	R
mPFC17_R2_histogram_data_0_cell_270	0	0	R
mPFC18_L1_histogram_data_0_cell_14	0	0	L
mPFC18_L1_histogram_data_0_cell_21	1	0	L
mPFC18_L1_histogram_data_0_cell_25	0	0	L
mPFC18_L1_histogram_data_0_cell_31	0	0	L
mPFC18_L1_histogram_data_0_cell_39	0	0	L
mPFC18_L1_histogram_data_0_cell_70	0	1	L
mPFC18_L1_histogram_data_0_cell_75	0	0	L
mPFC18_L1_histogram_data_0_cell_83	0	1	L
mPFC18_L1_histogram_data_0_cell_85	0	0	L
mPFC18_L1_histogram_data_0_cell_87	0	1	L
mPFC18_L1_histogram_data_0_cell_89	0	0	L
mPFC18_L2_histogram_data_0_cell_5	1	1	L
mPFC18_L2_histogram_data_0_cell_9	1	1	L
mPFC18_L2_histogram_data_0_cell_10	1	1	L
mPFC18_L2_histogram_data_0_cell_41	1	1	L
mPFC18_L2_histogram_data_0_cell_44	1	1	L
mPFC18_L2_histogram_data_0_cell_57	0	1	L
mPFC18_L2_histogram_data_0_cell_58	0	1	L
mPFC18_L2_histogram_data_0_cell_70	0	0	L
mPFC18_L2_histogram_data_0_cell_78	1	1	L
mPFC18_L2_histogram_data_0_cell_88	1	1	L
mPFC18_L2_histogram_data_0_cell_92	1	0	L
mPFC18_L2_histogram_data_0_cell_97	1	0	L
mPFC18_L2_histogram_data_0_cell_102	1	1	L
mPFC18_L2_histogram_data_0_cell_104	0	0	L
mPFC18_L2_histogram_data_0_cell_108	0	1	L
mPFC18_L2_histogram_data_0_cell_117	1	1	L
mPFC18_R1_histogram_data_0_cell_3	1	0	R
mPFC18_R1_histogram_data_0_cell_6	0	0	R
mPFC18_R1_histogram_data_0_cell_15	0	0	R
mPFC18_R1_histogram_data_0_cell_24	0	0	R
mPFC18_R1_histogram_data_0_cell_57	1	1	R
mPFC18_R1_histogram_data_0_cell_92	0	0	R
mPFC18_R1_histogram_data_0_cell_98	0	0	R
mPFC18_R1_histogram_data_0_cell_102	1	0	R
mPFC18_R1_histogram_data_0_cell_105	1	1	R
mPFC18_R1_histogram_data_0_cell_107	0	1	R
mPFC18_R1_histogram_data_0_cell_109	0	0	R
mPFC18_R1_histogram_data_0_cell_111	0	0	R
mPFC18_R1_histogram_data_0_cell_115	1	1	R
mPFC18_R1_histogram_data_0_cell_119	1	0	R
mPFC18_R1_histogram_data_0_cell_125	0	0	R
mPFC18_R1_histogram_data_0_cell_127	1	1	R
mPFC18_R1_histogram_data_0_cell_131	0	0	R
mPFC18_R1_histogram_data_0_cell_135	1	1	R
mPFC18_R1_histogram_data_0_cell_137	0	0	R
mPFC18_R1_histogram_data_0_cell_139	1	0	R
mPFC18_R1_histogram_data_0_cell_141	1	1	R
mPFC18_R1_histogram_data_0_cell_145	1	0	R
mPFC18_R1_histogram_data_0_cell_147	1	1	R
mPFC18_R1_histogram_data_0_cell_151	1	1	R
mPFC18_R1_histogram_data_0_cell_153	1	0	R
mPFC18_R1_histogram_data_0_cell_155	1	1	R
mPFC18_R1_histogram_data_0_cell_157	1	0	R
mPFC18_R1_histogram_data_0_cell_158	1	0	R
mPFC18_R1_histogram_data_0_cell_164	0	0	R
mPFC19_L1_histogram_data_0_cell_1	0	0	L
mPFC19_L1_histogram_data_0_cell_7	1	1	L
mPFC19_L1_histogram_data_0_cell_12	1	0	L
mPFC19_L1_histogram_data_0_cell_32	1	1	L
mPFC19_L1_histogram_data_0_cell_36	1	0	L
mPFC19_L1_histogram_data_0_cell_38	1	1	L
mPFC19_L1_histogram_data_0_cell_44	1	0	L
mPFC19_L1_histogram_data_0_cell_49	0	0	L
mPFC19_L1_histogram_data_0_cell_52	1	1	L
mPFC19_L1_histogram_data_0_cell_68	1	1	L
mPFC19_L1_histogram_data_0_cell_80	0	0	L
mPFC19_L1_histogram_data_0_cell_87	0	0	L
mPFC19_L1_histogram_data_0_cell_88	1	1	L
mPFC19_L1_histogram_data_0_cell_91	0	1	L
mPFC19_L1_histogram_data_0_cell_93	1	1	L
mPFC19_L1_histogram_data_0_cell_97	1	1	L
mPFC19_L1_histogram_data_0_cell_98	0	0	L
mPFC19_L1_histogram_data_0_cell_100	0	0	L
mPFC19_L1_histogram_data_0_cell_101	1	0	L
mPFC19_L1_histogram_data_0_cell_102	1	0	L
mPFC19_L1_histogram_data_0_cell_107	0	0	L
mPFC19_L1_histogram_data_0_cell_119	0	0	L
mPFC19_L1_histogram_data_0_cell_124	0	0	L
mPFC19_L1_histogram_data_0_cell_126	1	0	L
mPFC19_L1_histogram_data_0_cell_132	0	1	L
mPFC19_L1_histogram_data_0_cell_136	1	1	L
mPFC19_L1_histogram_data_0_cell_137	1	1	L
mPFC19_L1_histogram_data_0_cell_141	1	1	L
mPFC19_L1_histogram_data_0_cell_142	1	1	L
mPFC19_L1_histogram_data_0_cell_147	1	1	L
mPFC19_L1_histogram_data_0_cell_152	0	0	L
mPFC19_L1_histogram_data_0_cell_154	1	1	L
mPFC19_L1_histogram_data_0_cell_157	1	1	L
mPFC19_L1_histogram_data_0_cell_159	1	1	L
mPFC19_L1_histogram_data_0_cell_160	1	0	L
mPFC19_L1_histogram_data_0_cell_162	0	0	L
mPFC19_L1_histogram_data_0_cell_164	1	0	L
mPFC19_L1_histogram_data_0_cell_166	1	1	L
mPFC19_L1_histogram_data_0_cell_171	1	1	L
mPFC19_L1_histogram_data_0_cell_175	0	0	L
mPFC19_L1_histogram_data_0_cell_181	0	1	L
mPFC19_L1_histogram_data_0_cell_184	1	0	L
mPFC19_L1_histogram_data_0_cell_185	1	1	L
mPFC19_L1_histogram_data_0_cell_187	1	1	L
mPFC19_L1_histogram_data_0_cell_192	0	0	L
mPFC19_L1_histogram_data_0_cell_195	0	0	L
mPFC19_L1_histogram_data_0_cell_200	1	1	L
mPFC19_L1_histogram_data_0_cell_202	1	1	L
mPFC19_L1_histogram_data_0_cell_204	1	0	L
mPFC19_L1_histogram_data_0_cell_207	1	1	L
mPFC19_L1_histogram_data_0_cell_214	0	1	L
mPFC19_L1_histogram_data_0_cell_216	1	0	L
mPFC19_L1_histogram_data_0_cell_218	1	1	L
mPFC19_L1_histogram_data_0_cell_220	0	1	L
mPFC19_L1_histogram_data_0_cell_232	1	0	L
mPFC19_L1_histogram_data_0_cell_257	0	0	L
mPFC19_L1_histogram_data_0_cell_264	0	0	L
mPFC19_L1_histogram_data_0_cell_270	0	1	L
mPFC19_L2_histogram_data_0_cell_9	1	1	L
mPFC19_L2_histogram_data_0_cell_20	1	1	L
mPFC19_L2_histogram_data_0_cell_22	1	0	L
mPFC19_L2_histogram_data_0_cell_23	1	1	L
mPFC19_L2_histogram_data_0_cell_27	0	0	L
mPFC19_L2_histogram_data_0_cell_28	0	0	L
mPFC19_L2_histogram_data_0_cell_34	0	0	L
mPFC19_L2_histogram_data_0_cell_41	1	0	L
mPFC19_L2_histogram_data_0_cell_45	0	0	L
mPFC19_L2_histogram_data_0_cell_61	1	1	L
mPFC19_L2_histogram_data_0_cell_62	1	1	L
mPFC19_L2_histogram_data_0_cell_63	1	1	L
mPFC19_L2_histogram_data_0_cell_67	0	0	L
mPFC19_L2_histogram_data_0_cell_68	0	1	L
mPFC19_L2_histogram_data_0_cell_69	0	1	L
mPFC19_L2_histogram_data_0_cell_77	0	1	L
mPFC19_L2_histogram_data_0_cell_78	0	0	L
mPFC19_L2_histogram_data_0_cell_82	0	0	L
mPFC19_L2_histogram_data_0_cell_84	1	1	L
mPFC19_L2_histogram_data_0_cell_88	1	1	L
mPFC19_L2_histogram_data_0_cell_89	0	0	L
mPFC19_L2_histogram_data_0_cell_90	1	1	L
mPFC19_L2_histogram_data_0_cell_94	0	1	L
mPFC19_L2_histogram_data_0_cell_97	0	0	L
mPFC19_L2_histogram_data_0_cell_98	1	1	L
mPFC19_L2_histogram_data_0_cell_101	0	0	L
mPFC19_L2_histogram_data_0_cell_104	1	0	L
mPFC19_L2_histogram_data_0_cell_106	0	0	L
mPFC19_L2_histogram_data_0_cell_123	1	1	L
mPFC19_L2_histogram_data_0_cell_127	1	0	L
mPFC19_L2_histogram_data_0_cell_132	1	1	L
mPFC19_L2_histogram_data_0_cell_135	0	0	L
mPFC19_L2_histogram_data_0_cell_136	1	1	L
mPFC19_L2_histogram_data_0_cell_144	0	0	L
mPFC19_L2_histogram_data_0_cell_145	1	0	L
mPFC19_L2_histogram_data_0_cell_147	1	0	L
mPFC19_L2_histogram_data_0_cell_156	1	1	L
mPFC19_L2_histogram_data_0_cell_157	0	0	L
mPFC19_L2_histogram_data_0_cell_160	0	1	L
mPFC19_L2_histogram_data_0_cell_161	0	0	L
mPFC19_L2_histogram_data_0_cell_167	0	0	L
mPFC19_L2_histogram_data_0_cell_170	1	1	L
mPFC19_L2_histogram_data_0_cell_172	1	1	L
mPFC19_L2_histogram_data_0_cell_178	1	1	L
mPFC19_L2_histogram_data_0_cell_185	1	0	L
mPFC19_L2_histogram_data_0_cell_186	1	1	L
mPFC19_L2_histogram_data_0_cell_187	0	1	L
mPFC19_L2_histogram_data_0_cell_191	0	0	L
mPFC19_L2_histogram_data_0_cell_195	0	1	L
mPFC19_L2_histogram_data_0_cell_196	1	1	L
mPFC19_L2_histogram_data_0_cell_197	0	1	L
mPFC19_L2_histogram_data_0_cell_198	0	0	L
mPFC19_L2_histogram_data_0_cell_200	1	1	L
mPFC19_L2_histogram_data_0_cell_202	0	1	L
mPFC19_L2_histogram_data_0_cell_203	0	1	L
mPFC19_L2_histogram_data_0_cell_207	0	0	L
mPFC19_L2_histogram_data_0_cell_210	1	1	L
mPFC19_L2_histogram_data_0_cell_212	1	1	L
mPFC19_L2_histogram_data_0_cell_213	1	1	L
mPFC19_L2_histogram_data_0_cell_215	0	0	L
mPFC19_L2_histogram_data_0_cell_219	1	0	L
mPFC19_L2_histogram_data_0_cell_224	0	0	L
mPFC19_L2_histogram_data_0_cell_237	1	1	L
mPFC19_L2_histogram_data_0_cell_239	0	0	L
mPFC19_L2_histogram_data_0_cell_240	1	0	L
mPFC19_L2_histogram_data_0_cell_242	1	1	L
mPFC19_L2_histogram_data_0_cell_245	0	0	L
mPFC19_L2_histogram_data_0_cell_247	1	0	L
mPFC19_L2_histogram_data_0_cell_249	0	0	L
mPFC19_L2_histogram_data_0_cell_251	0	1	L
mPFC19_L2_histogram_data_0_cell_253	0	1	L
mPFC19_R1_histogram_data_0_cell_16	1	1	R
mPFC19_R1_histogram_data_0_cell_32	1	0	R
mPFC19_R1_histogram_data_0_cell_34	1	0	R
mPFC19_R1_histogram_data_0_cell_44	1	0	R
mPFC19_R1_histogram_data_0_cell_57	1	0	R
mPFC19_R1_histogram_data_0_cell_61	1	1	R
mPFC19_R1_histogram_data_0_cell_64	0	1	R
mPFC19_R1_histogram_data_0_cell_66	1	1	R
mPFC19_R1_histogram_data_0_cell_84	1	0	R
mPFC19_R1_histogram_data_0_cell_114	1	0	R
mPFC19_R1_histogram_data_0_cell_118	1	0	R
mPFC19_R1_histogram_data_0_cell_119	0	0	R
mPFC19_R1_histogram_data_0_cell_128	1	0	R
mPFC19_R1_histogram_data_0_cell_156	1	0	R
mPFC19_R1_histogram_data_0_cell_160	0	0	R
mPFC19_R1_histogram_data_0_cell_162	0	0	R
mPFC19_R2_histogram_data_0_cell_0	1	1	R
mPFC19_R2_histogram_data_0_cell_4	0	0	R
mPFC19_R2_histogram_data_0_cell_5	0	0	R
mPFC19_R2_histogram_data_0_cell_7	1	1	R
mPFC19_R2_histogram_data_0_cell_17	0	0	R
mPFC19_R2_histogram_data_0_cell_19	1	1	R
mPFC19_R2_histogram_data_0_cell_25	1	0	R
mPFC19_R2_histogram_data_0_cell_27	0	0	R
mPFC19_R2_histogram_data_0_cell_37	0	0	R
mPFC19_R2_histogram_data_0_cell_40	1	0	R
mPFC19_R2_histogram_data_0_cell_41	1	1	R
mPFC19_R2_histogram_data_0_cell_44	0	0	R
mPFC19_R2_histogram_data_0_cell_49	0	0	R
mPFC19_R2_histogram_data_0_cell_54	0	0	R
mPFC19_R2_histogram_data_0_cell_56	0	0	R
mPFC19_R2_histogram_data_0_cell_60	0	0	R
mPFC19_R2_histogram_data_0_cell_63	0	0	R
mPFC19_R2_histogram_data_0_cell_66	0	0	R
mPFC19_R2_histogram_data_0_cell_72	1	0	R
mPFC19_R2_histogram_data_0_cell_84	0	0	R
mPFC19_R2_histogram_data_0_cell_87	0	0	R
mPFC19_R2_histogram_data_0_cell_93	0	0	R
mPFC19_R2_histogram_data_0_cell_129	0	0	R
mPFC19_R2_histogram_data_0_cell_133	0	0	R
mPFC19_R2_histogram_data_0_cell_134	0	0	R
mPFC19_R2_histogram_data_0_cell_148	1	1	R
mPFC19_R2_histogram_data_0_cell_152	0	0	R
mPFC19_R2_histogram_data_0_cell_155	0	0	R
mPFC19_R2_histogram_data_0_cell_159	0	0	R
mPFC19_R2_histogram_data_0_cell_162	0	0	R
mPFC19_R2_histogram_data_0_cell_167	1	0	R
mPFC19_R2_histogram_data_0_cell_172	0	0	R
mPFC19_R2_histogram_data_0_cell_173	0	0	R
mPFC19_R2_histogram_data_0_cell_176	0	0	R
mPFC19_R2_histogram_data_0_cell_182	0	0	R
mPFC19_R2_histogram_data_0_cell_183	1	0	R
mPFC19_R2_histogram_data_0_cell_184	0	0	R
mPFC19_R2_histogram_data_0_cell_187	1	0	R
mPFC20_L1_histogram_data_0_cell_31	0	0	L
mPFC20_L1_histogram_data_0_cell_46	0	1	L
mPFC20_L1_histogram_data_0_cell_74	0	1	L
mPFC20_L1_histogram_data_0_cell_91	0	0	L
mPFC20_L1_histogram_data_0_cell_93	0	1	L
mPFC20_L1_histogram_data_0_cell_97	0	1	L
mPFC20_L2_histogram_data_0_cell_1	1	1	L
mPFC20_L2_histogram_data_0_cell_19	0	0	L
mPFC20_L2_histogram_data_0_cell_21	1	1	L
mPFC20_L2_histogram_data_0_cell_47	0	0	L
mPFC20_L2_histogram_data_0_cell_53	0	1	L
mPFC20_L2_histogram_data_0_cell_70	1	1	L
mPFC20_L2_histogram_data_0_cell_77	0	0	L
mPFC20_L2_histogram_data_0_cell_88	1	1	L
mPFC20_L2_histogram_data_0_cell_90	0	0	L
mPFC20_L2_histogram_data_0_cell_91	0	0	L
mPFC20_L2_histogram_data_0_cell_95	1	1	L
mPFC20_L2_histogram_data_0_cell_101	0	0	L
mPFC20_L2_histogram_data_0_cell_102	1	1	L
mPFC20_L2_histogram_data_0_cell_117	1	1	L
mPFC20_L2_histogram_data_0_cell_119	0	0	L
mPFC20_L2_histogram_data_0_cell_121	0	0	L
mPFC20_L2_histogram_data_0_cell_125	0	1	L
mPFC20_L2_histogram_data_0_cell_128	0	0	L
mPFC20_L2_histogram_data_0_cell_129	1	1	L
mPFC20_L2_histogram_data_0_cell_134	0	0	L
mPFC20_L2_histogram_data_0_cell_136	0	0	L
mPFC20_L2_histogram_data_0_cell_138	0	0	L
mPFC20_L2_histogram_data_0_cell_139	0	0	L
mPFC20_L2_histogram_data_0_cell_142	0	0	L
mPFC20_L2_histogram_data_0_cell_143	0	0	L
mPFC20_L2_histogram_data_0_cell_144	0	0	L
mPFC20_L2_histogram_data_0_cell_147	1	1	L
mPFC20_L2_histogram_data_0_cell_148	0	0	L
mPFC20_L2_histogram_data_0_cell_150	0	0	L
mPFC20_L2_histogram_data_0_cell_153	1	0	L
mPFC20_L2_histogram_data_0_cell_155	1	1	L
mPFC20_L2_histogram_data_0_cell_194	0	1	L
mPFC20_L2_histogram_data_0_cell_196	0	0	L
mPFC20_L2_histogram_data_0_cell_197	0	0	L
mPFC21_L2_histogram_data_0_cell_101	0	0	L
mPFC21_L2_histogram_data_0_cell_103	1	1	L
mPFC21_L2_histogram_data_0_cell_105	1	1	L
mPFC21_L2_histogram_data_0_cell_107	1	1	L
mPFC21_L2_histogram_data_0_cell_111	0	0	L
mPFC21_L2_histogram_data_0_cell_112	0	1	L
mPFC21_L2_histogram_data_0_cell_113	0	0	L
mPFC21_L2_histogram_data_0_cell_115	0	1	L
mPFC21_L2_histogram_data_0_cell_119	1	0	L
mPFC21_L2_histogram_data_0_cell_122	0	0	L
mPFC21_L2_histogram_data_0_cell_126	0	0	L
mPFC21_L2_histogram_data_0_cell_128	1	0	L
mPFC21_L2_histogram_data_0_cell_130	0	0	L
mPFC21_L2_histogram_data_0_cell_132	0	0	L
mPFC21_L2_histogram_data_0_cell_134	0	0	L
mPFC21_L2_histogram_data_0_cell_136	0	1	L
mPFC21_L2_histogram_data_0_cell_138	0	0	L
mPFC21_L2_histogram_data_0_cell_140	0	0	L
mPFC21_L2_histogram_data_0_cell_146	0	0	L
mPFC21_L2_histogram_data_0_cell_148	0	0	L
mPFC21_R1_histogram_data_0_cell_0	1	0	R
mPFC21_R1_histogram_data_0_cell_4	0	0	R
mPFC21_R1_histogram_data_0_cell_5	0	0	R
mPFC21_R1_histogram_data_0_cell_7	1	1	R
mPFC21_R1_histogram_data_0_cell_15	0	0	R
mPFC21_R1_histogram_data_0_cell_17	0	0	R
mPFC21_R1_histogram_data_0_cell_22	0	0	R
mPFC21_R1_histogram_data_0_cell_27	1	0	R
mPFC21_R1_histogram_data_0_cell_30	1	1	R
mPFC21_R1_histogram_data_0_cell_32	0	0	R
mPFC21_R1_histogram_data_0_cell_36	1	1	R
mPFC21_R1_histogram_data_0_cell_38	0	0	R
mPFC21_R1_histogram_data_0_cell_43	0	1	R
mPFC21_R1_histogram_data_0_cell_44	0	0	R
mPFC21_R1_histogram_data_0_cell_45	1	1	R
mPFC21_R1_histogram_data_0_cell_46	0	1	R
mPFC21_R1_histogram_data_0_cell_53	0	0	R
mPFC21_R1_histogram_data_0_cell_59	0	0	R
mPFC21_R1_histogram_data_0_cell_60	0	0	R
mPFC21_R1_histogram_data_0_cell_62	0	0	R
mPFC21_R1_histogram_data_0_cell_63	0	0	R
mPFC21_R1_histogram_data_0_cell_66	0	0	R
mPFC21_R1_histogram_data_0_cell_68	0	0	R
mPFC21_R1_histogram_data_0_cell_70	0	0	R
mPFC21_R1_histogram_data_0_cell_73	1	0	R
mPFC21_R1_histogram_data_0_cell_86	1	0	R
mPFC21_R1_histogram_data_0_cell_94	0	0	R
mPFC21_R1_histogram_data_0_cell_104	1	0	R
mPFC21_R1_histogram_data_0_cell_110	0	1	R
mPFC21_R1_histogram_data_0_cell_115	0	0	R
mPFC21_R1_histogram_data_0_cell_122	0	0	R
mPFC21_R1_histogram_data_0_cell_127	1	0	R
mPFC21_R1_histogram_data_0_cell_128	0	0	R
mPFC21_R1_histogram_data_0_cell_129	0	0	R
mPFC21_R1_histogram_data_0_cell_131	0	1	R
mPFC21_R1_histogram_data_0_cell_138	1	0	R
mPFC21_R1_histogram_data_0_cell_141	0	0	R
mPFC21_R1_histogram_data_0_cell_142	0	0	R
mPFC21_R1_histogram_data_0_cell_143	0	0	R
mPFC21_R1_histogram_data_0_cell_145	0	1	R
mPFC21_R1_histogram_data_0_cell_148	0	0	R
mPFC21_R1_histogram_data_0_cell_149	1	0	R
mPFC21_R1_histogram_data_0_cell_152	1	0	R
mPFC21_R1_histogram_data_0_cell_155	0	0	R
mPFC21_R1_histogram_data_0_cell_160	0	0	R
mPFC21_R1_histogram_data_0_cell_162	0	0	R
mPFC21_R1_histogram_data_0_cell_163	0	0	R
mPFC21_R1_histogram_data_0_cell_165	0	0	R
mPFC21_R1_histogram_data_0_cell_168	0	0	R
mPFC21_R1_histogram_data_0_cell_177	0	0	R
mPFC21_R1_histogram_data_0_cell_179	0	0	R
mPFC21_R1_histogram_data_0_cell_180	1	1	R
mPFC21_R1_histogram_data_0_cell_184	0	0	R
mPFC21_R1_histogram_data_0_cell_185	0	0	R
mPFC21_R1_histogram_data_0_cell_186	0	1	R
mPFC21_R1_histogram_data_0_cell_187	0	0	R
mPFC21_R1_histogram_data_0_cell_194	0	0	R
mPFC21_R1_histogram_data_0_cell_197	1	0	R
mPFC21_R1_histogram_data_0_cell_201	0	1	R
mPFC21_R1_histogram_data_0_cell_205	1	1	R
mPFC21_R1_histogram_data_0_cell_207	0	1	R
mPFC21_R1_histogram_data_0_cell_209	0	0	R
mPFC21_R1_histogram_data_0_cell_211	0	0	R
mPFC21_R1_histogram_data_0_cell_215	0	0	R
mPFC21_R2_histogram_data_0_cell_6	0	1	R
mPFC21_R2_histogram_data_0_cell_17	0	0	R
mPFC21_R2_histogram_data_0_cell_43	0	0	R
mPFC21_R2_histogram_data_0_cell_74	0	0	R
mPFC21_R2_histogram_data_0_cell_76	0	0	R
mPFC21_R2_histogram_data_0_cell_77	1	0	R
mPFC21_R2_histogram_data_0_cell_80	0	0	R
mPFC21_R2_histogram_data_0_cell_84	0	1	R
mPFC21_R2_histogram_data_0_cell_91	0	0	R
mPFC21_R2_histogram_data_0_cell_96	0	1	R
mPFC21_R2_histogram_data_0_cell_118	0	0	R
mPFC21_R2_histogram_data_0_cell_120	0	0	R
mPFC21_R2_histogram_data_0_cell_124	1	0	R
mPFC21_R2_histogram_data_0_cell_125	0	0	R
mPFC21_R2_histogram_data_0_cell_127	0	1	R
mPFC21_R2_histogram_data_0_cell_129	0	0	R
mPFC21_R2_histogram_data_0_cell_131	0	1	R
mPFC21_R2_histogram_data_0_cell_133	0	0	R
mPFC21_R2_histogram_data_0_cell_134	0	0	R
mPFC21_R2_histogram_data_0_cell_135	1	0	R
mPFC21_R2_histogram_data_0_cell_137	0	0	R
mPFC21_R2_histogram_data_0_cell_139	0	0	R
mPFC21_R2_histogram_data_0_cell_141	0	1	R
mPFC21_R2_histogram_data_0_cell_145	0	0	R
mPFC21_R2_histogram_data_0_cell_147	0	0	R
mPFC21_R2_histogram_data_0_cell_155	0	1	R
mPFC21_R2_histogram_data_0_cell_157	0	0	R
mPFC21_R2_histogram_data_0_cell_161	0	0	R
mPFC21_R2_histogram_data_0_cell_163	0	0	R
mPFC21_R2_histogram_data_0_cell_167	0	0	R
mPFC21_R2_histogram_data_0_cell_169	0	0	R
mPFC21_R2_histogram_data_0_cell_171	0	0	R
mPFC21_R2_histogram_data_0_cell_175	0	0	R
mPFC21_R2_histogram_data_0_cell_179	0	1	R
mPFC21_R2_histogram_data_0_cell_181	0	0	R
mPFC21_R2_histogram_data_0_cell_183	0	0	R
mPFC21_R2_histogram_data_0_cell_185	0	0	R
mPFC21_R2_histogram_data_0_cell_187	0	0	R
mPFC21_R2_histogram_data_0_cell_189	0	0	R
mPFC21_R2_histogram_data_0_cell_191	0	0	R
mPFC21_R2_histogram_data_0_cell_193	0	0	R
mPFC30_R1_cell_4	0	0	R
mPFC30_R1_cell_22	0	0	R
mPFC30_R1_cell_24	1	1	R
mPFC30_R1_cell_30	1	0	R
mPFC30_R1_cell_35	0	0	R
mPFC30_R1_cell_43	1	0	R
mPFC30_R1_cell_74	1	0	R
mPFC30_R1_cell_76	0	0	R
mPFC30_R1_cell_77	1	1	R
mPFC30_R1_cell_94	0	0	R
mPFC30_R1_cell_96	0	0	R
mPFC30_R1_cell_98	0	0	R
mPFC30_R2_cell_0	1	0	R
mPFC30_R2_cell_2	1	0	R
mPFC30_R2_cell_12	1	0	R
mPFC30_R2_cell_16	0	0	R
mPFC30_R2_cell_18	1	1	R
mPFC30_R2_cell_19	0	0	R
mPFC30_R2_cell_23	0	0	R
mPFC30_R2_cell_29	0	0	R
mPFC30_R2_cell_47	0	0	R
mPFC30_R2_cell_48	0	0	R
mPFC30_R2_cell_51	1	0	R
mPFC30_R2_cell_54	0	0	R
mPFC30_R2_cell_58	1	0	R
mPFC30_R2_cell_63	0	0	R
mPFC30_R2_cell_69	1	1	R
mPFC30_R2_cell_70	1	0	R
mPFC30_R2_cell_72	1	0	R
mPFC30_R2_cell_74	0	0	R
mPFC30_R2_cell_82	0	0	R
mPFC30_R2_cell_84	0	0	R
mPFC30_R2_cell_89	1	0	R
mPFC30_R2_cell_90	0	1	R
mPFC30_R2_cell_93	0	0	R
mPFC30_R2_cell_96	0	0	R
mPFC30_R2_cell_98	0	0	R
mPFC30_R2_cell_99	1	0	R
mPFC30_R2_cell_101	0	0	R
mPFC30_R2_cell_102	1	0	R
mPFC30_R2_cell_105	0	0	R
mPFC30_R2_cell_108	1	0	R
mPFC30_R2_cell_114	0	0	R
mPFC30_R2_cell_118	0	0	R
mPFC30_R2_cell_120	1	0	R
mPFC30_R2_cell_125	1	0	R
mPFC30_R2_cell_134	1	0	R
mPFC30_R2_cell_139	1	0	R
mPFC30_R2_cell_141	1	0	R
mPFC30_R2_cell_151	0	1	R
mPFC30_R2_cell_156	1	0	R
mPFC30_R2_cell_157	0	0	R
mPFC30_R2_cell_163	1	1	R
mPFC30_R2_cell_165	1	0	R
mPFC30_R2_cell_169	0	1	R
mPFC30_R2_cell_179	0	0	R
mPFC30_R2_cell_181	0	0	R
mPFC30_R2_cell_185	0	0	R
mPFC30_R2_cell_186	1	0	R
mPFC30_R2_cell_187	0	0	R
mPFC30_R2_cell_190	0	0	R
MPFC31_L1_cell_1	1	0	L
MPFC31_L1_cell_7	0	1	L
MPFC31_L1_cell_10	0	0	L
MPFC31_L1_cell_21	0	0	L
MPFC31_L1_cell_28	1	1	L
MPFC31_L1_cell_39	1	0	L
MPFC31_L1_cell_41	0	0	L
MPFC31_L1_cell_42	1	1	L
MPFC31_L1_cell_46	0	1	L
MPFC31_L1_cell_47	1	1	L
MPFC31_L1_cell_51	0	0	L
MPFC31_L1_cell_52	1	1	L
MPFC31_L1_cell_57	0	0	L
MPFC31_L1_cell_66	1	1	L
MPFC31_L1_cell_74	0	0	L
MPFC31_L1_cell_82	1	1	L
MPFC31_L1_cell_83	1	1	L
MPFC31_L1_cell_84	1	0	L
MPFC31_L1_cell_85	0	1	L
MPFC31_L1_cell_91	1	0	L
MPFC31_L1_cell_93	1	1	L
MPFC31_L1_cell_94	0	0	L
MPFC31_L1_cell_97	1	1	L
MPFC31_L1_cell_99	1	1	L
MPFC31_L1_cell_106	1	0	L
MPFC31_L1_cell_110	0	0	L
MPFC31_L1_cell_111	1	1	L
PFC32_L1_cell_3	0	0	L
PFC32_L1_cell_8	1	1	L
PFC32_L1_cell_12	1	0	L
PFC32_L1_cell_16	0	1	L
PFC32_L1_cell_22	0	0	L
PFC32_L1_cell_26	0	0	L
PFC32_L1_cell_32	1	1	L
PFC32_L1_cell_37	1	1	L
PFC32_L1_cell_46	1	0	L
PFC32_L1_cell_48	0	0	L
PFC32_L1_cell_50	1	1	L
PFC32_L1_cell_51	1	0	L
PFC32_L1_cell_53	1	1	L
PFC32_L1_cell_56	0	1	L
PFC32_L1_cell_58	1	1	L
PFC32_L1_cell_61	0	0	L
PFC32_L1_cell_62	0	1	L
PFC32_L1_cell_70	1	1	L
PFC32_L1_cell_71	1	0	L
PFC32_L1_cell_78	1	1	L
PFC32_L1_cell_79	1	1	L
PFC32_L1_cell_83	1	1	L
PFC32_L1_cell_87	0	0	L
PFC32_L1_cell_88	1	1	L
PFC32_L1_cell_90	0	1	L
PFC32_L1_cell_91	0	0	L
PFC32_L1_cell_93	1	0	L
PFC32_L1_cell_94	1	0	L
PFC32_L1_cell_95	0	0	L
PFC32_L1_cell_98	0	0	L
PFC32_L1_cell_101	1	0	L
PFC32_L1_cell_106	1	0	L
PFC32_L1_cell_107	1	1	L
PFC32_L1_cell_108	1	0	L
PFC32_L1_cell_109	1	1	L
PFC32_L1_cell_110	0	1	L
PFC32_L1_cell_113	0	0	L
PFC32_L1_cell_114	1	1	L
PFC32_L1_cell_119	1	0	L
PFC32_L1_cell_120	1	0	L
PFC32_L1_cell_123	0	0	L
PFC32_L1_cell_126	1	1	L
PFC32_L1_cell_130	0	0	L
PFC32_L1_cell_131	1	0	L
PFC32_L1_cell_133	0	1	L
PFC32_L1_cell_137	1	0	L
PFC32_L1_cell_138	0	0	L
PFC32_L1_cell_140	1	1	L
PFC32_L1_cell_141	1	0	L
PFC32_L1_cell_144	1	1	L
PFC32_L1_cell_148	0	1	L
PFC32_L1_cell_153	0	0	L
PFC32_L1_cell_155	0	0	L
PFC32_L1_cell_157	0	0	L
PFC32_L1_cell_158	1	1	L
PFC32_L1_cell_160	1	1	L
PFC32_L1_cell_162	1	1	L
PFC32_L1_cell_163	0	0	L
PFC32_L1_cell_166	0	0	L
PFC32_L1_cell_170	0	0	L
PFC32_L1_cell_172	1	1	L
PFC32_L1_cell_173	0	0	L
PFC32_L1_cell_174	0	0	L
PFC32_L1_cell_177	1	1	L
PFC32_L1_cell_179	0	1	L
PFC32_L1_cell_180	1	0	L
PFC32_L1_cell_185	1	1	L
PFC32_L1_cell_187	1	0	L
PFC32_L1_cell_188	1	1	L
PFC32_L1_cell_190	1	0	L
PFC32_L1_cell_191	1	1	L
PFC32_L1_cell_194	0	0	L
PFC32_L1_cell_196	1	0	L
PFC32_L1_cell_197	1	0	L
PFC32_L1_cell_198	0	0	L
PFC32_L1_cell_199	1	0	L
PFC32_L1_cell_200	0	0	L
PFC32_L1_cell_202	1	1	L
PFC32_L1_cell_206	1	1	L
PFC32_L1_cell_208	1	1	L

## Sheet: 2e_IR_curve_per_cluster
	PFC
int	ONOFF supp	ONOFF enha	ON supp	ON enha
8.4	0	0	0	0
8.4001	-1.58307e-10	4.76843e-09	-4.23328e-12	1.23378e-08
8.4002	-3.16655e-10	9.53774e-09	-8.46789e-12	2.46776e-08
8.4003	-4.75044e-10	1.4308e-08	-1.27036e-11	3.70193e-08
8.4004	-6.33474e-10	1.90791e-08	-1.69409e-11	4.93629e-08
8.4005	-7.91945e-10	2.3851e-08	-2.11793e-11	6.17084e-08
8.4006	-9.50458e-10	2.86239e-08	-2.54192e-11	7.40558e-08
8.4007	-1.10901e-09	3.33977e-08	-2.96601e-11	8.64051e-08
8.4008	-1.26761e-09	3.81724e-08	-3.39024e-11	9.87563e-08
8.4009	-1.42624e-09	4.29479e-08	-3.81462e-11	1.11109e-07
8.401	-1.58492e-09	4.77244e-08	-4.23912e-11	1.23465e-07
8.4011	-1.74364e-09	5.25017e-08	-4.66376e-11	1.35822e-07
8.4012	-1.9024e-09	5.728e-08	-5.08851e-11	1.4818e-07
8.4013	-2.0612e-09	6.20591e-08	-5.51339e-11	1.60541e-07
8.4014	-2.22004e-09	6.68391e-08	-5.93841e-11	1.72904e-07
8.4015	-2.37892e-09	7.162e-08	-6.36355e-11	1.85269e-07
8.4016	-2.53785e-09	7.64019e-08	-6.78884e-11	1.97635e-07
8.4017	-2.69681e-09	8.11846e-08	-7.21425e-11	2.10004e-07
8.4018	-2.85582e-09	8.59682e-08	-7.63978e-11	2.22374e-07
8.4019	-3.01487e-09	9.07527e-08	-8.06546e-11	2.34746e-07
8.402	-3.17396e-09	9.5538e-08	-8.49125e-11	2.47121e-07
8.4021	-3.33309e-09	1.00324e-07	-8.91718e-11	2.59497e-07
8.4022	-3.49226e-09	1.05111e-07	-9.34324e-11	2.71875e-07
8.4023	-3.65147e-09	1.099e-07	-9.76943e-11	2.84255e-07
8.4024	-3.81073e-09	1.14689e-07	-1.01958e-10	2.96637e-07
8.4025	-3.97002e-09	1.19478e-07	-1.06222e-10	3.09021e-07
8.4026	-4.12936e-09	1.24269e-07	-1.10488e-10	3.21406e-07
8.4027	-4.28874e-09	1.29061e-07	-1.14755e-10	3.33794e-07
8.4028	-4.44816e-09	1.33853e-07	-1.19023e-10	3.46184e-07
8.4029	-4.60762e-09	1.38647e-07	-1.23293e-10	3.58575e-07
8.403	-4.76712e-09	1.43441e-07	-1.27564e-10	3.70968e-07
8.4031	-4.92667e-09	1.48236e-07	-1.31837e-10	3.83364e-07
8.4032	-5.08625e-09	1.53032e-07	-1.3611e-10	3.95761e-07
8.4033	-5.24588e-09	1.5783e-07	-1.40385e-10	4.0816e-07
8.4034	-5.40555e-09	1.62627e-07	-1.44662e-10	4.20561e-07
8.4035	-5.56526e-09	1.67426e-07	-1.48939e-10	4.32964e-07
8.4036	-5.72501e-09	1.72226e-07	-1.53218e-10	4.45369e-07
8.4037	-5.8848e-09	1.77027e-07	-1.57498e-10	4.57776e-07
8.4038	-6.04464e-09	1.81828e-07	-1.6178e-10	4.70185e-07
8.4039	-6.20451e-09	1.8663e-07	-1.66063e-10	4.82596e-07
8.404	-6.36443e-09	1.91434e-07	-1.70347e-10	4.95008e-07
8.4041	-6.52439e-09	1.96238e-07	-1.74632e-10	5.07423e-07
8.4042	-6.68439e-09	2.01043e-07	-1.78919e-10	5.19839e-07
8.4043	-6.84443e-09	2.05849e-07	-1.83207e-10	5.32258e-07
8.4044	-7.00451e-09	2.10656e-07	-1.87497e-10	5.44678e-07
8.4045	-7.16464e-09	2.15464e-07	-1.91787e-10	5.571e-07
8.4046	-7.32481e-09	2.20272e-07	-1.96079e-10	5.69525e-07
8.4047	-7.48501e-09	2.25082e-07	-2.00373e-10	5.81951e-07
8.4048	-7.64526e-09	2.29893e-07	-2.04668e-10	5.94379e-07
8.4049	-7.80555e-09	2.34704e-07	-2.08964e-10	6.06809e-07
8.405	-7.96589e-09	2.39516e-07	-2.13261e-10	6.19241e-07
8.4051	-8.12626e-09	2.44329e-07	-2.1756e-10	6.31675e-07
8.4052	-8.28668e-09	2.49143e-07	-2.21859e-10	6.4411e-07
8.4053	-8.44714e-09	2.53958e-07	-2.26161e-10	6.56548e-07
8.4054	-8.60764e-09	2.58774e-07	-2.30463e-10	6.68988e-07
8.4055	-8.76818e-09	2.63591e-07	-2.34767e-10	6.81429e-07
8.4056	-8.92876e-09	2.68409e-07	-2.39072e-10	6.93873e-07
8.4057	-9.08938e-09	2.73227e-07	-2.43379e-10	7.06318e-07
8.4058	-9.25005e-09	2.78047e-07	-2.47687e-10	7.18765e-07
8.4059	-9.41076e-09	2.82867e-07	-2.51996e-10	7.31215e-07
8.406	-9.57151e-09	2.87689e-07	-2.56306e-10	7.43666e-07
8.4061	-9.7323e-09	2.92511e-07	-2.60618e-10	7.56119e-07
8.4062	-9.89313e-09	2.97334e-07	-2.64931e-10	7.68574e-07
8.4063	-1.0054e-08	3.02158e-07	-2.69246e-10	7.81031e-07
8.4064	-1.02149e-08	3.06983e-07	-2.73561e-10	7.9349e-07
8.4065	-1.03759e-08	3.11809e-07	-2.77879e-10	8.05951e-07
8.4066	-1.05369e-08	3.16635e-07	-2.82197e-10	8.18413e-07
8.4067	-1.06979e-08	3.21463e-07	-2.86517e-10	8.30878e-07
8.4068	-1.0859e-08	3.26291e-07	-2.90838e-10	8.43345e-07
8.4069	-1.10201e-08	3.31121e-07	-2.9516e-10	8.55813e-07
8.407	-1.11813e-08	3.35951e-07	-2.99484e-10	8.68284e-07
8.4071	-1.13425e-08	3.40782e-07	-3.03809e-10	8.80756e-07
8.4072	-1.15038e-08	3.45614e-07	-3.08135e-10	8.93231e-07
8.4073	-1.16651e-08	3.50447e-07	-3.12463e-10	9.05707e-07
8.4074	-1.18264e-08	3.55281e-07	-3.16792e-10	9.18185e-07
8.4075	-1.19878e-08	3.60116e-07	-3.21122e-10	9.30665e-07
8.4076	-1.21492e-08	3.64952e-07	-3.25454e-10	9.43147e-07
8.4077	-1.23106e-08	3.69788e-07	-3.29787e-10	9.55631e-07
8.4078	-1.24721e-08	3.74626e-07	-3.34121e-10	9.68117e-07
8.4079	-1.26337e-08	3.79464e-07	-3.38457e-10	9.80605e-07
8.408	-1.27953e-08	3.84304e-07	-3.42794e-10	9.93095e-07
8.4081	-1.29569e-08	3.89144e-07	-3.47132e-10	1.00559e-06
8.4082	-1.31186e-08	3.93985e-07	-3.51472e-10	1.01808e-06
8.4083	-1.32803e-08	3.98827e-07	-3.55813e-10	1.03058e-06
8.4084	-1.3442e-08	4.0367e-07	-3.60155e-10	1.04307e-06
8.4085	-1.36038e-08	4.08514e-07	-3.64499e-10	1.05557e-06
8.4086	-1.37657e-08	4.13359e-07	-3.68844e-10	1.06807e-06
8.4087	-1.39276e-08	4.18205e-07	-3.7319e-10	1.08058e-06
8.4088	-1.40895e-08	4.23051e-07	-3.77538e-10	1.09308e-06
8.4089	-1.42514e-08	4.27899e-07	-3.81887e-10	1.10559e-06
8.409	-1.44134e-08	4.32747e-07	-3.86237e-10	1.1181e-06
8.4091	-1.45755e-08	4.37596e-07	-3.90589e-10	1.13061e-06
8.4092	-1.47376e-08	4.42446e-07	-3.94942e-10	1.14312e-06
8.4093	-1.48997e-08	4.47298e-07	-3.99296e-10	1.15564e-06
8.4094	-1.50619e-08	4.5215e-07	-4.03652e-10	1.16816e-06
8.4095	-1.52241e-08	4.57003e-07	-4.08009e-10	1.18068e-06
8.4096	-1.53864e-08	4.61856e-07	-4.12367e-10	1.1932e-06
8.4097	-1.55487e-08	4.66711e-07	-4.16726e-10	1.20572e-06
8.4098	-1.5711e-08	4.71567e-07	-4.21087e-10	1.21824e-06
8.4099	-1.58734e-08	4.76423e-07	-4.2545e-10	1.23077e-06
8.41	-1.60358e-08	4.81281e-07	-4.29814e-10	1.2433e-06
8.4101	-1.61983e-08	4.86139e-07	-4.34178e-10	1.25583e-06
8.4102	-1.63608e-08	4.90998e-07	-4.38545e-10	1.26836e-06
8.4103	-1.65234e-08	4.95859e-07	-4.42912e-10	1.2809e-06
8.4104	-1.66859e-08	5.0072e-07	-4.47281e-10	1.29343e-06
8.4105	-1.68486e-08	5.05582e-07	-4.51652e-10	1.30597e-06
8.4106	-1.70113e-08	5.10445e-07	-4.56023e-10	1.31851e-06
8.4107	-1.7174e-08	5.15308e-07	-4.60396e-10	1.33105e-06
8.4108	-1.73368e-08	5.20173e-07	-4.64771e-10	1.3436e-06
8.4109	-1.74996e-08	5.25039e-07	-4.69146e-10	1.35614e-06
8.411	-1.76624e-08	5.29905e-07	-4.73523e-10	1.36869e-06
8.4111	-1.78253e-08	5.34773e-07	-4.77902e-10	1.38124e-06
8.4112	-1.79882e-08	5.39641e-07	-4.82282e-10	1.39379e-06
8.4113	-1.81512e-08	5.4451e-07	-4.86662e-10	1.40635e-06
8.4114	-1.83142e-08	5.49381e-07	-4.91045e-10	1.4189e-06
8.4115	-1.84773e-08	5.54252e-07	-4.95429e-10	1.43146e-06
8.4116	-1.86404e-08	5.59124e-07	-4.99814e-10	1.44402e-06
8.4117	-1.88035e-08	5.63997e-07	-5.042e-10	1.45658e-06
8.4118	-1.89667e-08	5.6887e-07	-5.08588e-10	1.46915e-06
8.4119	-1.913e-08	5.73745e-07	-5.12977e-10	1.48171e-06
8.412	-1.92932e-08	5.78621e-07	-5.17367e-10	1.49428e-06
8.4121	-1.94565e-08	5.83497e-07	-5.21759e-10	1.50685e-06
8.4122	-1.96199e-08	5.88375e-07	-5.26152e-10	1.51942e-06
8.4123	-1.97833e-08	5.93253e-07	-5.30547e-10	1.53199e-06
8.4124	-1.99467e-08	5.98132e-07	-5.34943e-10	1.54457e-06
8.4125	-2.01102e-08	6.03013e-07	-5.3934e-10	1.55715e-06
8.4126	-2.02738e-08	6.07894e-07	-5.43738e-10	1.56973e-06
8.4127	-2.04373e-08	6.12776e-07	-5.48138e-10	1.58231e-06
8.4128	-2.06009e-08	6.17659e-07	-5.5254e-10	1.59489e-06
8.4129	-2.07646e-08	6.22543e-07	-5.56942e-10	1.60747e-06
[truncated: 79,871 more rows]

## Sheet: 2f_high_resolution_PSTH
	PFC
[truncated: 2,011 more rows]

## Sheet: 2g_latency2peek
PFC
[truncated: 112 more rows]

[truncated: 84 more sheets: 2a_example, 2i_clusters_map, 2c_psth_per_cluster, 2d_IR_per_cluster, 2j_ie_per_region, 2k_ie_per_side, 2m_cluster_per_side, 2g_time2peek_per_cluster, 2n_response_per_region, 2i_cluster_per_side, 2m_cluster_per_region, psth_per_region, 3a_main_ND1PSTH_per_cluster, 3a_inset_IR_per_cluster, 3bc_ramp_per_cluster, 4h_IE_resposive_eopn_vs_control, 4g_IRcurve_eopn3vscontol, 4d_responsive_dreaddsvscont, 4i_IE_per_cluster, 5d …]
